# Supplementary material for: Single-cell transcriptomes reveal heterogeneity of chlorine-induced mice acute lung injury and the inhibitory effect of pentoxifylline on ferroptosis
Source: Sci Rep. 2023 Apr 26;13:6833. doi: 10.1038/s41598-023-32093-7 (PMC10131515; doi:10.1038/s41598-023-32093-7)
Supplement: Supplementary file 2 — Supplementary Information 2. [file 41598_2023_32093_MOESM2_ESM.xls]

clusters	raw_main_celltype	cell_num
1	DC	11
1	Endothelial cells	12
1	Eosinophils	3
1	Epithelial cells	2
1	Fibroblasts	7
1	Macrophages	2081
1	Mast cells	2
1	Microglia	4
1	Monocytes	120
1	Neutrophils	11
1	Stem cells	4
1	Stromal cells	10
2	Endothelial cells	26
2	Epithelial cells	1
2	Fibroblasts	967
2	ILC	1
2	Macrophages	5
2	Monocytes	2
2	Neutrophils	5
2	Stromal cells	207
3	Endothelial cells	155
3	Epithelial cells	35
3	Fibroblasts	848
3	ILC	2
3	Macrophages	9
3	Mast cells	1
3	Monocytes	1
3	Neutrophils	1
3	NK cells	2
3	NKT	1
3	Stromal cells	82
3	T cells	1
4	B cells	1
4	Endothelial cells	914
4	Epithelial cells	3
4	Fibroblasts	22
4	ILC	2
4	Macrophages	6
4	Monocytes	1
4	Neutrophils	4
4	NK cells	2
4	Stromal cells	14
5	B cells	27
5	DC	11
5	Endothelial cells	322
5	Epithelial cells	187
5	Fibroblasts	136
5	ILC	5
5	Macrophages	67
5	Mast cells	2
5	Microglia	1
5	Monocytes	6
5	Neutrophils	17
5	NK cells	2
5	NKT	1
5	Stem cells	5
5	Stromal cells	78
5	T cells	15
5	Tgd	1
6	DC	1
6	Endothelial cells	49
6	Epithelial cells	8
6	Fibroblasts	759
6	Macrophages	3
6	Stromal cells	42
7	B cells	2
7	DC	1
7	Endothelial cells	16
7	Epithelial cells	3
7	Fibroblasts	708
7	Macrophages	11
7	Neutrophils	4
7	NKT	2
7	Stromal cells	87
7	T cells	4
8	B cells	7
8	Basophils	1
8	DC	2
8	Endothelial cells	246
8	Eosinophils	1
8	Epithelial cells	143
8	Fibroblasts	202
8	ILC	1
8	Macrophages	27
8	Monocytes	4
8	Neutrophils	3
8	NK cells	1
8	NKT	1
8	Stem cells	2
8	Stromal cells	72
8	T cells	8
8	Tgd	1
9	B cells	3
9	B cells - pro	1
9	Basophils	2
9	DC	67
9	Endothelial cells	35
9	Eosinophils	1
9	Epithelial cells	31
9	Fibroblasts	46
9	Macrophages	135
9	Microglia	1
9	Monocytes	65
9	Neutrophils	225
9	NK cells	2
9	Stromal cells	54
10	B cells	7
10	DC	2
10	Endothelial cells	127
10	Epithelial cells	259
10	Fibroblasts	119
10	Macrophages	44
10	Mast cells	1
10	Monocytes	4
10	Neutrophils	8
10	NK cells	1
10	Stem cells	7
10	Stromal cells	12
10	T cells	9
10	Tgd	2
11	B cells	1
11	B cells - pro	7
11	Basophils	1
11	DC	1
11	Endothelial cells	8
11	Eosinophils	1
11	Epithelial cells	1
11	Fibroblasts	1
11	ILC	32
11	Macrophages	8
11	Mast cells	4
11	Microglia	1
11	Monocytes	4
11	Neutrophils	2
11	NK cells	27
11	NKT	31
11	Stem cells	5
11	Stromal cells	5
11	T cells	380
11	Tgd	18
12	B cells	1
12	DC	3
12	Endothelial cells	97
12	Epithelial cells	245
12	Fibroblasts	77
12	ILC	1
12	Macrophages	33
12	Mast cells	3
12	Monocytes	3
12	Neutrophils	3
12	NK cells	1
12	Stem cells	5
12	Stromal cells	42
12	T cells	7
12	Tgd	2
13	DC	1
13	Endothelial cells	34
13	Epithelial cells	3
13	Fibroblasts	432
13	ILC	1
13	Macrophages	2
13	Stromal cells	19
14	B cells	293
14	B cells - pro	4
14	DC	11
14	Endothelial cells	3
14	Epithelial cells	1
14	Fibroblasts	18
14	Macrophages	5
14	Mast cells	1
14	Monocytes	5
14	Neutrophils	2
14	NK cells	1
14	Stromal cells	13
14	T cells	2
15	DC	1
15	Endothelial cells	290
15	Epithelial cells	1
15	Fibroblasts	5
15	Macrophages	1
15	NK cells	1
15	Stromal cells	2
16	B cells	2
16	DC	1
16	Endothelial cells	43
16	Epithelial cells	24
16	Fibroblasts	34
16	Macrophages	7
16	Stromal cells	77
16	T cells	3
16	Tgd	1
17	B cells	2
17	DC	7
17	Endothelial cells	6
17	Epithelial cells	3
17	Fibroblasts	6
17	Macrophages	79
17	Monocytes	3
17	Neutrophils	1
17	NK cells	1
17	Stem cells	9
17	Stromal cells	1
17	T cells	1
17	Tgd	1
18	B cells	8
18	DC	2
18	Endothelial cells	21
18	Macrophages	76
18	Monocytes	7
18	NK cells	1
18	T cells	3
19	B cells	7
19	DC	5
19	Endothelial cells	71
19	Fibroblasts	3
19	ILC	1
19	Macrophages	2
19	Monocytes	1
19	NKT	2
19	Stromal cells	2
19	T cells	21
20	B cells	1
20	Endothelial cells	1
20	Fibroblasts	62
20	Macrophages	2
20	Stromal cells	8
21	Endothelial cells	47
21	Fibroblasts	15
21	Stromal cells	1
