# Supplementary material for: Single-cell transcriptomes reveal heterogeneity of chlorine-induced mice acute lung injury and the inhibitory effect of pentoxifylline on ferroptosis
Source: Sci Rep. 2023 Apr 26;13:6833. doi: 10.1038/s41598-023-32093-7 (PMC10131515; doi:10.1038/s41598-023-32093-7)
Supplement: Supplementary file 3 — Supplementary Information 3. [file 41598_2023_32093_MOESM3_ESM.xls]

Barcode	barcode_inuse	nCount_RNA	nFeature_RNA	sampleid	specie	group	batchid	percent.mito	pANN_0.25_0.005_237	DF.classifications_0.25_0.005_237	doublet	pANN_0.25_0.005_526	DF.classifications_0.25_0.005_526	clusters	RNA_snn_res.0.4	seurat_clusters	RNA.tsne.res.0.4	raw_main_celltype	celltype	immgen.main.celltype	new_celltype	raw_single_celltype	immgen.single.celltype
AAAGAACAGCGCCATC-1	N_AAAGAACAGCGCCATC	2074	1532	N	mouse	N	1	0.0120540019286403	0.351351351351351	Singlet	0	NA	NA	3	2	2	3	Endothelial cells	Stromal cells (ST.31-38-44-)	Epithelial cells	Epithelial_cells	Epithelial cells (Ep.8wk.CEC.Sca1+)	Stromal cells (ST.31-38-44-)
AAAGAACTCAAGGAGC-1	N_AAAGAACTCAAGGAGC	1325	987	N	mouse	N	1	0.00377358490566038	0.027027027027027	Singlet	0	NA	NA	3	2	2	3	Endothelial cells	Stromal cells (ST.31-38-44-)	Epithelial cells	Epithelial_cells	Epithelial cells (Ep.8wk.CEC.Sca1+)	Stromal cells (ST.31-38-44-)
AACAACCGTTGCCGCA-1	N_AACAACCGTTGCCGCA	1024	773	N	mouse	N	1	0.013671875	0.027027027027027	Singlet	0	NA	NA	3	2	2	3	Endothelial cells	Stromal cells (ST.31-38-44-)	Epithelial cells	Epithelial_cells	Epithelial cells (Ep.5wk.MEC.Sca1+)	Stromal cells (ST.31-38-44-)
AACGAAAAGTACGTCT-1	N_AACGAAAAGTACGTCT	1038	819	N	mouse	N	1	0.00192678227360308	0.0810810810810811	Singlet	0	NA	NA	3	2	2	3	Epithelial cells	Stromal cells (ST.31-38-44-)	Epithelial cells	Epithelial_cells	Epithelial cells (Ep.5wk.MEC.Sca1+)	Stromal cells (ST.31-38-44-)
AACGGGAGTGGACCTC-1	N_AACGGGAGTGGACCTC	818	639	N	mouse	N	1	0.00244498777506112	0	Singlet	0	NA	NA	3	2	2	3	Fibroblasts	Stromal cells (ST.31-38-44-)	Epithelial cells	Epithelial_cells	Epithelial cells (MECHI.GFP-.ADULT)	Stromal cells (ST.31-38-44-)
AACGTCACAGACGGAT-1	N_AACGTCACAGACGGAT	934	759	N	mouse	N	1	0.0267665952890792	0.297297297297297	Singlet	0	NA	NA	3	2	2	3	Endothelial cells	Stromal cells (ST.31-38-44-)	Epithelial cells	Epithelial_cells	Stem cells (LTHSC)	Stromal cells (ST.31-38-44-)
AACGTCATCCGGACGT-1	N_AACGTCATCCGGACGT	1682	1265	N	mouse	N	1	0.00594530321046373	0.351351351351351	Singlet	0	NA	NA	3	2	2	3	Stromal cells	Stromal cells (ST.31-38-44-)	Epithelial cells	Epithelial_cells	Epithelial cells (Ep.8wk.CEC.Sca1+)	Stromal cells (ST.31-38-44-)
AACTTCTTCGTTCTGC-1	N_AACTTCTTCGTTCTGC	2297	1537	N	mouse	N	1	0.00130605137135394	0.189189189189189	Singlet	0	NA	NA	3	2	2	3	Endothelial cells	Stromal cells (ST.31-38-44-)	Epithelial cells	Epithelial_cells	Stem cells (SC.STSL)	Stromal cells (ST.31-38-44-)
AAGATAGAGCGAACTG-1	N_AAGATAGAGCGAACTG	876	718	N	mouse	N	1	0.0045662100456621	0.162162162162162	Singlet	0	NA	NA	3	2	2	3	Stem cells	Stromal cells (ST.31-38-44-)	Epithelial cells	Epithelial_cells	Stem cells (LTHSC)	Stromal cells (ST.31-38-44-)
AAGATAGAGTAGTCAA-1	N_AAGATAGAGTAGTCAA	1433	1052	N	mouse	N	1	0.00488485694347523	0.297297297297297	Singlet	0	NA	NA	3	2	2	3	Fibroblasts	Stromal cells (ST.31-38-44-)	Epithelial cells	Epithelial_cells	Stem cells (LTHSC)	Stromal cells (ST.31-38-44-)
AAGCATCAGATTAGAC-1	N_AAGCATCAGATTAGAC	946	735	N	mouse	N	1	0.00211416490486258	0.135135135135135	Singlet	0	NA	NA	3	2	2	3	Epithelial cells	Stromal cells (ST.31-38-44-)	Epithelial cells	Epithelial_cells	Epithelial cells (MECHI.GFP-.ADULT)	Stromal cells (ST.31-38-44-)
AAGCCATCATCGAGCC-1	N_AAGCCATCATCGAGCC	1404	1025	N	mouse	N	1	0.00213675213675214	0.108108108108108	Singlet	0	NA	NA	3	2	2	3	Epithelial cells	Stromal cells (ST.31-38-44-)	Epithelial cells	Epithelial_cells	Epithelial cells (MECHI.GFP-.ADULT)	Stromal cells (ST.31-38-44-)
AAGGAATAGAAACCCG-1	N_AAGGAATAGAAACCCG	1010	708	N	mouse	N	1	0.0702970297029703	0.243243243243243	Singlet	0	NA	NA	3	2	2	3	Epithelial cells	Stromal cells (ST.31-38-44-)	Epithelial cells	Epithelial_cells	Stromal cells (ST.31-38-44-)	Stromal cells (ST.31-38-44-)
AAGGAATGTGTCTAAC-1	N_AAGGAATGTGTCTAAC	2290	1675	N	mouse	N	1	0	0.459459459459459	Singlet	0	NA	NA	3	2	2	3	Macrophages	Stromal cells (ST.31-38-44-)	Epithelial cells	Epithelial_cells	Macrophages (MF)	Stromal cells (ST.31-38-44-)
AAGTACCTCCGTCACT-1	N_AAGTACCTCCGTCACT	2019	1299	N	mouse	N	1	0.0272412085190688	0.189189189189189	Singlet	0	NA	NA	3	2	2	3	Epithelial cells	Stromal cells (ST.31-38-44-)	Epithelial cells	Epithelial_cells	Epithelial cells (Ep.5wk.MEC.Sca1+)	Stromal cells (ST.31-38-44-)
AAGTTCGAGGACGGAG-1	N_AAGTTCGAGGACGGAG	1866	1378	N	mouse	N	1	0.0037513397642015	0.027027027027027	Singlet	0	NA	NA	3	2	2	3	Epithelial cells	Stromal cells (ST.31-38-44-)	Epithelial cells	Epithelial_cells	Epithelial cells (Ep.8wk.CEC.Sca1+)	Stromal cells (ST.31-38-44-)
AATCACGTCGATTCCC-1	N_AATCACGTCGATTCCC	1481	969	N	mouse	N	1	0.0492910195813639	0.189189189189189	Singlet	0	NA	NA	3	2	2	3	Fibroblasts	Stromal cells (ST.31-38-44-)	Epithelial cells	Epithelial_cells	Stromal cells (ST.31-38-44-)	Stromal cells (ST.31-38-44-)
AATGCCAAGCTCGAAG-1	N_AATGCCAAGCTCGAAG	1257	940	N	mouse	N	1	0.000795544948289578	0	Singlet	0	NA	NA	3	2	2	3	Epithelial cells	Stromal cells (ST.31-38-44-)	Epithelial cells	Epithelial_cells	Epithelial cells (MECHI.GFP-.ADULT)	Stromal cells (ST.31-38-44-)
AATGGAAGTAGGTCAG-1	N_AATGGAAGTAGGTCAG	1004	795	N	mouse	N	1	0.00199203187250996	0.135135135135135	Singlet	0	NA	NA	3	2	2	3	Fibroblasts	Stromal cells (ST.31-38-44-)	Epithelial cells	Epithelial_cells	Fibroblasts (FI)	Stromal cells (ST.31-38-44-)
ACAAAGACACGGCACT-1	N_ACAAAGACACGGCACT	952	744	N	mouse	N	1	0.00630252100840336	0.0810810810810811	Singlet	0	NA	NA	3	2	2	3	Epithelial cells	Stromal cells (ST.31-38-44-)	Epithelial cells	Epithelial_cells	Epithelial cells (Ep.8wk.CEC.Sca1+)	Stromal cells (ST.31-38-44-)
ACACCAAAGAAGTATC-1	N_ACACCAAAGAAGTATC	1155	839	N	mouse	N	1	0.0372294372294372	0.0810810810810811	Singlet	0	NA	NA	3	2	2	3	Endothelial cells	Stromal cells (ST.31-38-44-)	Epithelial cells	Epithelial_cells	Epithelial cells (MECHI.GFP-.ADULT)	Stromal cells (ST.31-38-44-)
ACAGCCGTCTCCGAAA-1	N_ACAGCCGTCTCCGAAA	1142	852	N	mouse	N	1	0	0.108108108108108	Singlet	0	NA	NA	3	2	2	3	Epithelial cells	Stromal cells (ST.31-38-44-)	Epithelial cells	Epithelial_cells	Fibroblasts (FI)	Stromal cells (ST.31-38-44-)
ACATCCCCACGGCCAT-1	N_ACATCCCCACGGCCAT	2334	1509	N	mouse	N	1	0.0012853470437018	0.189189189189189	Singlet	0	NA	NA	3	2	2	3	Stromal cells	Stromal cells (ST.31-38-44-)	Epithelial cells	Epithelial_cells	Fibroblasts (FI)	Stromal cells (ST.31-38-44-)
ACATGCAGTCCACATA-1	N_ACATGCAGTCCACATA	2074	1402	N	mouse	N	1	0.00144648023143684	0.324324324324324	Singlet	0	NA	NA	3	2	2	3	Epithelial cells	Stromal cells (ST.31-38-44-)	Epithelial cells	Epithelial_cells	Epithelial cells (MECHI.GFP-.ADULT)	Stromal cells (ST.31-38-44-)
ACCACAATCTCGACCT-1	N_ACCACAATCTCGACCT	1051	801	N	mouse	N	1	0.00380589914367269	0.027027027027027	Singlet	0	NA	NA	3	2	2	3	Epithelial cells	Stromal cells (ST.31-38-44-)	Epithelial cells	Epithelial_cells	Epithelial cells (MECHI.GFP-.ADULT)	Stromal cells (ST.31-38-44-)
ACCCAAAAGCGCAATG-1	N_ACCCAAAAGCGCAATG	732	589	N	mouse	N	1	0	0.027027027027027	Singlet	0	NA	NA	3	2	2	3	Endothelial cells	Stromal cells (ST.31-38-44-)	Epithelial cells	Epithelial_cells	Stromal cells (ST.31-38-44-)	Stromal cells (ST.31-38-44-)
ACCCAAATCCGTGTGG-1	N_ACCCAAATCCGTGTGG	1266	949	N	mouse	N	1	0.00315955766192733	0.0540540540540541	Singlet	0	NA	NA	3	2	2	3	Epithelial cells	Stromal cells (ST.31-38-44-)	Epithelial cells	Epithelial_cells	Epithelial cells (Ep.8wk.CEC.Sca1+)	Stromal cells (ST.31-38-44-)
ACCCAAATCGATTGAC-1	N_ACCCAAATCGATTGAC	1510	1108	N	mouse	N	1	0.00397350993377483	0.108108108108108	Singlet	0	NA	NA	3	2	2	3	Endothelial cells	Stromal cells (ST.31-38-44-)	Epithelial cells	Epithelial_cells	Fibroblasts (FI.MTS15+)	Stromal cells (ST.31-38-44-)
ACCTGTCGTTCGGTTA-1	N_ACCTGTCGTTCGGTTA	970	643	N	mouse	N	1	0.00309278350515464	0.108108108108108	Singlet	0	NA	NA	3	2	2	3	Epithelial cells	Stromal cells (ST.31-38-44-)	Epithelial cells	Epithelial_cells	Epithelial cells (MECHI.GFP-.ADULT)	Stromal cells (ST.31-38-44-)
ACGCACGAGGGCCTCT-1	N_ACGCACGAGGGCCTCT	710	565	N	mouse	N	1	0.00140845070422535	0.027027027027027	Singlet	0	NA	NA	3	2	2	3	Epithelial cells	Stromal cells (ST.31-38-44-)	Epithelial cells	Epithelial_cells	Epithelial cells (Ep.8wk.CEC.Sca1+)	Stromal cells (ST.31-38-44-)
ACGGGTCGTGACCGAA-1	N_ACGGGTCGTGACCGAA	560	475	N	mouse	N	1	0	0.162162162162162	Singlet	0	NA	NA	3	2	2	3	Macrophages	Stromal cells (ST.31-38-44-)	Epithelial cells	Epithelial_cells	Epithelial cells (Ep.8wk.CEC.Sca1+)	Stromal cells (ST.31-38-44-)
ACGGTCGAGAGTTCGG-1	N_ACGGTCGAGAGTTCGG	1454	1001	N	mouse	N	1	0.0522696011004127	0.162162162162162	Singlet	0	NA	NA	3	2	2	3	Endothelial cells	Stromal cells (ST.31-38-44-)	Epithelial cells	Epithelial_cells	Stem cells (SC.STSL)	Stromal cells (ST.31-38-44-)
ACGGTTAAGCCTTTCC-1	N_ACGGTTAAGCCTTTCC	1191	873	N	mouse	N	1	0.00167926112510495	0.0540540540540541	Singlet	0	NA	NA	3	2	2	3	Epithelial cells	Stromal cells (ST.31-38-44-)	Epithelial cells	Epithelial_cells	Epithelial cells (MECHI.GFP-.ADULT)	Stromal cells (ST.31-38-44-)
ACGGTTAGTTTACACG-1	N_ACGGTTAGTTTACACG	1331	949	N	mouse	N	1	0.00375657400450789	0.0540540540540541	Singlet	0	NA	NA	3	2	2	3	Stromal cells	Stromal cells (ST.31-38-44-)	Epithelial cells	Epithelial_cells	Monocytes (MO.6C-IIINT)	Stromal cells (ST.31-38-44-)
ACGTACAGTAACTTCG-1	N_ACGTACAGTAACTTCG	1246	916	N	mouse	N	1	0.00401284109149278	0	Singlet	0	NA	NA	3	2	2	3	Epithelial cells	Stromal cells (ST.31-38-44-)	Epithelial cells	Epithelial_cells	Stromal cells (ST.31-38-44-)	Stromal cells (ST.31-38-44-)
ACGTAGTCAAAGTATG-1	N_ACGTAGTCAAAGTATG	1143	894	N	mouse	N	1	0.0026246719160105	0.243243243243243	Singlet	0	NA	NA	3	2	2	3	Fibroblasts	Stromal cells (ST.31-38-44-)	Epithelial cells	Epithelial_cells	Fibroblasts (FI.MTS15+)	Stromal cells (ST.31-38-44-)
ACGTCCTTCACACCCT-1	N_ACGTCCTTCACACCCT	1684	1184	N	mouse	N	1	0.00237529691211401	0.351351351351351	Singlet	0	NA	NA	3	2	2	3	Endothelial cells	Stromal cells (ST.31-38-44-)	Epithelial cells	Epithelial_cells	Macrophages (MF.11C-11B+)	Stromal cells (ST.31-38-44-)
ACTATTCCAAAGACGC-1	N_ACTATTCCAAAGACGC	1105	826	N	mouse	N	1	0.00180995475113122	0	Singlet	0	NA	NA	3	2	2	3	Stromal cells	Stromal cells (ST.31-38-44-)	Epithelial cells	Epithelial_cells	Epithelial cells (MECHI.GFP-.ADULT)	Stromal cells (ST.31-38-44-)
ACTGTCCTCGAGATGG-1	N_ACTGTCCTCGAGATGG	1980	1390	N	mouse	N	1	0.00202020202020202	0.0810810810810811	Singlet	0	NA	NA	3	2	2	3	Macrophages	Stromal cells (ST.31-38-44-)	Epithelial cells	Epithelial_cells	Macrophages (MF.RP)	Stromal cells (ST.31-38-44-)
ACTTAGGGTCATCCCT-1	N_ACTTAGGGTCATCCCT	1181	861	N	mouse	N	1	0.00169348010160881	0.0810810810810811	Singlet	0	NA	NA	3	2	2	3	Epithelial cells	Stromal cells (ST.31-38-44-)	Epithelial cells	Epithelial_cells	Stromal cells (ST.31-38-44-)	Stromal cells (ST.31-38-44-)
ACTTAGGTCGCGGACT-1	N_ACTTAGGTCGCGGACT	660	536	N	mouse	N	1	0.00303030303030303	0.0540540540540541	Singlet	0	NA	NA	3	2	2	3	Stromal cells	Stromal cells (ST.31-38-44-)	Epithelial cells	Epithelial_cells	Stromal cells (DN.CFA)	Stromal cells (ST.31-38-44-)
ACTTTGTTCGTTCTCG-1	N_ACTTTGTTCGTTCTCG	1668	1148	N	mouse	N	1	0.00239808153477218	0.0540540540540541	Singlet	0	NA	NA	3	2	2	3	Epithelial cells	Stromal cells (ST.31-38-44-)	Epithelial cells	Epithelial_cells	Epithelial cells (Ep.8wk.CEC.Sca1+)	Stromal cells (ST.31-38-44-)
AGACCATGTTATAGAG-1	N_AGACCATGTTATAGAG	1585	1130	N	mouse	N	1	0.00504731861198738	0.108108108108108	Singlet	0	NA	NA	3	2	2	3	Fibroblasts	Stromal cells (ST.31-38-44-)	Epithelial cells	Epithelial_cells	Epithelial cells (Ep.8wk.CEC.Sca1+)	Stromal cells (ST.31-38-44-)
AGAGCCCTCCTGTAGA-1	N_AGAGCCCTCCTGTAGA	913	703	N	mouse	N	1	0.00109529025191676	0	Singlet	0	NA	NA	3	2	2	3	Fibroblasts	Stromal cells (ST.31-38-44-)	Epithelial cells	Epithelial_cells	Stromal cells (ST.31-38-44-)	Stromal cells (ST.31-38-44-)
AGATCCACAGCGTACC-1	N_AGATCCACAGCGTACC	1470	1049	N	mouse	N	1	0.000680272108843537	0.0810810810810811	Singlet	0	NA	NA	3	2	2	3	Epithelial cells	Stromal cells (ST.31-38-44-)	Epithelial cells	Epithelial_cells	Epithelial cells (Ep.8wk.CEC.Sca1+)	Stromal cells (ST.31-38-44-)
AGCCAATAGAGGTGCT-1	N_AGCCAATAGAGGTGCT	1252	934	N	mouse	N	1	0.000798722044728434	0.0810810810810811	Singlet	0	NA	NA	3	2	2	3	Epithelial cells	Stromal cells (ST.31-38-44-)	Epithelial cells	Epithelial_cells	Epithelial cells (MECHI.GFP-.ADULT)	Stromal cells (ST.31-38-44-)
AGCGTATAGGTACTGG-1	N_AGCGTATAGGTACTGG	1279	976	N	mouse	N	1	0.00312744331508991	0.216216216216216	Singlet	0	NA	NA	3	2	2	3	Epithelial cells	Stromal cells (ST.31-38-44-)	Epithelial cells	Epithelial_cells	Stem cells (SC.STSL)	Stromal cells (ST.31-38-44-)
AGCGTCGAGGTTGTTC-1	N_AGCGTCGAGGTTGTTC	621	508	N	mouse	N	1	0.00644122383252818	0.108108108108108	Singlet	0	NA	NA	3	2	2	3	Epithelial cells	Stromal cells (ST.31-38-44-)	Epithelial cells	Epithelial_cells	Epithelial cells (Ep.8wk.CEC.Sca1+)	Stromal cells (ST.31-38-44-)
AGGAAATAGGGCAGTT-1	N_AGGAAATAGGGCAGTT	984	789	N	mouse	N	1	0.00508130081300813	0.243243243243243	Singlet	0	NA	NA	3	2	2	3	Monocytes	Stromal cells (ST.31-38-44-)	Epithelial cells	Epithelial_cells	Macrophages (MF.ALV)	Stromal cells (ST.31-38-44-)
AGGACTTCAATAGTCC-1	N_AGGACTTCAATAGTCC	1509	1098	N	mouse	N	1	0	0.378378378378378	Singlet	0	NA	NA	3	2	2	3	Fibroblasts	Stromal cells (ST.31-38-44-)	Epithelial cells	Epithelial_cells	Epithelial cells (Ep.8wk.CEC.Sca1+)	Stromal cells (ST.31-38-44-)
AGGACTTTCCGCACTT-1	N_AGGACTTTCCGCACTT	1719	1170	N	mouse	N	1	0.00349040139616056	0.135135135135135	Singlet	0	NA	NA	3	2	2	3	Epithelial cells	Stromal cells (ST.31-38-44-)	Epithelial cells	Epithelial_cells	Epithelial cells (Ep.5wk.MEC.Sca1+)	Stromal cells (ST.31-38-44-)
AGGCCACAGGGACTGT-1	N_AGGCCACAGGGACTGT	632	512	N	mouse	N	1	0	0.027027027027027	Singlet	0	NA	NA	3	2	2	3	Epithelial cells	Stromal cells (ST.31-38-44-)	Epithelial cells	Epithelial_cells	Macrophages (MF)	Stromal cells (ST.31-38-44-)
AGGGCCTAGTGCTAGG-1	N_AGGGCCTAGTGCTAGG	1008	777	N	mouse	N	1	0.00198412698412698	0.027027027027027	Singlet	0	NA	NA	3	2	2	3	Epithelial cells	Stromal cells (ST.31-38-44-)	Epithelial cells	Epithelial_cells	Epithelial cells (EP.MECHI)	Stromal cells (ST.31-38-44-)
AGTAACCCAAGTCCAT-1	N_AGTAACCCAAGTCCAT	1127	747	N	mouse	N	1	0.0514640638864241	0.135135135135135	Singlet	0	NA	NA	3	2	2	3	Epithelial cells	Stromal cells (ST.31-38-44-)	Epithelial cells	Epithelial_cells	Epithelial cells (MECHI.GFP-.ADULT)	Stromal cells (ST.31-38-44-)
AGTACTGTCCACGGAC-1	N_AGTACTGTCCACGGAC	1000	786	N	mouse	N	1	0.006	0.135135135135135	Singlet	0	NA	NA	3	2	2	3	Epithelial cells	Stromal cells (ST.31-38-44-)	Epithelial cells	Epithelial_cells	Epithelial cells (MECHI.GFP-.ADULT)	Stromal cells (ST.31-38-44-)
AGTGACTAGCTCGAAG-1	N_AGTGACTAGCTCGAAG	1078	826	N	mouse	N	1	0.00278293135435993	0.0540540540540541	Singlet	0	NA	NA	3	2	2	3	Endothelial cells	Stromal cells (ST.31-38-44-)	Epithelial cells	Epithelial_cells	Epithelial cells (MECHI.GFP-.ADULT)	Stromal cells (ST.31-38-44-)
AGTGCCGGTCTTTCAT-1	N_AGTGCCGGTCTTTCAT	846	645	N	mouse	N	1	0.00472813238770686	0.027027027027027	Singlet	0	NA	NA	3	2	2	3	Macrophages	Stromal cells (ST.31-38-44-)	Epithelial cells	Epithelial_cells	Macrophages (MF.F480HI.CTRL)	Stromal cells (ST.31-38-44-)
ATACCTTAGGTAGTCG-1	N_ATACCTTAGGTAGTCG	800	643	N	mouse	N	1	0.00625	0.027027027027027	Singlet	0	NA	NA	3	2	2	3	Epithelial cells	Stromal cells (ST.31-38-44-)	Epithelial cells	Epithelial_cells	Stem cells (SC.STSL)	Stromal cells (ST.31-38-44-)
ATAGAGAGTCGCATTA-1	N_ATAGAGAGTCGCATTA	753	617	N	mouse	N	1	0	0.027027027027027	Singlet	0	NA	NA	3	2	2	3	Endothelial cells	Stromal cells (ST.31-38-44-)	Epithelial cells	Epithelial_cells	Endothelial cells (LEC)	Stromal cells (ST.31-38-44-)
ATCACGAAGCGTGAAC-1	N_ATCACGAAGCGTGAAC	959	709	N	mouse	N	1	0.00208550573514077	0	Singlet	0	NA	NA	3	2	2	3	Epithelial cells	Stromal cells (ST.31-38-44-)	Epithelial cells	Epithelial_cells	Epithelial cells (MECHI.GFP-.ADULT)	Stromal cells (ST.31-38-44-)
ATCACGAGTCTCACGG-1	N_ATCACGAGTCTCACGG	1220	889	N	mouse	N	1	0.0311475409836066	0.0810810810810811	Singlet	0	NA	NA	3	2	2	3	Endothelial cells	Stromal cells (ST.31-38-44-)	Epithelial cells	Epithelial_cells	Stromal cells (ST.31-38-44-)	Stromal cells (ST.31-38-44-)
ATCACTTGTTGTGTAC-1	N_ATCACTTGTTGTGTAC	1071	816	N	mouse	N	1	0.000933706816059757	0.027027027027027	Singlet	0	NA	NA	3	2	2	3	Epithelial cells	Stromal cells (ST.31-38-44-)	Epithelial cells	Epithelial_cells	Fibroblasts (FI.MTS15+)	Stromal cells (ST.31-38-44-)
ATCAGGTCAGGCACAA-1	N_ATCAGGTCAGGCACAA	1454	1023	N	mouse	N	1	0.00343878954607978	0.27027027027027	Singlet	0	NA	NA	3	2	2	3	Epithelial cells	Stromal cells (ST.31-38-44-)	Epithelial cells	Epithelial_cells	Epithelial cells (Ep.5wk.MEC.Sca1+)	Stromal cells (ST.31-38-44-)
ATCATTCCAGGATCTT-1	N_ATCATTCCAGGATCTT	1583	1097	N	mouse	N	1	0.0082122552116235	0.027027027027027	Singlet	0	NA	NA	3	2	2	3	Epithelial cells	Stromal cells (ST.31-38-44-)	Epithelial cells	Epithelial_cells	Epithelial cells (Ep.8wk.CEC.Sca1+)	Stromal cells (ST.31-38-44-)
ATCCACCGTTAGGGTG-1	N_ATCCACCGTTAGGGTG	947	756	N	mouse	N	1	0.00105596620908131	0.027027027027027	Singlet	0	NA	NA	3	2	2	3	Epithelial cells	Stromal cells (ST.31-38-44-)	Epithelial cells	Epithelial_cells	Epithelial cells (Ep.5wk.MEClo)	Stromal cells (ST.31-38-44-)
ATCGATGTCCTTGAAG-1	N_ATCGATGTCCTTGAAG	1489	1080	N	mouse	N	1	0.00470114170584285	0.0810810810810811	Singlet	0	NA	NA	3	2	2	3	Epithelial cells	Stromal cells (ST.31-38-44-)	Epithelial cells	Epithelial_cells	Epithelial cells (MECHI.GFP-.ADULT)	Stromal cells (ST.31-38-44-)
ATGAAAGAGATTACCC-1	N_ATGAAAGAGATTACCC	1477	1120	N	mouse	N	1	0.003385240352065	0.216216216216216	Singlet	0	NA	NA	3	2	2	3	Macrophages	Stromal cells (ST.31-38-44-)	Epithelial cells	Epithelial_cells	Macrophages (MF.11C-11B+)	Stromal cells (ST.31-38-44-)
ATGAAAGCACTGTCGG-1	N_ATGAAAGCACTGTCGG	1084	857	N	mouse	N	1	0.000922509225092251	0.243243243243243	Singlet	0	NA	NA	3	2	2	3	Endothelial cells	Stromal cells (ST.31-38-44-)	Epithelial cells	Epithelial_cells	Stem cells (SC.STSL)	Stromal cells (ST.31-38-44-)
ATGAGGGTCCCAACTC-1	N_ATGAGGGTCCCAACTC	1146	897	N	mouse	N	1	0.00523560209424084	0.0540540540540541	Singlet	0	NA	NA	3	2	2	3	Epithelial cells	Stromal cells (ST.31-38-44-)	Epithelial cells	Epithelial_cells	Epithelial cells (MECHI.GFP-.ADULT)	Stromal cells (ST.31-38-44-)
ATGAGGGTCTATCGCC-1	N_ATGAGGGTCTATCGCC	1167	894	N	mouse	N	1	0.0025706940874036	0.0540540540540541	Singlet	0	NA	NA	3	2	2	3	Epithelial cells	Stromal cells (ST.31-38-44-)	Epithelial cells	Epithelial_cells	Epithelial cells (Ep.8wk.CEC.Sca1+)	Stromal cells (ST.31-38-44-)
ATGGGAGAGTCGTTAC-1	N_ATGGGAGAGTCGTTAC	2026	1260	N	mouse	N	1	0.0463968410661402	0.459459459459459	Singlet	0	NA	NA	3	2	2	3	Epithelial cells	Stromal cells (ST.31-38-44-)	Epithelial cells	Epithelial_cells	Epithelial cells (Ep.5wk.MEC.Sca1+)	Stromal cells (ST.31-38-44-)
ATGTCTTAGTCTCCTC-1	N_ATGTCTTAGTCTCCTC	1194	891	N	mouse	N	1	0.000837520938023451	0.027027027027027	Singlet	0	NA	NA	3	2	2	3	Mast cells	Stromal cells (ST.31-38-44-)	Epithelial cells	Epithelial_cells	Stromal cells (DN.CFA)	Stromal cells (ST.31-38-44-)
ATTATCCAGTAGTCCT-1	N_ATTATCCAGTAGTCCT	1617	1187	N	mouse	N	1	0.00247371675943105	0.0540540540540541	Singlet	0	NA	NA	3	2	2	3	Epithelial cells	Stromal cells (ST.31-38-44-)	Epithelial cells	Epithelial_cells	Stromal cells (ST.31-38-44-)	Stromal cells (ST.31-38-44-)
ATTCCATAGCCTCATA-1	N_ATTCCATAGCCTCATA	1702	1157	N	mouse	N	1	0.00411280846063455	0.027027027027027	Singlet	0	NA	NA	3	2	2	3	Epithelial cells	Stromal cells (ST.31-38-44-)	Epithelial cells	Epithelial_cells	Epithelial cells (Ep.8wk.CEC.Sca1+)	Stromal cells (ST.31-38-44-)
ATTGTTCCATGAAAGT-1	N_ATTGTTCCATGAAAGT	1588	1156	N	mouse	N	1	0.00251889168765743	0.216216216216216	Singlet	0	NA	NA	3	2	2	3	Stromal cells	Stromal cells (ST.31-38-44-)	Epithelial cells	Epithelial_cells	Stromal cells (ST.31-38-44-)	Stromal cells (ST.31-38-44-)
CAACGATCAGTGTGCC-1	N_CAACGATCAGTGTGCC	800	630	N	mouse	N	1	0.005	0.027027027027027	Singlet	0	NA	NA	3	2	2	3	Fibroblasts	Stromal cells (ST.31-38-44-)	Epithelial cells	Epithelial_cells	Stem cells (SC.STSL)	Stromal cells (ST.31-38-44-)
CAAGACTAGGGTGAAA-1	N_CAAGACTAGGGTGAAA	1277	983	N	mouse	N	1	0.00234925606891151	0.216216216216216	Singlet	0	NA	NA	3	2	2	3	Epithelial cells	Stromal cells (ST.31-38-44-)	Epithelial cells	Epithelial_cells	Epithelial cells (Ep.5wk.MEC.Sca1+)	Stromal cells (ST.31-38-44-)
CAATACGCAACCGGAA-1	N_CAATACGCAACCGGAA	884	692	N	mouse	N	1	0.00339366515837104	0.135135135135135	Singlet	0	NA	NA	3	2	2	3	Epithelial cells	Stromal cells (ST.31-38-44-)	Epithelial cells	Epithelial_cells	Macrophages (MF.ALV)	Stromal cells (ST.31-38-44-)
CACAACACAAGAGATT-1	N_CACAACACAAGAGATT	985	742	N	mouse	N	1	0.00609137055837563	0.0810810810810811	Singlet	0	NA	NA	3	2	2	3	Epithelial cells	Stromal cells (ST.31-38-44-)	Epithelial cells	Epithelial_cells	Epithelial cells (MECHI.GFP-.ADULT)	Stromal cells (ST.31-38-44-)
CACAGATAGATAACAC-1	N_CACAGATAGATAACAC	1572	1059	N	mouse	N	1	0.00127226463104326	0.0810810810810811	Singlet	0	NA	NA	3	2	2	3	Endothelial cells	Stromal cells (ST.31-38-44-)	Epithelial cells	Epithelial_cells	Epithelial cells (Ep.8wk.CEC.Sca1+)	Stromal cells (ST.31-38-44-)
CACGAATTCTTTCAGT-1	N_CACGAATTCTTTCAGT	1824	1301	N	mouse	N	1	0.000548245614035088	0.0540540540540541	Singlet	0	NA	NA	3	2	2	3	Epithelial cells	Stromal cells (ST.31-38-44-)	Epithelial cells	Epithelial_cells	Epithelial cells (MECHI.GFP-.ADULT)	Stromal cells (ST.31-38-44-)
CACTGAATCACCTGGG-1	N_CACTGAATCACCTGGG	2021	1331	N	mouse	N	1	0.0346363186541316	0.162162162162162	Singlet	0	NA	NA	3	2	2	3	Epithelial cells	Stromal cells (ST.31-38-44-)	Epithelial cells	Epithelial_cells	Epithelial cells (MECHI.GFP-.ADULT)	Stromal cells (ST.31-38-44-)
CAGATCACATCGTGCG-1	N_CAGATCACATCGTGCG	793	659	N	mouse	N	1	0.00126103404791929	0.0540540540540541	Singlet	0	NA	NA	3	2	2	3	Epithelial cells	Stromal cells (ST.31-38-44-)	Epithelial cells	Epithelial_cells	Stromal cells (ST.31-38-44-)	Stromal cells (ST.31-38-44-)
CAGATTGTCCACCTGT-1	N_CAGATTGTCCACCTGT	1392	1032	N	mouse	N	1	0.0028735632183908	0.189189189189189	Singlet	0	NA	NA	3	2	2	3	Fibroblasts	Stromal cells (ST.31-38-44-)	Epithelial cells	Epithelial_cells	Fibroblasts (FI)	Stromal cells (ST.31-38-44-)
CAGCGTGGTCTCACGG-1	N_CAGCGTGGTCTCACGG	1722	1246	N	mouse	N	1	0.00232288037166086	0.162162162162162	Singlet	0	NA	NA	3	2	2	3	T cells	Stromal cells (ST.31-38-44-)	Epithelial cells	Epithelial_cells	Stem cells (SC.STSL)	Stromal cells (ST.31-38-44-)
CAGGGCTAGAGGTTAT-1	N_CAGGGCTAGAGGTTAT	829	658	N	mouse	N	1	0.00120627261761158	0.027027027027027	Singlet	0	NA	NA	3	2	2	3	Fibroblasts	Stromal cells (ST.31-38-44-)	Epithelial cells	Epithelial_cells	Fibroblasts (FRC.CAD11.WT)	Stromal cells (ST.31-38-44-)
CAGTTCCGTTGCACGC-1	N_CAGTTCCGTTGCACGC	1040	792	N	mouse	N	1	0.00288461538461538	0	Singlet	0	NA	NA	3	2	2	3	Epithelial cells	Stromal cells (ST.31-38-44-)	Epithelial cells	Epithelial_cells	Epithelial cells (Ep.5wk.MEC.Sca1+)	Stromal cells (ST.31-38-44-)
CATACAGTCAAGCCGC-1	N_CATACAGTCAAGCCGC	2069	1396	N	mouse	N	1	0.00869985500241663	0.297297297297297	Singlet	0	NA	NA	3	2	2	3	Epithelial cells	Stromal cells (ST.31-38-44-)	Epithelial cells	Epithelial_cells	Epithelial cells (Ep.8wk.CEC.Sca1+)	Stromal cells (ST.31-38-44-)
CATAGACGTGCGTGCT-1	N_CATAGACGTGCGTGCT	681	559	N	mouse	N	1	0.00440528634361234	0.0810810810810811	Singlet	0	NA	NA	3	2	2	3	Endothelial cells	Stromal cells (ST.31-38-44-)	Epithelial cells	Epithelial_cells	Endothelial cells (BEC)	Stromal cells (ST.31-38-44-)
CATCGCTGTGGCAACA-1	N_CATCGCTGTGGCAACA	1417	1037	N	mouse	N	1	0.00141143260409315	0.297297297297297	Singlet	0	NA	NA	3	2	2	3	Stromal cells	Stromal cells (ST.31-38-44-)	Epithelial cells	Epithelial_cells	Stromal cells (ST.31-38-44-)	Stromal cells (ST.31-38-44-)
CATCGGGAGTAAACGT-1	N_CATCGGGAGTAAACGT	1290	1053	N	mouse	N	1	0.0062015503875969	0.432432432432432	Singlet	0	NA	NA	3	2	2	3	Macrophages	Stromal cells (ST.31-38-44-)	Epithelial cells	Epithelial_cells	Macrophages (MF.11C-11B+)	Stromal cells (ST.31-38-44-)
CATCGTCAGGTTTACC-1	N_CATCGTCAGGTTTACC	1811	1275	N	mouse	N	1	0.0193263390392049	0.351351351351351	Singlet	0	NA	NA	3	2	2	3	Macrophages	Stromal cells (ST.31-38-44-)	Epithelial cells	Epithelial_cells	Macrophages (MF)	Stromal cells (ST.31-38-44-)
CATCGTCGTCACCTTC-1	N_CATCGTCGTCACCTTC	885	685	N	mouse	N	1	0	0.162162162162162	Singlet	0	NA	NA	3	2	2	3	Epithelial cells	Stromal cells (ST.31-38-44-)	Epithelial cells	Epithelial_cells	Epithelial cells (MECHI.GFP-.ADULT)	Stromal cells (ST.31-38-44-)
CATGGATCACATACGT-1	N_CATGGATCACATACGT	859	653	N	mouse	N	1	0.00465657741559953	0.027027027027027	Singlet	0	NA	NA	3	2	2	3	Endothelial cells	Stromal cells (ST.31-38-44-)	Epithelial cells	Epithelial_cells	Stromal cells (ST.31-38-44-)	Stromal cells (ST.31-38-44-)
CATTGAGCACTGTCGG-1	N_CATTGAGCACTGTCGG	1542	1187	N	mouse	N	1	0.00324254215304799	0.27027027027027	Singlet	0	NA	NA	3	2	2	3	Endothelial cells	Stromal cells (ST.31-38-44-)	Epithelial cells	Epithelial_cells	Endothelial cells (BEC)	Stromal cells (ST.31-38-44-)
CATTGCCCAGTTAGAA-1	N_CATTGCCCAGTTAGAA	1865	1296	N	mouse	N	1	0.0064343163538874	0.135135135135135	Singlet	0	NA	NA	3	2	2	3	Tgd	Stromal cells (ST.31-38-44-)	Epithelial cells	Epithelial_cells	Epithelial cells (Ep.5wk.MEClo)	Stromal cells (ST.31-38-44-)
CCAAGCGAGCAGCGAT-1	N_CCAAGCGAGCAGCGAT	1271	915	N	mouse	N	1	0.01573564122738	0.216216216216216	Singlet	0	NA	NA	3	2	2	3	Epithelial cells	Stromal cells (ST.31-38-44-)	Epithelial cells	Epithelial_cells	Epithelial cells (MECHI.GFP-.ADULT)	Stromal cells (ST.31-38-44-)
CCAATGAAGGCATCGA-1	N_CCAATGAAGGCATCGA	863	690	N	mouse	N	1	0.00231749710312862	0	Singlet	0	NA	NA	3	2	2	3	Epithelial cells	Stromal cells (ST.31-38-44-)	Epithelial cells	Epithelial_cells	Epithelial cells (Ep.5wk.MEC.Sca1+)	Stromal cells (ST.31-38-44-)
CCACAAAAGCGATGAC-1	N_CCACAAAAGCGATGAC	2304	1504	N	mouse	N	1	0.0164930555555556	0.162162162162162	Singlet	0	NA	NA	3	2	2	3	Epithelial cells	Stromal cells (ST.31-38-44-)	Epithelial cells	Epithelial_cells	Fibroblasts (FI.MTS15+)	Stromal cells (ST.31-38-44-)
CCACGTTGTGCTGCAC-1	N_CCACGTTGTGCTGCAC	1460	1036	N	mouse	N	1	0.00136986301369863	0.027027027027027	Singlet	0	NA	NA	3	2	2	3	Stromal cells	Stromal cells (ST.31-38-44-)	Epithelial cells	Epithelial_cells	Endothelial cells (LEC)	Stromal cells (ST.31-38-44-)
CCCTCAAAGACCAAGC-1	N_CCCTCAAAGACCAAGC	512	411	N	mouse	N	1	0	0.135135135135135	Singlet	0	NA	NA	3	2	2	3	Epithelial cells	Stromal cells (ST.31-38-44-)	Epithelial cells	Epithelial_cells	Epithelial cells (MECHI.GFP-.ADULT)	Stromal cells (ST.31-38-44-)
CCGAACGGTGGCTCTG-1	N_CCGAACGGTGGCTCTG	983	752	N	mouse	N	1	0.00203458799593082	0.027027027027027	Singlet	0	NA	NA	3	2	2	3	Epithelial cells	Stromal cells (ST.31-38-44-)	Epithelial cells	Epithelial_cells	Stromal cells (ST.31-38-44-)	Stromal cells (ST.31-38-44-)
CCGGTGAAGTCTAACC-1	N_CCGGTGAAGTCTAACC	1680	1215	N	mouse	N	1	0.000595238095238095	0.297297297297297	Singlet	0	NA	NA	3	2	2	3	Fibroblasts	Stromal cells (ST.31-38-44-)	Epithelial cells	Epithelial_cells	Epithelial cells (Ep.8wk.CEC.Sca1+)	Stromal cells (ST.31-38-44-)
CCTAACCTCCACACAA-1	N_CCTAACCTCCACACAA	1415	1019	N	mouse	N	1	0.000706713780918728	0.243243243243243	Singlet	0	NA	NA	3	2	2	3	Fibroblasts	Stromal cells (ST.31-38-44-)	Epithelial cells	Epithelial_cells	Stromal cells (ST.31-38-44-)	Stromal cells (ST.31-38-44-)
CCTATCGTCTAATTCC-1	N_CCTATCGTCTAATTCC	1416	996	N	mouse	N	1	0.0204802259887006	0.108108108108108	Singlet	0	NA	NA	3	2	2	3	Epithelial cells	Stromal cells (ST.31-38-44-)	Epithelial cells	Epithelial_cells	Epithelial cells (MECHI.GFP-.ADULT)	Stromal cells (ST.31-38-44-)
CCTCAACAGGGCAGAG-1	N_CCTCAACAGGGCAGAG	768	595	N	mouse	N	1	0	0.0540540540540541	Singlet	0	NA	NA	3	2	2	3	Epithelial cells	Stromal cells (ST.31-38-44-)	Epithelial cells	Epithelial_cells	Epithelial cells (Ep.5wk.MEC.Sca1+)	Stromal cells (ST.31-38-44-)
CCTCACACATAGGAGC-1	N_CCTCACACATAGGAGC	1301	983	N	mouse	N	1	0.000768639508070715	0.027027027027027	Singlet	0	NA	NA	3	2	2	3	Stromal cells	Stromal cells (ST.31-38-44-)	Epithelial cells	Epithelial_cells	Endothelial cells (BEC)	Stromal cells (ST.31-38-44-)
CCTGTTGCAGCTGTGC-1	N_CCTGTTGCAGCTGTGC	1746	1227	N	mouse	N	1	0.0011454753722795	0.297297297297297	Singlet	0	NA	NA	3	2	2	3	Fibroblasts	Stromal cells (ST.31-38-44-)	Epithelial cells	Epithelial_cells	Fibroblasts (FI.MTS15+)	Stromal cells (ST.31-38-44-)
CCTTCAGTCGCGCCAA-1	N_CCTTCAGTCGCGCCAA	1648	1126	N	mouse	N	1	0	0.108108108108108	Singlet	0	NA	NA	3	2	2	3	Fibroblasts	Stromal cells (ST.31-38-44-)	Epithelial cells	Epithelial_cells	Fibroblasts (FI.MTS15+)	Stromal cells (ST.31-38-44-)
CCTTTGGGTGAGTTTC-1	N_CCTTTGGGTGAGTTTC	1028	775	N	mouse	N	1	0.00389105058365759	0.0540540540540541	Singlet	0	NA	NA	3	2	2	3	Epithelial cells	Stromal cells (ST.31-38-44-)	Epithelial cells	Epithelial_cells	Epithelial cells (Ep.8wk.CEC.Sca1+)	Stromal cells (ST.31-38-44-)
CGAATTGAGCTGCGAA-1	N_CGAATTGAGCTGCGAA	1986	1328	N	mouse	N	1	0.00352467270896274	0.162162162162162	Singlet	0	NA	NA	3	2	2	3	Epithelial cells	Stromal cells (ST.31-38-44-)	Epithelial cells	Epithelial_cells	Epithelial cells (MECHI.GFP-.ADULT)	Stromal cells (ST.31-38-44-)
CGAATTGTCGCCAGTG-1	N_CGAATTGTCGCCAGTG	1167	837	N	mouse	N	1	0.0051413881748072	0.0540540540540541	Singlet	0	NA	NA	3	2	2	3	Epithelial cells	Stromal cells (ST.31-38-44-)	Epithelial cells	Epithelial_cells	Epithelial cells (MECHI.GFP-.ADULT)	Stromal cells (ST.31-38-44-)
CGACAGCCAAGCCATT-1	N_CGACAGCCAAGCCATT	2200	1489	N	mouse	N	1	0.000454545454545455	0.351351351351351	Singlet	0	NA	NA	3	2	2	3	Macrophages	Stromal cells (ST.31-38-44-)	Epithelial cells	Epithelial_cells	DC (DC.103+11B-)	Stromal cells (ST.31-38-44-)
CGAGAAGCAAGTCGTT-1	N_CGAGAAGCAAGTCGTT	1402	913	N	mouse	N	1	0.0021398002853067	0.0810810810810811	Singlet	0	NA	NA	3	2	2	3	Epithelial cells	Stromal cells (ST.31-38-44-)	Epithelial cells	Epithelial_cells	Epithelial cells (MECHI.GFP-.ADULT)	Stromal cells (ST.31-38-44-)
CGAGGCTGTTCTCGCT-1	N_CGAGGCTGTTCTCGCT	1589	1166	N	mouse	N	1	0.00188797986154814	0.378378378378378	Singlet	0	NA	NA	3	2	2	3	Macrophages	Stromal cells (ST.31-38-44-)	Epithelial cells	Epithelial_cells	Macrophages (MFIO5.II+480LO)	Stromal cells (ST.31-38-44-)
CGAGTGCCAATCCAGT-1	N_CGAGTGCCAATCCAGT	973	757	N	mouse	N	1	0.00616649537512847	0.0540540540540541	Singlet	0	NA	NA	3	2	2	3	Epithelial cells	Stromal cells (ST.31-38-44-)	Epithelial cells	Epithelial_cells	Epithelial cells (Ep.8wk.CEC.Sca1+)	Stromal cells (ST.31-38-44-)
CGATGGCCATGATGCT-1	N_CGATGGCCATGATGCT	1006	749	N	mouse	N	1	0.00198807157057654	0.0540540540540541	Singlet	0	NA	NA	3	2	2	3	Epithelial cells	Stromal cells (ST.31-38-44-)	Epithelial cells	Epithelial_cells	Epithelial cells (Ep.5wk.MEC.Sca1+)	Stromal cells (ST.31-38-44-)
CGCATAATCTATCGGA-1	N_CGCATAATCTATCGGA	1420	1071	N	mouse	N	1	0.00563380281690141	0.27027027027027	Singlet	0	NA	NA	3	2	2	3	Stromal cells	Stromal cells (ST.31-38-44-)	Epithelial cells	Epithelial_cells	Macrophages (MF.11C-11B+)	Stromal cells (ST.31-38-44-)
CGCCAGAGTGTGACCC-1	N_CGCCAGAGTGTGACCC	1184	916	N	mouse	N	1	0.0202702702702703	0	Singlet	0	NA	NA	3	2	2	3	Epithelial cells	Stromal cells (ST.31-38-44-)	Epithelial cells	Epithelial_cells	Epithelial cells (MECHI.GFP-.ADULT)	Stromal cells (ST.31-38-44-)
CGGAATTCACTAGAGG-1	N_CGGAATTCACTAGAGG	967	753	N	mouse	N	1	0.00103412616339193	0	Singlet	0	NA	NA	3	2	2	3	Stromal cells	Stromal cells (ST.31-38-44-)	Epithelial cells	Epithelial_cells	Stromal cells (DN.CFA)	Stromal cells (ST.31-38-44-)
CGGGCATAGACATAAC-1	N_CGGGCATAGACATAAC	1647	1180	N	mouse	N	1	0.0042501517911354	0.027027027027027	Singlet	0	NA	NA	3	2	2	3	Epithelial cells	Stromal cells (ST.31-38-44-)	Epithelial cells	Epithelial_cells	Epithelial cells (Ep.8wk.CEC.Sca1+)	Stromal cells (ST.31-38-44-)
CGGGTGTAGCTGAAAT-1	N_CGGGTGTAGCTGAAAT	1382	1089	N	mouse	N	1	0.00144717800289436	0.108108108108108	Singlet	0	NA	NA	3	2	2	3	Tgd	Stromal cells (ST.31-38-44-)	Epithelial cells	Epithelial_cells	Tgd (Tgd)	Stromal cells (ST.31-38-44-)
CGGTCAGCAGTGTATC-1	N_CGGTCAGCAGTGTATC	1169	927	N	mouse	N	1	0.00684345594525235	0.162162162162162	Singlet	0	NA	NA	3	2	2	3	Stromal cells	Stromal cells (ST.31-38-44-)	Epithelial cells	Epithelial_cells	Stromal cells (ST.31-38-44-)	Stromal cells (ST.31-38-44-)
CGTAATGAGAGATGCC-1	N_CGTAATGAGAGATGCC	1798	1306	N	mouse	N	1	0.00556173526140156	0.216216216216216	Singlet	0	NA	NA	3	2	2	3	Epithelial cells	Stromal cells (ST.31-38-44-)	Epithelial cells	Epithelial_cells	Macrophages (MFAR-)	Stromal cells (ST.31-38-44-)
CGTAATGCACCTTCGT-1	N_CGTAATGCACCTTCGT	870	673	N	mouse	N	1	0.00114942528735632	0.0540540540540541	Singlet	0	NA	NA	3	2	2	3	Epithelial cells	Stromal cells (ST.31-38-44-)	Epithelial cells	Epithelial_cells	Epithelial cells (Ep.8wk.CEC.Sca1+)	Stromal cells (ST.31-38-44-)
CTATCCGCACGGTGCT-1	N_CTATCCGCACGGTGCT	1963	1381	N	mouse	N	1	0.00152827305145186	0.243243243243243	Singlet	0	NA	NA	3	2	2	3	Endothelial cells	Stromal cells (ST.31-38-44-)	Epithelial cells	Epithelial_cells	Epithelial cells (Ep.8wk.CEC.Sca1+)	Stromal cells (ST.31-38-44-)
CTCAACCAGCTACGTT-1	N_CTCAACCAGCTACGTT	1239	914	N	mouse	N	1	0.00887812752219532	0.0540540540540541	Singlet	0	NA	NA	3	2	2	3	Stromal cells	Stromal cells (ST.31-38-44-)	Epithelial cells	Epithelial_cells	Epithelial cells (MECHI.GFP-.ADULT)	Stromal cells (ST.31-38-44-)
CTCACTGAGCGACATG-1	N_CTCACTGAGCGACATG	558	459	N	mouse	N	1	0.0017921146953405	0.0540540540540541	Singlet	0	NA	NA	3	2	2	3	Epithelial cells	Stromal cells (ST.31-38-44-)	Epithelial cells	Epithelial_cells	Epithelial cells (Ep.8wk.CEC.Sca1+)	Stromal cells (ST.31-38-44-)
CTCCCAAGTGCATACT-1	N_CTCCCAAGTGCATACT	1804	1288	N	mouse	N	1	0.0105321507760532	0.243243243243243	Singlet	0	NA	NA	3	2	2	3	Epithelial cells	Stromal cells (ST.31-38-44-)	Epithelial cells	Epithelial_cells	Epithelial cells (Ep.5wk.MEC.Sca1+)	Stromal cells (ST.31-38-44-)
CTCCGATGTGGCTTAT-1	N_CTCCGATGTGGCTTAT	1399	1002	N	mouse	N	1	0.00643316654753395	0.027027027027027	Singlet	0	NA	NA	3	2	2	3	Epithelial cells	Stromal cells (ST.31-38-44-)	Epithelial cells	Epithelial_cells	Epithelial cells (Ep.5wk.MEC.Sca1+)	Stromal cells (ST.31-38-44-)
CTCTCGAGTGTATTGC-1	N_CTCTCGAGTGTATTGC	693	559	N	mouse	N	1	0.00144300144300144	0.0540540540540541	Singlet	0	NA	NA	3	2	2	3	Epithelial cells	Stromal cells (ST.31-38-44-)	Epithelial cells	Epithelial_cells	Epithelial cells (MECHI.GFP-.ADULT)	Stromal cells (ST.31-38-44-)
CTCTGGTGTTTCGGCG-1	N_CTCTGGTGTTTCGGCG	1091	803	N	mouse	N	1	0.000916590284142988	0.027027027027027	Singlet	0	NA	NA	3	2	2	3	Epithelial cells	Stromal cells (ST.31-38-44-)	Epithelial cells	Epithelial_cells	Epithelial cells (Ep.8wk.CEChi)	Stromal cells (ST.31-38-44-)
CTCTGGTTCAAGCTGT-1	N_CTCTGGTTCAAGCTGT	821	621	N	mouse	N	1	0.00243605359317905	0.027027027027027	Singlet	0	NA	NA	3	2	2	3	Epithelial cells	Stromal cells (ST.31-38-44-)	Epithelial cells	Epithelial_cells	Epithelial cells (MECHI.GFP-.ADULT)	Stromal cells (ST.31-38-44-)
CTGATCCCATCCGTGG-1	N_CTGATCCCATCCGTGG	1339	1045	N	mouse	N	1	0.000746825989544436	0.108108108108108	Singlet	0	NA	NA	3	2	2	3	Macrophages	Stromal cells (ST.31-38-44-)	Epithelial cells	Epithelial_cells	Macrophages (MF.ALV)	Stromal cells (ST.31-38-44-)
CTGCATCAGGATATGT-1	N_CTGCATCAGGATATGT	1059	886	N	mouse	N	1	0.0292728989612842	0.108108108108108	Singlet	0	NA	NA	3	2	2	3	Fibroblasts	Stromal cells (ST.31-38-44-)	Epithelial cells	Epithelial_cells	Epithelial cells (MECHI.GFP-.ADULT)	Stromal cells (ST.31-38-44-)
CTGTCGTAGGAGCAAA-1	N_CTGTCGTAGGAGCAAA	1201	925	N	mouse	N	1	0.0149875104079933	0.027027027027027	Singlet	0	NA	NA	3	2	2	3	Epithelial cells	Stromal cells (ST.31-38-44-)	Epithelial cells	Epithelial_cells	Epithelial cells (Ep.8wk.CEC.Sca1+)	Stromal cells (ST.31-38-44-)
CTTCAATCACGAAGAC-1	N_CTTCAATCACGAAGAC	1217	961	N	mouse	N	1	0.00164338537387017	0.162162162162162	Singlet	0	NA	NA	3	2	2	3	Endothelial cells	Stromal cells (ST.31-38-44-)	Epithelial cells	Epithelial_cells	Epithelial cells (MECHI.GFP-.ADULT)	Stromal cells (ST.31-38-44-)
CTTCAATTCCCTGGTT-1	N_CTTCAATTCCCTGGTT	1194	887	N	mouse	N	1	0.00837520938023451	0.0810810810810811	Singlet	0	NA	NA	3	2	2	3	Stromal cells	Stromal cells (ST.31-38-44-)	Epithelial cells	Epithelial_cells	Stromal cells (ST.31-38-44-)	Stromal cells (ST.31-38-44-)
CTTCGGTTCATACGAC-1	N_CTTCGGTTCATACGAC	1298	941	N	mouse	N	1	0.00385208012326656	0.0810810810810811	Singlet	0	NA	NA	3	2	2	3	Stromal cells	Stromal cells (ST.31-38-44-)	Epithelial cells	Epithelial_cells	Fibroblasts (FI.MTS15+)	Stromal cells (ST.31-38-44-)
CTTTCAATCGTAGCTA-1	N_CTTTCAATCGTAGCTA	1233	903	N	mouse	N	1	0	0.027027027027027	Singlet	0	NA	NA	3	2	2	3	Epithelial cells	Stromal cells (ST.31-38-44-)	Epithelial cells	Epithelial_cells	Epithelial cells (Ep.8wk.CEC.Sca1+)	Stromal cells (ST.31-38-44-)
GAAGGGTAGAACCCGA-1	N_GAAGGGTAGAACCCGA	1946	1300	N	mouse	N	1	0.00770811921891059	0.108108108108108	Singlet	0	NA	NA	3	2	2	3	Epithelial cells	Stromal cells (ST.31-38-44-)	Epithelial cells	Epithelial_cells	Epithelial cells (Ep.8wk.CEC.Sca1+)	Stromal cells (ST.31-38-44-)
GAATAGAGTTCGTAAC-1	N_GAATAGAGTTCGTAAC	935	700	N	mouse	N	1	0.0374331550802139	0.135135135135135	Singlet	0	NA	NA	3	2	2	3	Epithelial cells	Stromal cells (ST.31-38-44-)	Epithelial cells	Epithelial_cells	Epithelial cells (Ep.8wk.CEC.Sca1+)	Stromal cells (ST.31-38-44-)
GAATAGATCTCATGGA-1	N_GAATAGATCTCATGGA	990	769	N	mouse	N	1	0	0	Singlet	0	NA	NA	3	2	2	3	Macrophages	Stromal cells (ST.31-38-44-)	Epithelial cells	Epithelial_cells	Epithelial cells (MECHI.GFP-.ADULT)	Stromal cells (ST.31-38-44-)
GACCGTGCACGCGGTT-1	N_GACCGTGCACGCGGTT	1770	1197	N	mouse	N	1	0.00564971751412429	0.0540540540540541	Singlet	0	NA	NA	3	2	2	3	Epithelial cells	Stromal cells (ST.31-38-44-)	Epithelial cells	Epithelial_cells	Epithelial cells (Ep.5wk.MEC.Sca1+)	Stromal cells (ST.31-38-44-)
GACTGATAGGTGCTAG-1	N_GACTGATAGGTGCTAG	834	640	N	mouse	N	1	0.00479616306954436	0.162162162162162	Singlet	0	NA	NA	3	2	2	3	Endothelial cells	Stromal cells (ST.31-38-44-)	Epithelial cells	Epithelial_cells	Epithelial cells (Ep.8wk.CEC.Sca1+)	Stromal cells (ST.31-38-44-)
GAGAGGTAGAGGTTAT-1	N_GAGAGGTAGAGGTTAT	645	540	N	mouse	N	1	0.00310077519379845	0.0810810810810811	Singlet	0	NA	NA	3	2	2	3	Epithelial cells	Stromal cells (ST.31-38-44-)	Epithelial cells	Epithelial_cells	Epithelial cells (Ep.8wk.CEChi)	Stromal cells (ST.31-38-44-)
GAGCTGCCACCGAATT-1	N_GAGCTGCCACCGAATT	1376	978	N	mouse	N	1	0	0.0810810810810811	Singlet	0	NA	NA	3	2	2	3	Epithelial cells	Stromal cells (ST.31-38-44-)	Epithelial cells	Epithelial_cells	Epithelial cells (Ep.5wk.MEC.Sca1+)	Stromal cells (ST.31-38-44-)
GATCAGTAGCTCCACG-1	N_GATCAGTAGCTCCACG	1704	1215	N	mouse	N	1	0.00293427230046948	0.162162162162162	Singlet	0	NA	NA	3	2	2	3	Epithelial cells	Stromal cells (ST.31-38-44-)	Epithelial cells	Epithelial_cells	Epithelial cells (MECHI.GFP-.ADULT)	Stromal cells (ST.31-38-44-)
GATGAGGAGTGTACAA-1	N_GATGAGGAGTGTACAA	1081	884	N	mouse	N	1	0.0120259019426457	0.243243243243243	Singlet	0	NA	NA	3	2	2	3	Endothelial cells	Stromal cells (ST.31-38-44-)	Epithelial cells	Epithelial_cells	Endothelial cells (BEC)	Stromal cells (ST.31-38-44-)
GATGATCTCGCTGTCT-1	N_GATGATCTCGCTGTCT	1237	886	N	mouse	N	1	0	0	Singlet	0	NA	NA	3	2	2	3	Epithelial cells	Stromal cells (ST.31-38-44-)	Epithelial cells	Epithelial_cells	Stromal cells (ST.31-38-44-)	Stromal cells (ST.31-38-44-)
GCAGCCAGTTTGGCTA-1	N_GCAGCCAGTTTGGCTA	1630	1167	N	mouse	N	1	0.00674846625766871	0.216216216216216	Singlet	0	NA	NA	3	2	2	3	Fibroblasts	Stromal cells (ST.31-38-44-)	Epithelial cells	Epithelial_cells	Stromal cells (ST.31-38-44-)	Stromal cells (ST.31-38-44-)
GCAGGCTGTGGTAACG-1	N_GCAGGCTGTGGTAACG	861	676	N	mouse	N	1	0.00464576074332172	0.027027027027027	Singlet	0	NA	NA	3	2	2	3	Stromal cells	Stromal cells (ST.31-38-44-)	Epithelial cells	Epithelial_cells	Epithelial cells (MECHI.GFP-.ADULT)	Stromal cells (ST.31-38-44-)
GCCAGTGCACGAGGTA-1	N_GCCAGTGCACGAGGTA	1248	918	N	mouse	N	1	0.00400641025641026	0	Singlet	0	NA	NA	3	2	2	3	Epithelial cells	Stromal cells (ST.31-38-44-)	Epithelial cells	Epithelial_cells	Stromal cells (ST.31-38-44-)	Stromal cells (ST.31-38-44-)
GCCATGGAGGGTTAGC-1	N_GCCATGGAGGGTTAGC	1399	1083	N	mouse	N	1	0.00285918513223731	0.0810810810810811	Singlet	0	NA	NA	3	2	2	3	Macrophages	Stromal cells (ST.31-38-44-)	Epithelial cells	Epithelial_cells	Macrophages (MFAR-)	Stromal cells (ST.31-38-44-)
GCCATGGAGGTCCCTG-1	N_GCCATGGAGGTCCCTG	1071	809	N	mouse	N	1	0.0130718954248366	0.027027027027027	Singlet	0	NA	NA	3	2	2	3	Epithelial cells	Stromal cells (ST.31-38-44-)	Epithelial cells	Epithelial_cells	Stem cells (SC.STSL)	Stromal cells (ST.31-38-44-)
GCCCGAAAGCTTCTAG-1	N_GCCCGAAAGCTTCTAG	1218	881	N	mouse	N	1	0.00492610837438424	0.0540540540540541	Singlet	0	NA	NA	3	2	2	3	Epithelial cells	Stromal cells (ST.31-38-44-)	Epithelial cells	Epithelial_cells	Stem cells (SC.STSL)	Stromal cells (ST.31-38-44-)
GCCCGAATCGTTGCCT-1	N_GCCCGAATCGTTGCCT	1860	1254	N	mouse	N	1	0.00376344086021505	0.0540540540540541	Singlet	0	NA	NA	3	2	2	3	Endothelial cells	Stromal cells (ST.31-38-44-)	Epithelial cells	Epithelial_cells	Stromal cells (ST.31-38-44-)	Stromal cells (ST.31-38-44-)
GCGAGAAGTACTGCCG-1	N_GCGAGAAGTACTGCCG	1470	1089	N	mouse	N	1	0.00408163265306122	0.0540540540540541	Singlet	0	NA	NA	3	2	2	3	Epithelial cells	Stromal cells (ST.31-38-44-)	Epithelial cells	Epithelial_cells	Epithelial cells (Ep.8wk.CEC.Sca1+)	Stromal cells (ST.31-38-44-)
GCTGCAGAGTTACGTC-1	N_GCTGCAGAGTTACGTC	815	653	N	mouse	N	1	0.00245398773006135	0	Singlet	0	NA	NA	3	2	2	3	Epithelial cells	Stromal cells (ST.31-38-44-)	Epithelial cells	Epithelial_cells	Epithelial cells (Ep.5wk.MEC.Sca1+)	Stromal cells (ST.31-38-44-)
GGAACCCTCCGTTTCG-1	N_GGAACCCTCCGTTTCG	1497	1049	N	mouse	N	1	0.0146960587842351	0.135135135135135	Singlet	0	NA	NA	3	2	2	3	Epithelial cells	Stromal cells (ST.31-38-44-)	Epithelial cells	Epithelial_cells	Stem cells (SC.STSL)	Stromal cells (ST.31-38-44-)
GGGAAGTAGCTTTGTG-1	N_GGGAAGTAGCTTTGTG	1185	932	N	mouse	N	1	0.000843881856540084	0.27027027027027	Singlet	0	NA	NA	3	2	2	3	Fibroblasts	Stromal cells (ST.31-38-44-)	Epithelial cells	Epithelial_cells	Stromal cells (ST.31-38-44-)	Stromal cells (ST.31-38-44-)
GGGACTCGTATCCTTT-1	N_GGGACTCGTATCCTTT	1446	1026	N	mouse	N	1	0.0179806362378976	0.0810810810810811	Singlet	0	NA	NA	3	2	2	3	Fibroblasts	Stromal cells (ST.31-38-44-)	Epithelial cells	Epithelial_cells	Epithelial cells (Ep.5wk.MEC.Sca1+)	Stromal cells (ST.31-38-44-)
GGGATCCCATCGATGT-1	N_GGGATCCCATCGATGT	1436	1042	N	mouse	N	1	0.00487465181058496	0.162162162162162	Singlet	0	NA	NA	3	2	2	3	T cells	Stromal cells (ST.31-38-44-)	Epithelial cells	Epithelial_cells	Tgd (Tgd.VG2+)	Stromal cells (ST.31-38-44-)
GGGCTACTCTTCTGGC-1	N_GGGCTACTCTTCTGGC	1644	1104	N	mouse	N	1	0.0261557177615572	0.0540540540540541	Singlet	0	NA	NA	3	2	2	3	Stromal cells	Stromal cells (ST.31-38-44-)	Epithelial cells	Epithelial_cells	Stromal cells (ST.31-38-44-)	Stromal cells (ST.31-38-44-)
GGGTGAATCGTGGACC-1	N_GGGTGAATCGTGGACC	1573	1175	N	mouse	N	1	0.0222504767959313	0.243243243243243	Singlet	0	NA	NA	3	2	2	3	Endothelial cells	Stromal cells (ST.31-38-44-)	Epithelial cells	Epithelial_cells	Endothelial cells (LEC)	Stromal cells (ST.31-38-44-)
GGTAATCAGTGTTGAA-1	N_GGTAATCAGTGTTGAA	983	775	N	mouse	N	1	0.00406917599186165	0.0810810810810811	Singlet	0	NA	NA	3	2	2	3	Epithelial cells	Stromal cells (ST.31-38-44-)	Epithelial cells	Epithelial_cells	Epithelial cells (MECHI.GFP-.ADULT)	Stromal cells (ST.31-38-44-)
GGTGAAGTCACAAGAA-1	N_GGTGAAGTCACAAGAA	743	584	N	mouse	N	1	0.00134589502018843	0	Singlet	0	NA	NA	3	2	2	3	Fibroblasts	Stromal cells (ST.31-38-44-)	Epithelial cells	Epithelial_cells	Macrophages (MF.ALV)	Stromal cells (ST.31-38-44-)
GGTGGCTGTCCTTGTC-1	N_GGTGGCTGTCCTTGTC	1067	831	N	mouse	N	1	0.0028116213683224	0.027027027027027	Singlet	0	NA	NA	3	2	2	3	Stromal cells	Stromal cells (ST.31-38-44-)	Epithelial cells	Epithelial_cells	Stem cells (SC.STSL)	Stromal cells (ST.31-38-44-)
GGTGTTAGTTGCGTAT-1	N_GGTGTTAGTTGCGTAT	1018	739	N	mouse	N	1	0.0402750491159136	0.0810810810810811	Singlet	0	NA	NA	3	2	2	3	Stromal cells	Stromal cells (ST.31-38-44-)	Epithelial cells	Epithelial_cells	Stromal cells (ST.31-38-44-)	Stromal cells (ST.31-38-44-)
GGTTAACAGTCAGAGC-1	N_GGTTAACAGTCAGAGC	812	626	N	mouse	N	1	0.00369458128078818	0.0540540540540541	Singlet	0	NA	NA	3	2	2	3	Fibroblasts	Stromal cells (ST.31-38-44-)	Epithelial cells	Epithelial_cells	Fibroblasts (FI.MTS15+)	Stromal cells (ST.31-38-44-)
GGTTAACTCCATCAGA-1	N_GGTTAACTCCATCAGA	2225	1469	N	mouse	N	1	0.000449438202247191	0.0810810810810811	Singlet	0	NA	NA	3	2	2	3	Epithelial cells	Stromal cells (ST.31-38-44-)	Epithelial cells	Epithelial_cells	Epithelial cells (Ep.8wk.CEC.Sca1+)	Stromal cells (ST.31-38-44-)
GTAATCGGTTCAAAGA-1	N_GTAATCGGTTCAAAGA	786	654	N	mouse	N	1	0.0114503816793893	0.108108108108108	Singlet	0	NA	NA	3	2	2	3	Fibroblasts	Stromal cells (ST.31-38-44-)	Epithelial cells	Epithelial_cells	Fibroblasts (FI.MTS15+)	Stromal cells (ST.31-38-44-)
GTACAACCAATCGCGC-1	N_GTACAACCAATCGCGC	1994	1290	N	mouse	N	1	0.0491474423269809	0.243243243243243	Singlet	0	NA	NA	3	2	2	3	Epithelial cells	Stromal cells (ST.31-38-44-)	Epithelial cells	Epithelial_cells	Endothelial cells (LEC)	Stromal cells (ST.31-38-44-)
GTACAGTAGCGCTGAA-1	N_GTACAGTAGCGCTGAA	1914	1275	N	mouse	N	1	0.0229885057471264	0.189189189189189	Singlet	0	NA	NA	3	2	2	3	Epithelial cells	Stromal cells (ST.31-38-44-)	Epithelial cells	Epithelial_cells	Stem cells (SC.STSL)	Stromal cells (ST.31-38-44-)
GTAGAAACAGCGCTTG-1	N_GTAGAAACAGCGCTTG	1616	1210	N	mouse	N	1	0.00618811881188119	0.405405405405405	Singlet	0	NA	NA	3	2	2	3	Macrophages	Stromal cells (ST.31-38-44-)	Epithelial cells	Epithelial_cells	Macrophages (MF.ALV)	Stromal cells (ST.31-38-44-)
GTAGAAATCATGGATC-1	N_GTAGAAATCATGGATC	1334	1042	N	mouse	N	1	0.00374812593703148	0.27027027027027	Singlet	0	NA	NA	3	2	2	3	Stromal cells	Stromal cells (ST.31-38-44-)	Epithelial cells	Epithelial_cells	Stromal cells (ST.31-38-44-)	Stromal cells (ST.31-38-44-)
GTAGGTTAGTTTCGGT-1	N_GTAGGTTAGTTTCGGT	1349	994	N	mouse	N	1	0.00963676797627873	0.027027027027027	Singlet	0	NA	NA	3	2	2	3	Epithelial cells	Stromal cells (ST.31-38-44-)	Epithelial cells	Epithelial_cells	Epithelial cells (Ep.5wk.MEC.Sca1+)	Stromal cells (ST.31-38-44-)
GTAGTACAGTGATGGC-1	N_GTAGTACAGTGATGGC	956	736	N	mouse	N	1	0.00209205020920502	0.108108108108108	Singlet	0	NA	NA	3	2	2	3	Endothelial cells	Stromal cells (ST.31-38-44-)	Epithelial cells	Epithelial_cells	Stem cells (SC.STSL)	Stromal cells (ST.31-38-44-)
GTATTGGTCCTTCGAC-1	N_GTATTGGTCCTTCGAC	2021	1326	N	mouse	N	1	0.00197921820880752	0.0540540540540541	Singlet	0	NA	NA	3	2	2	3	Epithelial cells	Stromal cells (ST.31-38-44-)	Epithelial cells	Epithelial_cells	Macrophages (MF.11C-11B+)	Stromal cells (ST.31-38-44-)
GTATTTCGTTGCTCGG-1	N_GTATTTCGTTGCTCGG	1947	1319	N	mouse	N	1	0.00308166409861325	0.216216216216216	Singlet	0	NA	NA	3	2	2	3	Endothelial cells	Stromal cells (ST.31-38-44-)	Epithelial cells	Epithelial_cells	Epithelial cells (MECHI.GFP-.ADULT)	Stromal cells (ST.31-38-44-)
GTCAAACGTCGAGATG-1	N_GTCAAACGTCGAGATG	1166	884	N	mouse	N	1	0.00943396226415094	0.0540540540540541	Singlet	0	NA	NA	3	2	2	3	Epithelial cells	Stromal cells (ST.31-38-44-)	Epithelial cells	Epithelial_cells	Stem cells (SC.STSL)	Stromal cells (ST.31-38-44-)
GTCAGCGAGAAACTAC-1	N_GTCAGCGAGAAACTAC	1850	1228	N	mouse	N	1	0.00324324324324324	0.0810810810810811	Singlet	0	NA	NA	3	2	2	3	Epithelial cells	Stromal cells (ST.31-38-44-)	Epithelial cells	Epithelial_cells	Epithelial cells (Ep.5wk.MEC.Sca1+)	Stromal cells (ST.31-38-44-)
GTCAGCGGTGTACAGG-1	N_GTCAGCGGTGTACAGG	802	633	N	mouse	N	1	0.00249376558603491	0.0810810810810811	Singlet	0	NA	NA	3	2	2	3	Epithelial cells	Stromal cells (ST.31-38-44-)	Epithelial cells	Epithelial_cells	Epithelial cells (MECHI.GFP-.ADULT)	Stromal cells (ST.31-38-44-)
GTCATCCTCCGTAGTA-1	N_GTCATCCTCCGTAGTA	1054	797	N	mouse	N	1	0.00094876660341556	0.027027027027027	Singlet	0	NA	NA	3	2	2	3	Epithelial cells	Stromal cells (ST.31-38-44-)	Epithelial cells	Epithelial_cells	Macrophages (MF.11C-11B+)	Stromal cells (ST.31-38-44-)
GTCGAATAGAAACTGT-1	N_GTCGAATAGAAACTGT	1384	1028	N	mouse	N	1	0.00144508670520231	0.0540540540540541	Singlet	0	NA	NA	3	2	2	3	Epithelial cells	Stromal cells (ST.31-38-44-)	Epithelial cells	Epithelial_cells	Stromal cells (ST.31-38-44-)	Stromal cells (ST.31-38-44-)
GTCGTTCTCTTCCCAG-1	N_GTCGTTCTCTTCCCAG	730	602	N	mouse	N	1	0	0	Singlet	0	NA	NA	3	2	2	3	Stromal cells	Stromal cells (ST.31-38-44-)	Epithelial cells	Epithelial_cells	Stromal cells (ST.31-38-44-)	Stromal cells (ST.31-38-44-)
GTCTCACCAGAGCCCT-1	N_GTCTCACCAGAGCCCT	1244	939	N	mouse	N	1	0.00241157556270096	0	Singlet	0	NA	NA	3	2	2	3	Mast cells	Stromal cells (ST.31-38-44-)	Epithelial cells	Epithelial_cells	Stem cells (SC.STSL)	Stromal cells (ST.31-38-44-)
GTCTTTAAGTATAACG-1	N_GTCTTTAAGTATAACG	1909	1278	N	mouse	N	1	0.0141435306443164	0.216216216216216	Singlet	0	NA	NA	3	2	2	3	Epithelial cells	Stromal cells (ST.31-38-44-)	Epithelial cells	Epithelial_cells	Stromal cells (ST.31-38-44-)	Stromal cells (ST.31-38-44-)
GTGAGCCCATCTCGTC-1	N_GTGAGCCCATCTCGTC	1652	1117	N	mouse	N	1	0.0181598062953995	0.108108108108108	Singlet	0	NA	NA	3	2	2	3	Fibroblasts	Stromal cells (ST.31-38-44-)	Epithelial cells	Epithelial_cells	Macrophages (MF.11C-11B+)	Stromal cells (ST.31-38-44-)
GTGGAAGGTATGCGTT-1	N_GTGGAAGGTATGCGTT	819	654	N	mouse	N	1	0.00488400488400488	0.0540540540540541	Singlet	0	NA	NA	3	2	2	3	Endothelial cells	Stromal cells (ST.31-38-44-)	Epithelial cells	Epithelial_cells	Stromal cells (ST.31-38-44-)	Stromal cells (ST.31-38-44-)
GTGGCGTCATGGCCAC-1	N_GTGGCGTCATGGCCAC	913	735	N	mouse	N	1	0.00109529025191676	0.0540540540540541	Singlet	0	NA	NA	3	2	2	3	Epithelial cells	Stromal cells (ST.31-38-44-)	Epithelial cells	Epithelial_cells	Fibroblasts (FI.MTS15+)	Stromal cells (ST.31-38-44-)
GTGGCGTTCGCAGATT-1	N_GTGGCGTTCGCAGATT	1132	826	N	mouse	N	1	0.0176678445229682	0	Singlet	0	NA	NA	3	2	2	3	Epithelial cells	Stromal cells (ST.31-38-44-)	Epithelial cells	Epithelial_cells	Stem cells (SC.STSL)	Stromal cells (ST.31-38-44-)
GTGTAACGTGTACAGG-1	N_GTGTAACGTGTACAGG	822	627	N	mouse	N	1	0.0024330900243309	0.027027027027027	Singlet	0	NA	NA	3	2	2	3	Epithelial cells	Stromal cells (ST.31-38-44-)	Epithelial cells	Epithelial_cells	Epithelial cells (Ep.8wk.CEC.Sca1+)	Stromal cells (ST.31-38-44-)
GTTACCCTCACTACTT-1	N_GTTACCCTCACTACTT	1401	1012	N	mouse	N	1	0.00142755174875089	0.0540540540540541	Singlet	0	NA	NA	3	2	2	3	Epithelial cells	Stromal cells (ST.31-38-44-)	Epithelial cells	Epithelial_cells	Epithelial cells (Ep.5wk.MEC.Sca1+)	Stromal cells (ST.31-38-44-)
GTTGTAGTCGGCATAT-1	N_GTTGTAGTCGGCATAT	963	750	N	mouse	N	1	0.00207684319833853	0.027027027027027	Singlet	0	NA	NA	3	2	2	3	Epithelial cells	Stromal cells (ST.31-38-44-)	Epithelial cells	Epithelial_cells	Stem cells (SC.STSL)	Stromal cells (ST.31-38-44-)
TAACACGAGGTTGAGC-1	N_TAACACGAGGTTGAGC	1487	1054	N	mouse	N	1	0.00672494956287828	0.135135135135135	Singlet	0	NA	NA	3	2	2	3	Epithelial cells	Stromal cells (ST.31-38-44-)	Epithelial cells	Epithelial_cells	Endothelial cells (LEC)	Stromal cells (ST.31-38-44-)
TAACGACAGTATCTGC-1	N_TAACGACAGTATCTGC	1521	1110	N	mouse	N	1	0.000657462195923734	0.324324324324324	Singlet	0	NA	NA	3	2	2	3	Endothelial cells	Stromal cells (ST.31-38-44-)	Epithelial cells	Epithelial_cells	Endothelial cells (BEC)	Stromal cells (ST.31-38-44-)
TAAGTCGAGCGTCTCG-1	N_TAAGTCGAGCGTCTCG	840	708	N	mouse	N	1	0.00357142857142857	0	Singlet	0	NA	NA	3	2	2	3	Epithelial cells	Stromal cells (ST.31-38-44-)	Epithelial cells	Epithelial_cells	Epithelial cells (MECHI.GFP+.ADULT.KO)	Stromal cells (ST.31-38-44-)
TAAGTCGTCATAGCAC-1	N_TAAGTCGTCATAGCAC	1265	923	N	mouse	N	1	0.00395256916996047	0.0540540540540541	Singlet	0	NA	NA	3	2	2	3	Epithelial cells	Stromal cells (ST.31-38-44-)	Epithelial cells	Epithelial_cells	Epithelial cells (Ep.8wk.CEC.Sca1+)	Stromal cells (ST.31-38-44-)
TAAGTCGTCATATGGC-1	N_TAAGTCGTCATATGGC	902	683	N	mouse	N	1	0.00110864745011086	0.108108108108108	Singlet	0	NA	NA	3	2	2	3	Epithelial cells	Stromal cells (ST.31-38-44-)	Epithelial cells	Epithelial_cells	Epithelial cells (Ep.8wk.CEC.Sca1+)	Stromal cells (ST.31-38-44-)
TAATTCCAGCCAAGTG-1	N_TAATTCCAGCCAAGTG	1776	1218	N	mouse	N	1	0.000563063063063063	0.108108108108108	Singlet	0	NA	NA	3	2	2	3	Endothelial cells	Stromal cells (ST.31-38-44-)	Epithelial cells	Epithelial_cells	Epithelial cells (Ep.8wk.CEChi)	Stromal cells (ST.31-38-44-)
TACAACGAGCGATGCA-1	N_TACAACGAGCGATGCA	784	608	N	mouse	N	1	0.0127551020408163	0.0540540540540541	Singlet	0	NA	NA	3	2	2	3	Fibroblasts	Stromal cells (ST.31-38-44-)	Epithelial cells	Epithelial_cells	Epithelial cells (MECHI.GFP-.ADULT)	Stromal cells (ST.31-38-44-)
TACATTCCAGCAGACA-1	N_TACATTCCAGCAGACA	2268	1508	N	mouse	N	1	0.00132275132275132	0.108108108108108	Singlet	0	NA	NA	3	2	2	3	Endothelial cells	Stromal cells (ST.31-38-44-)	Epithelial cells	Epithelial_cells	Epithelial cells (Ep.5wk.MEC.Sca1+)	Stromal cells (ST.31-38-44-)
TACCCACCAACCAATC-1	N_TACCCACCAACCAATC	1481	1051	N	mouse	N	1	0.00135043889264011	0.027027027027027	Singlet	0	NA	NA	3	2	2	3	Epithelial cells	Stromal cells (ST.31-38-44-)	Epithelial cells	Epithelial_cells	Stromal cells (ST.31-38-44-)	Stromal cells (ST.31-38-44-)
TACCTGCGTAGTCTTG-1	N_TACCTGCGTAGTCTTG	1079	787	N	mouse	N	1	0.00278035217794254	0.027027027027027	Singlet	0	NA	NA	3	2	2	3	Epithelial cells	Stromal cells (ST.31-38-44-)	Epithelial cells	Epithelial_cells	Epithelial cells (MECHI.GFP-.ADULT)	Stromal cells (ST.31-38-44-)
TACGGGCAGAGGTCGT-1	N_TACGGGCAGAGGTCGT	1355	1057	N	mouse	N	1	0.00590405904059041	0.0810810810810811	Singlet	0	NA	NA	3	2	2	3	Fibroblasts	Stromal cells (ST.31-38-44-)	Epithelial cells	Epithelial_cells	Stromal cells (ST.31-38-44-)	Stromal cells (ST.31-38-44-)
TACTGCCGTATGAGAT-1	N_TACTGCCGTATGAGAT	2057	1488	N	mouse	N	1	0.00923675255226057	0.378378378378378	Singlet	0	NA	NA	3	2	2	3	Macrophages	Stromal cells (ST.31-38-44-)	Epithelial cells	Epithelial_cells	Macrophages (MF.ALV)	Stromal cells (ST.31-38-44-)
TAGACCAGTGTCGATT-1	N_TAGACCAGTGTCGATT	1926	1283	N	mouse	N	1	0.0124610591900312	0.486486486486487	Singlet	0	NA	NA	3	2	2	3	Fibroblasts	Stromal cells (ST.31-38-44-)	Epithelial cells	Epithelial_cells	Stromal cells (ST.31-38-44-)	Stromal cells (ST.31-38-44-)
TAGACTGCAACCAACT-1	N_TAGACTGCAACCAACT	1000	749	N	mouse	N	1	0	0.027027027027027	Singlet	0	NA	NA	3	2	2	3	Epithelial cells	Stromal cells (ST.31-38-44-)	Epithelial cells	Epithelial_cells	Epithelial cells (MECHI.GFP-.ADULT)	Stromal cells (ST.31-38-44-)
TAGATCGGTACGTGTT-1	N_TAGATCGGTACGTGTT	964	789	N	mouse	N	1	0.00311203319502075	0.135135135135135	Singlet	0	NA	NA	3	2	2	3	Monocytes	Stromal cells (ST.31-38-44-)	Epithelial cells	Epithelial_cells	Monocytes (MO.6C-IIINT)	Stromal cells (ST.31-38-44-)
TATTGGGAGAATTCAG-1	N_TATTGGGAGAATTCAG	825	666	N	mouse	N	1	0.0145454545454545	0.027027027027027	Singlet	0	NA	NA	3	2	2	3	Epithelial cells	Stromal cells (ST.31-38-44-)	Epithelial cells	Epithelial_cells	Epithelial cells (Ep.8wk.CEC.Sca1+)	Stromal cells (ST.31-38-44-)
TCAAGACAGGCTTCCG-1	N_TCAAGACAGGCTTCCG	1478	1020	N	mouse	N	1	0	0.243243243243243	Singlet	0	NA	NA	3	2	2	3	Endothelial cells	Stromal cells (ST.31-38-44-)	Epithelial cells	Epithelial_cells	Stromal cells (ST.31-38-44-)	Stromal cells (ST.31-38-44-)
TCACGCTCAATTTCTC-1	N_TCACGCTCAATTTCTC	605	470	N	mouse	N	1	0.00330578512396694	0.027027027027027	Singlet	0	NA	NA	3	2	2	3	Epithelial cells	Stromal cells (ST.31-38-44-)	Epithelial cells	Epithelial_cells	Epithelial cells (Ep.8wk.CEC.Sca1+)	Stromal cells (ST.31-38-44-)
TCACGCTTCACCTGTC-1	N_TCACGCTTCACCTGTC	1187	852	N	mouse	N	1	0.0008424599831508	0	Singlet	0	NA	NA	3	2	2	3	Epithelial cells	Stromal cells (ST.31-38-44-)	Epithelial cells	Epithelial_cells	Stem cells (SC.STSL)	Stromal cells (ST.31-38-44-)
TCAGCCTTCGGTTCAA-1	N_TCAGCCTTCGGTTCAA	2113	1427	N	mouse	N	1	0.00615238996687175	0.297297297297297	Singlet	0	NA	NA	3	2	2	3	Epithelial cells	Stromal cells (ST.31-38-44-)	Epithelial cells	Epithelial_cells	Fibroblasts (FI.MTS15+)	Stromal cells (ST.31-38-44-)
TCAGGGCTCTACTGCC-1	N_TCAGGGCTCTACTGCC	970	721	N	mouse	N	1	0.00206185567010309	0	Singlet	0	NA	NA	3	2	2	3	Epithelial cells	Stromal cells (ST.31-38-44-)	Epithelial cells	Epithelial_cells	Stromal cells (ST.31-38-44-)	Stromal cells (ST.31-38-44-)
TCAGGTAGTCCGAAGA-1	N_TCAGGTAGTCCGAAGA	1059	792	N	mouse	N	1	0.0491029272898961	0.135135135135135	Singlet	0	NA	NA	3	2	2	3	Epithelial cells	Stromal cells (ST.31-38-44-)	Epithelial cells	Epithelial_cells	Epithelial cells (Ep.5wk.MEC.Sca1+)	Stromal cells (ST.31-38-44-)
TCATACTAGCGTCTCG-1	N_TCATACTAGCGTCTCG	898	709	N	mouse	N	1	0.00111358574610245	0.108108108108108	Singlet	0	NA	NA	3	2	2	3	Macrophages	Stromal cells (ST.31-38-44-)	Epithelial cells	Epithelial_cells	Macrophages (MF.11C-11B+)	Stromal cells (ST.31-38-44-)
TCATTCATCATTGTGG-1	N_TCATTCATCATTGTGG	1045	787	N	mouse	N	1	0.00574162679425837	0.297297297297297	Singlet	0	NA	NA	3	2	2	3	Epithelial cells	Stromal cells (ST.31-38-44-)	Epithelial cells	Epithelial_cells	Epithelial cells (Ep.8wk.CEC.Sca1+)	Stromal cells (ST.31-38-44-)
TCATTCATCGGTCGGT-1	N_TCATTCATCGGTCGGT	1421	987	N	mouse	N	1	0.0633356790992259	0.216216216216216	Singlet	0	NA	NA	3	2	2	3	Mast cells	Stromal cells (ST.31-38-44-)	Epithelial cells	Epithelial_cells	Epithelial cells (Ep.8wk.CEC.Sca1+)	Stromal cells (ST.31-38-44-)
TCCACGTAGACGAAGA-1	N_TCCACGTAGACGAAGA	821	682	N	mouse	N	1	0.00609013398294762	0.0810810810810811	Singlet	0	NA	NA	3	2	2	3	Endothelial cells	Stromal cells (ST.31-38-44-)	Epithelial cells	Epithelial_cells	Macrophages (MF.11C-11B+)	Stromal cells (ST.31-38-44-)
TCCATGCCACGCGTGT-1	N_TCCATGCCACGCGTGT	1307	917	N	mouse	N	1	0.03672532517215	0.0810810810810811	Singlet	0	NA	NA	3	2	2	3	Epithelial cells	Stromal cells (ST.31-38-44-)	Epithelial cells	Epithelial_cells	Epithelial cells (MECHI.GFP-.ADULT)	Stromal cells (ST.31-38-44-)
TCCGAAACAACCAACT-1	N_TCCGAAACAACCAACT	1939	1407	N	mouse	N	1	0.00309437854564208	0.27027027027027	Singlet	0	NA	NA	3	2	2	3	T cells	Stromal cells (ST.31-38-44-)	Epithelial cells	Epithelial_cells	Epithelial cells (MECHI.GFP-.ADULT)	Stromal cells (ST.31-38-44-)
TCCGGGAAGACTACCT-1	N_TCCGGGAAGACTACCT	1094	839	N	mouse	N	1	0.000914076782449726	0	Singlet	0	NA	NA	3	2	2	3	Fibroblasts	Stromal cells (ST.31-38-44-)	Epithelial cells	Epithelial_cells	Stromal cells (ST.31-38-44-)	Stromal cells (ST.31-38-44-)
TCCGGGACATCAACCA-1	N_TCCGGGACATCAACCA	1673	1122	N	mouse	N	1	0.0657501494321578	0.162162162162162	Singlet	0	NA	NA	3	2	2	3	Endothelial cells	Stromal cells (ST.31-38-44-)	Epithelial cells	Epithelial_cells	Fibroblasts (FRC.CAD11.WT)	Stromal cells (ST.31-38-44-)
TCCTCGACAAAGACTA-1	N_TCCTCGACAAAGACTA	1538	1064	N	mouse	N	1	0.0188556566970091	0.027027027027027	Singlet	0	NA	NA	3	2	2	3	Stromal cells	Stromal cells (ST.31-38-44-)	Epithelial cells	Epithelial_cells	Epithelial cells (Ep.8wk.CEC.Sca1+)	Stromal cells (ST.31-38-44-)
TCCTTCTAGCGAATGC-1	N_TCCTTCTAGCGAATGC	923	701	N	mouse	N	1	0.00108342361863489	0	Singlet	0	NA	NA	3	2	2	3	Epithelial cells	Stromal cells (ST.31-38-44-)	Epithelial cells	Epithelial_cells	Epithelial cells (MECHI.GFP-.ADULT)	Stromal cells (ST.31-38-44-)
TCCTTTCAGCGACTGA-1	N_TCCTTTCAGCGACTGA	1491	1020	N	mouse	N	1	0.000670690811535882	0.0540540540540541	Singlet	0	NA	NA	3	2	2	3	Stromal cells	Stromal cells (ST.31-38-44-)	Epithelial cells	Epithelial_cells	Epithelial cells (Ep.8wk.CEC.Sca1+)	Stromal cells (ST.31-38-44-)
TCCTTTCAGGTCATTC-1	N_TCCTTTCAGGTCATTC	1169	859	N	mouse	N	1	0.00171086398631309	0.0810810810810811	Singlet	0	NA	NA	3	2	2	3	Stromal cells	Stromal cells (ST.31-38-44-)	Epithelial cells	Epithelial_cells	Epithelial cells (MECHI.GFP-.ADULT)	Stromal cells (ST.31-38-44-)
TCGAACAAGTATGTAG-1	N_TCGAACAAGTATGTAG	632	517	N	mouse	N	1	0.00158227848101266	0.027027027027027	Singlet	0	NA	NA	3	2	2	3	Epithelial cells	Stromal cells (ST.31-38-44-)	Epithelial cells	Epithelial_cells	Epithelial cells (MECHI.GFP-.ADULT)	Stromal cells (ST.31-38-44-)
TCGAAGTGTGCATACT-1	N_TCGAAGTGTGCATACT	1516	1118	N	mouse	N	1	0.0211081794195251	0.027027027027027	Singlet	0	NA	NA	3	2	2	3	Stem cells	Stromal cells (ST.31-38-44-)	Epithelial cells	Epithelial_cells	Stromal cells (DN.CFA)	Stromal cells (ST.31-38-44-)
TCGACCTTCCGTGGGT-1	N_TCGACCTTCCGTGGGT	964	751	N	mouse	N	1	0.00103734439834025	0	Singlet	0	NA	NA	3	2	2	3	Epithelial cells	Stromal cells (ST.31-38-44-)	Epithelial cells	Epithelial_cells	Stromal cells (ST.31-38-44-)	Stromal cells (ST.31-38-44-)
TCGATTTCATCGCCTT-1	N_TCGATTTCATCGCCTT	1184	872	N	mouse	N	1	0.00253378378378378	0.216216216216216	Singlet	0	NA	NA	3	2	2	3	Epithelial cells	Stromal cells (ST.31-38-44-)	Epithelial cells	Epithelial_cells	Epithelial cells (Ep.5wk.MEClo)	Stromal cells (ST.31-38-44-)
TCGCTTGAGGCAGCTA-1	N_TCGCTTGAGGCAGCTA	1661	1133	N	mouse	N	1	0.0228777844671884	0.189189189189189	Singlet	0	NA	NA	3	2	2	3	Epithelial cells	Stromal cells (ST.31-38-44-)	Epithelial cells	Epithelial_cells	Stromal cells (ST.31-38-44-)	Stromal cells (ST.31-38-44-)
TCGGGCAAGATACGAT-1	N_TCGGGCAAGATACGAT	1032	781	N	mouse	N	1	0.0251937984496124	0.0810810810810811	Singlet	0	NA	NA	3	2	2	3	Epithelial cells	Stromal cells (ST.31-38-44-)	Epithelial cells	Epithelial_cells	Epithelial cells (Ep.8wk.CEC.Sca1+)	Stromal cells (ST.31-38-44-)
TCGGTCTGTAAGAACT-1	N_TCGGTCTGTAAGAACT	1800	1282	N	mouse	N	1	0.00222222222222222	0.27027027027027	Singlet	0	NA	NA	3	2	2	3	Endothelial cells	Stromal cells (ST.31-38-44-)	Epithelial cells	Epithelial_cells	Epithelial cells (Ep.8wk.CEC.Sca1+)	Stromal cells (ST.31-38-44-)
TCGTAGACAAGCTCTA-1	N_TCGTAGACAAGCTCTA	2263	1583	N	mouse	N	1	0.0110472823685373	0.162162162162162	Singlet	0	NA	NA	3	2	2	3	Endothelial cells	Stromal cells (ST.31-38-44-)	Epithelial cells	Epithelial_cells	Endothelial cells (BEC)	Stromal cells (ST.31-38-44-)
TCGTCCATCTCCGAAA-1	N_TCGTCCATCTCCGAAA	1128	871	N	mouse	N	1	0	0.0810810810810811	Singlet	0	NA	NA	3	2	2	3	Endothelial cells	Stromal cells (ST.31-38-44-)	Epithelial cells	Epithelial_cells	Stem cells (SC.STSL)	Stromal cells (ST.31-38-44-)
TCTATACTCCATACTT-1	N_TCTATACTCCATACTT	1814	1258	N	mouse	N	1	0.000551267916207277	0.0540540540540541	Singlet	0	NA	NA	3	2	2	3	Fibroblasts	Stromal cells (ST.31-38-44-)	Epithelial cells	Epithelial_cells	Fibroblasts (FI)	Stromal cells (ST.31-38-44-)
TCTCAGCTCACAGTGT-1	N_TCTCAGCTCACAGTGT	718	564	N	mouse	N	1	0.00974930362116992	0.0540540540540541	Singlet	0	NA	NA	3	2	2	3	Stromal cells	Stromal cells (ST.31-38-44-)	Epithelial cells	Epithelial_cells	Stromal cells (ST.31-38-44-)	Stromal cells (ST.31-38-44-)
TCTCAGCTCTCCTGAC-1	N_TCTCAGCTCTCCTGAC	1167	866	N	mouse	N	1	0.0051413881748072	0.027027027027027	Singlet	0	NA	NA	3	2	2	3	Fibroblasts	Stromal cells (ST.31-38-44-)	Epithelial cells	Epithelial_cells	Epithelial cells (MECHI.GFP-.ADULT)	Stromal cells (ST.31-38-44-)
TGAACGTCACCAGTTA-1	N_TGAACGTCACCAGTTA	765	592	N	mouse	N	1	0	0.027027027027027	Singlet	0	NA	NA	3	2	2	3	Epithelial cells	Stromal cells (ST.31-38-44-)	Epithelial cells	Epithelial_cells	Epithelial cells (MECHI.GFP-.ADULT)	Stromal cells (ST.31-38-44-)
TGACCCTCAGAATTCC-1	N_TGACCCTCAGAATTCC	1170	846	N	mouse	N	1	0.0247863247863248	0.027027027027027	Singlet	0	NA	NA	3	2	2	3	Epithelial cells	Stromal cells (ST.31-38-44-)	Epithelial cells	Epithelial_cells	Epithelial cells (MECHI.GFP-.ADULT)	Stromal cells (ST.31-38-44-)
TGACCCTGTTGAGGAC-1	N_TGACCCTGTTGAGGAC	1071	778	N	mouse	N	1	0.000933706816059757	0.0810810810810811	Singlet	0	NA	NA	3	2	2	3	Epithelial cells	Stromal cells (ST.31-38-44-)	Epithelial cells	Epithelial_cells	Epithelial cells (MECHI.GFP-.ADULT)	Stromal cells (ST.31-38-44-)
TGAGGGATCTAGTGTG-1	N_TGAGGGATCTAGTGTG	1925	1392	N	mouse	N	1	0.0150649350649351	0.405405405405405	Singlet	0	NA	NA	3	2	2	3	T cells	Stromal cells (ST.31-38-44-)	Epithelial cells	Epithelial_cells	T cells (T.CD4TESTCJ)	Stromal cells (ST.31-38-44-)
TGATCAGCAAGCGGAT-1	N_TGATCAGCAAGCGGAT	842	684	N	mouse	N	1	0.00356294536817102	0.027027027027027	Singlet	0	NA	NA	3	2	2	3	Epithelial cells	Stromal cells (ST.31-38-44-)	Epithelial cells	Epithelial_cells	Stromal cells (ST.31-38-44-)	Stromal cells (ST.31-38-44-)
TGATTCTCAAGAGTAT-1	N_TGATTCTCAAGAGTAT	719	539	N	mouse	N	1	0.00278164116828929	0.135135135135135	Singlet	0	NA	NA	3	2	2	3	Fibroblasts	Stromal cells (ST.31-38-44-)	Epithelial cells	Epithelial_cells	Stromal cells (ST.31-38-44-)	Stromal cells (ST.31-38-44-)
TGCTCGTGTACAATAG-1	N_TGCTCGTGTACAATAG	1989	1319	N	mouse	N	1	0.0718954248366013	0.189189189189189	Singlet	0	NA	NA	3	2	2	3	Endothelial cells	Stromal cells (ST.31-38-44-)	Epithelial cells	Epithelial_cells	Endothelial cells (LEC)	Stromal cells (ST.31-38-44-)
TGCTTGCCAGTAGATA-1	N_TGCTTGCCAGTAGATA	1658	1166	N	mouse	N	1	0.00361881785283474	0.0810810810810811	Singlet	0	NA	NA	3	2	2	3	Epithelial cells	Stromal cells (ST.31-38-44-)	Epithelial cells	Epithelial_cells	Stromal cells (ST.31-38-44-)	Stromal cells (ST.31-38-44-)
TGGATCATCTGCGGAC-1	N_TGGATCATCTGCGGAC	1354	1067	N	mouse	N	1	0.0184638109305761	0.459459459459459	Singlet	0	NA	NA	3	2	2	3	Fibroblasts	Stromal cells (ST.31-38-44-)	Epithelial cells	Epithelial_cells	Fibroblasts (FI)	Stromal cells (ST.31-38-44-)
TGGTACAGTAGATGTA-1	N_TGGTACAGTAGATGTA	1376	980	N	mouse	N	1	0.0247093023255814	0.108108108108108	Singlet	0	NA	NA	3	2	2	3	Fibroblasts	Stromal cells (ST.31-38-44-)	Epithelial cells	Epithelial_cells	Stromal cells (ST.31-38-44-)	Stromal cells (ST.31-38-44-)
TGGTAGTTCACCCTGT-1	N_TGGTAGTTCACCCTGT	1301	969	N	mouse	N	1	0.00230591852421214	0	Singlet	0	NA	NA	3	2	2	3	Epithelial cells	Stromal cells (ST.31-38-44-)	Epithelial cells	Epithelial_cells	Epithelial cells (Ep.8wk.CEC.Sca1+)	Stromal cells (ST.31-38-44-)
TGTCCACAGAGTTGTA-1	N_TGTCCACAGAGTTGTA	897	680	N	mouse	N	1	0.012263099219621	0.0810810810810811	Singlet	0	NA	NA	3	2	2	3	Epithelial cells	Stromal cells (ST.31-38-44-)	Epithelial cells	Epithelial_cells	Fibroblasts (FI.MTS15+)	Stromal cells (ST.31-38-44-)
TGTGAGTTCCGCGGAT-1	N_TGTGAGTTCCGCGGAT	1299	960	N	mouse	N	1	0.00384911470361817	0.0810810810810811	Singlet	0	NA	NA	3	2	2	3	Stem cells	Stromal cells (ST.31-38-44-)	Epithelial cells	Epithelial_cells	Stem cells (SC.STSL)	Stromal cells (ST.31-38-44-)
TGTGGCGCAGAGGCAT-1	N_TGTGGCGCAGAGGCAT	1336	981	N	mouse	N	1	0.0029940119760479	0.027027027027027	Singlet	0	NA	NA	3	2	2	3	Endothelial cells	Stromal cells (ST.31-38-44-)	Epithelial cells	Epithelial_cells	Epithelial cells (Ep.5wk.MEC.Sca1+)	Stromal cells (ST.31-38-44-)
TGTTCATGTAACTTCG-1	N_TGTTCATGTAACTTCG	1960	1374	N	mouse	N	1	0.00408163265306122	0.405405405405405	Singlet	0	NA	NA	3	2	2	3	Stromal cells	Stromal cells (ST.31-38-44-)	Epithelial cells	Epithelial_cells	Macrophages (MF.480INT.NAIVE)	Stromal cells (ST.31-38-44-)
TGTTCCGCACCGGCTA-1	N_TGTTCCGCACCGGCTA	1260	974	N	mouse	N	1	0.000793650793650794	0.243243243243243	Singlet	0	NA	NA	3	2	2	3	Endothelial cells	Stromal cells (ST.31-38-44-)	Epithelial cells	Epithelial_cells	Endothelial cells (BEC)	Stromal cells (ST.31-38-44-)
TTAATCCAGATGGCGT-1	N_TTAATCCAGATGGCGT	736	587	N	mouse	N	1	0.00271739130434783	0.0540540540540541	Singlet	0	NA	NA	3	2	2	3	Endothelial cells	Stromal cells (ST.31-38-44-)	Epithelial cells	Epithelial_cells	Stromal cells (ST.31-38-44-)	Stromal cells (ST.31-38-44-)
TTAATCCCATGACACT-1	N_TTAATCCCATGACACT	1182	934	N	mouse	N	1	0.00169204737732657	0.0540540540540541	Singlet	0	NA	NA	3	2	2	3	Epithelial cells	Stromal cells (ST.31-38-44-)	Epithelial cells	Epithelial_cells	Epithelial cells (Ep.5wk.MEC.Sca1+)	Stromal cells (ST.31-38-44-)
TTACCGCGTGATCGTT-1	N_TTACCGCGTGATCGTT	779	632	N	mouse	N	1	0.00128369704749679	0	Singlet	0	NA	NA	3	2	2	3	Endothelial cells	Stromal cells (ST.31-38-44-)	Epithelial cells	Epithelial_cells	Stromal cells (ST.31-38-44-)	Stromal cells (ST.31-38-44-)
TTACTGTGTAGCGATG-1	N_TTACTGTGTAGCGATG	738	576	N	mouse	N	1	0.0013550135501355	0.0540540540540541	Singlet	0	NA	NA	3	2	2	3	Stromal cells	Stromal cells (ST.31-38-44-)	Epithelial cells	Epithelial_cells	Stromal cells (DN)	Stromal cells (ST.31-38-44-)
TTATTGCGTTAACCTG-1	N_TTATTGCGTTAACCTG	1185	850	N	mouse	N	1	0.00253164556962025	0.027027027027027	Singlet	0	NA	NA	3	2	2	3	Fibroblasts	Stromal cells (ST.31-38-44-)	Epithelial cells	Epithelial_cells	Stem cells (LTHSC)	Stromal cells (ST.31-38-44-)
TTCAATCCACTGAGGA-1	N_TTCAATCCACTGAGGA	1358	980	N	mouse	N	1	0.00220913107511046	0.108108108108108	Singlet	0	NA	NA	3	2	2	3	Fibroblasts	Stromal cells (ST.31-38-44-)	Epithelial cells	Epithelial_cells	Fibroblasts (FI.MTS15+)	Stromal cells (ST.31-38-44-)
TTCATTGCATCCGAAT-1	N_TTCATTGCATCCGAAT	1465	1083	N	mouse	N	1	0.00136518771331058	0.297297297297297	Singlet	0	NA	NA	3	2	2	3	Fibroblasts	Stromal cells (ST.31-38-44-)	Epithelial cells	Epithelial_cells	Epithelial cells (Ep.8wk.CEC.Sca1+)	Stromal cells (ST.31-38-44-)
TTCCACGCAAGTATAG-1	N_TTCCACGCAAGTATAG	1488	1056	N	mouse	N	1	0.00604838709677419	0.0540540540540541	Singlet	0	NA	NA	3	2	2	3	Fibroblasts	Stromal cells (ST.31-38-44-)	Epithelial cells	Epithelial_cells	Stromal cells (ST.31-38-44-)	Stromal cells (ST.31-38-44-)
TTCTAACCAACTGGTT-1	N_TTCTAACCAACTGGTT	1623	1156	N	mouse	N	1	0.00123228589032656	0.108108108108108	Singlet	0	NA	NA	3	2	2	3	Endothelial cells	Stromal cells (ST.31-38-44-)	Epithelial cells	Epithelial_cells	Stem cells (LTHSC)	Stromal cells (ST.31-38-44-)
TTGATGGAGAGGCCAT-1	N_TTGATGGAGAGGCCAT	551	426	N	mouse	N	1	0.0834845735027223	0.189189189189189	Singlet	0	NA	NA	3	2	2	3	Epithelial cells	Stromal cells (ST.31-38-44-)	Epithelial cells	Epithelial_cells	Epithelial cells (MECHI.GFP-.ADULT)	Stromal cells (ST.31-38-44-)
TTGCCTGCACCCTAGG-1	N_TTGCCTGCACCCTAGG	1160	849	N	mouse	N	1	0.000862068965517241	0.108108108108108	Singlet	0	NA	NA	3	2	2	3	NK cells	Stromal cells (ST.31-38-44-)	Epithelial cells	Epithelial_cells	NK cells (NK.B2M-)	Stromal cells (ST.31-38-44-)
TTGTTGTCACCGTGGT-1	N_TTGTTGTCACCGTGGT	914	702	N	mouse	N	1	0.00328227571115974	0.027027027027027	Singlet	0	NA	NA	3	2	2	3	Endothelial cells	Stromal cells (ST.31-38-44-)	Epithelial cells	Epithelial_cells	Fibroblasts (FI.MTS15+)	Stromal cells (ST.31-38-44-)
TTTACCAGTAGACGGT-1	N_TTTACCAGTAGACGGT	2164	1364	N	mouse	N	1	0.011090573012939	0.297297297297297	Singlet	0	NA	NA	3	2	2	3	Epithelial cells	Stromal cells (ST.31-38-44-)	Epithelial cells	Epithelial_cells	Epithelial cells (Ep.5wk.MEC.Sca1+)	Stromal cells (ST.31-38-44-)
TTTACCATCCTTATAC-1	N_TTTACCATCCTTATAC	1796	1298	N	mouse	N	1	0.0194877505567929	0.297297297297297	Singlet	0	NA	NA	3	2	2	3	Fibroblasts	Stromal cells (ST.31-38-44-)	Epithelial cells	Epithelial_cells	Fibroblasts (FI.MTS15+)	Stromal cells (ST.31-38-44-)
TTTACTGTCGGCTCTT-1	N_TTTACTGTCGGCTCTT	1535	1103	N	mouse	N	1	0.00456026058631922	0.405405405405405	Singlet	0	NA	NA	3	2	2	3	Endothelial cells	Stromal cells (ST.31-38-44-)	Epithelial cells	Epithelial_cells	Endothelial cells (LEC)	Stromal cells (ST.31-38-44-)
AAATGGATCCACAGCG-2	C_AAATGGATCCACAGCG	6334	2980	C	mouse	C	1	0.00726239343227029	NA	NA	0	0.181818181818182	Singlet	3	2	2	3	Epithelial cells	Stromal cells (ST.31-38-44-)	Epithelial cells	Epithelial_cells	Epithelial cells (Ep.5wk.MEC.Sca1+)	Stromal cells (ST.31-38-44-)
AACAAAGTCGAACACT-2	C_AACAAAGTCGAACACT	5042	2853	C	mouse	C	1	0.00178500595001983	NA	NA	0	0.436363636363636	Singlet	3	2	2	3	Macrophages	Stromal cells (ST.31-38-44-)	Epithelial cells	Epithelial_cells	Macrophages (MF)	Stromal cells (ST.31-38-44-)
AACAACCTCAAGCGTT-2	C_AACAACCTCAAGCGTT	2048	1252	C	mouse	C	1	0.01220703125	NA	NA	0	0.236363636363636	Singlet	6	5	5	6	Endothelial cells	Stromal cells (ST.31-38-44-)	Epithelial cells	Epithelial_cells	Stromal cells (ST.31-38-44-)	Stromal cells (ST.31-38-44-)
AACAAGACAGAGGCTA-2	C_AACAAGACAGAGGCTA	3469	1838	C	mouse	C	1	0.00807149034303834	NA	NA	0	0.2	Singlet	3	2	2	3	Epithelial cells	Stromal cells (ST.31-38-44-)	Epithelial cells	Epithelial_cells	Epithelial cells (Ep.8wk.CEC.Sca1+)	Stromal cells (ST.31-38-44-)
AACCTGAAGTCGCTAT-2	C_AACCTGAAGTCGCTAT	2333	1514	C	mouse	C	1	0.0192884697813973	NA	NA	0	0.2	Singlet	3	2	2	3	Fibroblasts	Stromal cells (ST.31-38-44-)	Epithelial cells	Epithelial_cells	Stem cells (SC.STSL)	Stromal cells (ST.31-38-44-)
AACGAAAGTACGCTTA-2	C_AACGAAAGTACGCTTA	4428	2147	C	mouse	C	1	0.0194218608852755	NA	NA	0	0.272727272727273	Singlet	3	2	2	3	Epithelial cells	Stromal cells (ST.31-38-44-)	Epithelial cells	Epithelial_cells	Stromal cells (ST.31-38-44-)	Stromal cells (ST.31-38-44-)
AAGATAGGTTTACGAC-2	C_AAGATAGGTTTACGAC	2313	1244	C	mouse	C	1	0.0151318633808906	NA	NA	0	0.145454545454545	Singlet	6	5	5	6	Epithelial cells	Stromal cells (ST.31-38-44-)	Epithelial cells	Epithelial_cells	DC (DC.103-11B+24+)	Stromal cells (ST.31-38-44-)
AAGCGAGGTCTGTGAT-2	C_AAGCGAGGTCTGTGAT	3707	2202	C	mouse	C	1	0.0107903965470731	NA	NA	0	0.381818181818182	Singlet	3	2	2	3	Fibroblasts	Stromal cells (ST.31-38-44-)	Epithelial cells	Epithelial_cells	Stromal cells (ST.31-38-44-)	Stromal cells (ST.31-38-44-)
AATGAAGAGTTGTAAG-2	C_AATGAAGAGTTGTAAG	6359	3177	C	mouse	C	1	0.00440320805158044	NA	NA	0	0.309090909090909	Singlet	6	5	5	6	Epithelial cells	Stromal cells (ST.31-38-44-)	Epithelial cells	Epithelial_cells	Epithelial cells (Ep.8wk.CEChi)	Stromal cells (ST.31-38-44-)
AATGCCAGTACGACTT-2	C_AATGCCAGTACGACTT	1743	1107	C	mouse	C	1	0.00631095811818703	NA	NA	0	0.218181818181818	Singlet	3	2	2	3	Stromal cells	Stromal cells (ST.31-38-44-)	Epithelial cells	Epithelial_cells	Stromal cells (ST.31-38-44-)	Stromal cells (ST.31-38-44-)
AATTTCCCAGTAGTGG-2	C_AATTTCCCAGTAGTGG	2014	1366	C	mouse	C	1	0.0109235352532274	NA	NA	0	0.290909090909091	Singlet	3	2	2	3	Epithelial cells	Stromal cells (ST.31-38-44-)	Epithelial cells	Epithelial_cells	Stem cells (SC.STSL)	Stromal cells (ST.31-38-44-)
ACAAGCTGTAGGTAGC-2	C_ACAAGCTGTAGGTAGC	3528	1979	C	mouse	C	1	0.00113378684807256	NA	NA	0	0.236363636363636	Singlet	6	5	5	6	Fibroblasts	Stromal cells (ST.31-38-44-)	Epithelial cells	Epithelial_cells	Fibroblasts (FI.MTS15+)	Stromal cells (ST.31-38-44-)
ACACCAACACCTGCGA-2	C_ACACCAACACCTGCGA	2633	1647	C	mouse	C	1	0.00835548803646031	NA	NA	0	0.163636363636364	Singlet	3	2	2	3	Epithelial cells	Stromal cells (ST.31-38-44-)	Epithelial cells	Epithelial_cells	Stem cells (SC.STSL)	Stromal cells (ST.31-38-44-)
ACAGAAAGTTCCGCTT-2	C_ACAGAAAGTTCCGCTT	1045	727	C	mouse	C	1	0.00382775119617225	NA	NA	0	0.254545454545455	Singlet	3	2	2	3	Macrophages	Stromal cells (ST.31-38-44-)	Epithelial cells	Epithelial_cells	Stromal cells (ST.31-38-44-)	Stromal cells (ST.31-38-44-)
ACAGCCGCACCCATAA-2	C_ACAGCCGCACCCATAA	4405	2158	C	mouse	C	1	0.0624290578887628	NA	NA	0	0.254545454545455	Singlet	6	5	5	6	Epithelial cells	Stromal cells (ST.31-38-44-)	Epithelial cells	Epithelial_cells	Epithelial cells (Ep.5wk.MEC.Sca1+)	Stromal cells (ST.31-38-44-)
ACATTTCGTGATACAA-2	C_ACATTTCGTGATACAA	3685	1937	C	mouse	C	1	0.0244233378561737	NA	NA	0	0.218181818181818	Singlet	6	5	5	6	Fibroblasts	Stromal cells (ST.31-38-44-)	Epithelial cells	Epithelial_cells	Stromal cells (ST.31-38-44-)	Stromal cells (ST.31-38-44-)
ACCATTTCACTGGATT-2	C_ACCATTTCACTGGATT	1468	737	C	mouse	C	1	0.0592643051771117	NA	NA	0	0.163636363636364	Singlet	3	2	2	3	Stromal cells	Stromal cells (ST.31-38-44-)	Epithelial cells	Epithelial_cells	Stromal cells (ST.31-38-44-)	Stromal cells (ST.31-38-44-)
ACGATCACAGCATTGT-2	C_ACGATCACAGCATTGT	2599	1011	C	mouse	C	1	0.0584840323201231	NA	NA	0	0.272727272727273	Singlet	3	2	2	3	Stromal cells	Stromal cells (ST.31-38-44-)	Epithelial cells	Epithelial_cells	Epithelial cells (Ep.8wk.CEChi)	Stromal cells (ST.31-38-44-)
ACGATGTAGTTCCAGT-2	C_ACGATGTAGTTCCAGT	5561	2862	C	mouse	C	1	0.0136666067254091	NA	NA	0	0.290909090909091	Singlet	3	2	2	3	Epithelial cells	Stromal cells (ST.31-38-44-)	Epithelial cells	Epithelial_cells	Stromal cells (ST.31-38-44-)	Stromal cells (ST.31-38-44-)
ACGGGTCTCTTCCGTG-2	C_ACGGGTCTCTTCCGTG	3815	1832	C	mouse	C	1	0.0301441677588467	NA	NA	0	0.290909090909091	Singlet	3	2	2	3	Fibroblasts	Stromal cells (ST.31-38-44-)	Epithelial cells	Epithelial_cells	Stromal cells (ST.31-38-44-)	Stromal cells (ST.31-38-44-)
ACGGTTATCCCGAGTG-2	C_ACGGTTATCCCGAGTG	1657	994	C	mouse	C	1	0.0706095353047677	NA	NA	0	0.181818181818182	Singlet	6	5	5	6	Epithelial cells	Stromal cells (ST.31-38-44-)	Epithelial cells	Epithelial_cells	Epithelial cells (MECHI.GFP-.ADULT)	Stromal cells (ST.31-38-44-)
ACGTAGTTCATTGTGG-2	C_ACGTAGTTCATTGTGG	3183	1967	C	mouse	C	1	0.00628338045868677	NA	NA	0	0.254545454545455	Singlet	6	5	5	6	ILC	Stromal cells (ST.31-38-44-)	Epithelial cells	Epithelial_cells	Stem cells (SC.STSL)	Stromal cells (ST.31-38-44-)
ACGTTCCTCATGTCAG-2	C_ACGTTCCTCATGTCAG	2989	1720	C	mouse	C	1	0.0398126463700234	NA	NA	0	0.290909090909091	Singlet	6	5	5	6	Epithelial cells	Stromal cells (ST.31-38-44-)	Epithelial cells	Epithelial_cells	Epithelial cells (Ep.5wk.MEC.Sca1+)	Stromal cells (ST.31-38-44-)
ACTACGAAGCAAGGAA-2	C_ACTACGAAGCAAGGAA	2643	1528	C	mouse	C	1	0.033673855467272	NA	NA	0	0.163636363636364	Singlet	6	5	5	6	Fibroblasts	Stromal cells (ST.31-38-44-)	Epithelial cells	Epithelial_cells	Stromal cells (ST.31-38-44-)	Stromal cells (ST.31-38-44-)
ACTATTCGTATGAGCG-2	C_ACTATTCGTATGAGCG	1712	1175	C	mouse	C	1	0.0058411214953271	NA	NA	0	0.2	Singlet	3	2	2	3	Epithelial cells	Stromal cells (ST.31-38-44-)	Epithelial cells	Epithelial_cells	Stem cells (SC.STSL)	Stromal cells (ST.31-38-44-)
ACTCTCGGTCTTTATC-2	C_ACTCTCGGTCTTTATC	4640	2674	C	mouse	C	1	0.00538793103448276	NA	NA	0	0.327272727272727	Singlet	3	2	2	3	T cells	Stromal cells (ST.31-38-44-)	Epithelial cells	Epithelial_cells	Macrophages (MF.11C-11B+)	Stromal cells (ST.31-38-44-)
AGACAAACATAAGCGG-2	C_AGACAAACATAAGCGG	2726	1492	C	mouse	C	1	0.0796038151137197	NA	NA	0	0.163636363636364	Singlet	3	2	2	3	Macrophages	Stromal cells (ST.31-38-44-)	Epithelial cells	Epithelial_cells	Stromal cells (ST.31-38-44-)	Stromal cells (ST.31-38-44-)
AGACTCATCGCCGAGT-2	C_AGACTCATCGCCGAGT	1296	759	C	mouse	C	1	0.0609567901234568	NA	NA	0	0.254545454545455	Singlet	3	2	2	3	Fibroblasts	Stromal cells (ST.31-38-44-)	Epithelial cells	Epithelial_cells	Epithelial cells (Ep.8wk.CEC.Sca1+)	Stromal cells (ST.31-38-44-)
AGAGAATGTATCGCGC-2	C_AGAGAATGTATCGCGC	2186	1128	C	mouse	C	1	0.0256175663311985	NA	NA	0	0.254545454545455	Singlet	3	2	2	3	Epithelial cells	Stromal cells (ST.31-38-44-)	Epithelial cells	Epithelial_cells	Stromal cells (ST.31-38-44-)	Stromal cells (ST.31-38-44-)
AGAGCCCTCCGTCAAA-2	C_AGAGCCCTCCGTCAAA	3820	1986	C	mouse	C	1	0.0285340314136126	NA	NA	0	0.327272727272727	Singlet	3	2	2	3	Fibroblasts	Stromal cells (ST.31-38-44-)	Epithelial cells	Epithelial_cells	Stromal cells (ST.31-38-44-)	Stromal cells (ST.31-38-44-)
AGATAGACAATAGGGC-2	C_AGATAGACAATAGGGC	2397	1549	C	mouse	C	1	0.0104297037964122	NA	NA	0	0.218181818181818	Singlet	3	2	2	3	Epithelial cells	Stromal cells (ST.31-38-44-)	Epithelial cells	Epithelial_cells	Stem cells (LTHSC)	Stromal cells (ST.31-38-44-)
AGCCACGGTAGAAACT-2	C_AGCCACGGTAGAAACT	2588	1608	C	mouse	C	1	0.00193199381761978	NA	NA	0	0.2	Singlet	3	2	2	3	Epithelial cells	Stromal cells (ST.31-38-44-)	Epithelial cells	Epithelial_cells	Fibroblasts (FI.MTS15+)	Stromal cells (ST.31-38-44-)
AGCGATTAGTTTGGCT-2	C_AGCGATTAGTTTGGCT	5353	3036	C	mouse	C	1	0.031384270502522	NA	NA	0	0.436363636363636	Singlet	3	2	2	3	Macrophages	Stromal cells (ST.31-38-44-)	Epithelial cells	Epithelial_cells	Macrophages (MFAR-)	Stromal cells (ST.31-38-44-)
AGCTCAAAGTCTGGTT-2	C_AGCTCAAAGTCTGGTT	2401	1531	C	mouse	C	1	0.0041649312786339	NA	NA	0	0.272727272727273	Singlet	6	5	5	6	Epithelial cells	Stromal cells (ST.31-38-44-)	Epithelial cells	Epithelial_cells	Epithelial cells (Ep.8wk.CEC.Sca1+)	Stromal cells (ST.31-38-44-)
AGCTCAAGTCACTCAA-2	C_AGCTCAAGTCACTCAA	4796	2352	C	mouse	C	1	0.0170975813177648	NA	NA	0	0.218181818181818	Singlet	3	2	2	3	Epithelial cells	Stromal cells (ST.31-38-44-)	Epithelial cells	Epithelial_cells	Stromal cells (ST.31-38-44-)	Stromal cells (ST.31-38-44-)
AGGACGAAGTGATAGT-2	C_AGGACGAAGTGATAGT	2124	1428	C	mouse	C	1	0.00753295668549906	NA	NA	0	0.236363636363636	Singlet	3	2	2	3	Stem cells	Stromal cells (ST.31-38-44-)	Epithelial cells	Epithelial_cells	Stem cells (SC.STSL)	Stromal cells (ST.31-38-44-)
AGGGTCCTCCATACAG-2	C_AGGGTCCTCCATACAG	2180	1384	C	mouse	C	1	0.0178899082568807	NA	NA	0	0.309090909090909	Singlet	6	5	5	6	Epithelial cells	Stromal cells (ST.31-38-44-)	Epithelial cells	Epithelial_cells	Epithelial cells (Ep.8wk.CEC.Sca1+)	Stromal cells (ST.31-38-44-)
AGGGTCCTCCTTGGAA-2	C_AGGGTCCTCCTTGGAA	5290	2443	C	mouse	C	1	0.00888468809073724	NA	NA	0	0.309090909090909	Singlet	2	1	1	2	Epithelial cells	Stromal cells (ST.31-38-44-)	Epithelial cells	Epithelial_cells	Endothelial cells (BEC)	Stromal cells (ST.31-38-44-)
AGGGTGAAGGAACGCT-2	C_AGGGTGAAGGAACGCT	2912	1824	C	mouse	C	1	0.00343406593406593	NA	NA	0	0.254545454545455	Singlet	6	5	5	6	Epithelial cells	Stromal cells (ST.31-38-44-)	Epithelial cells	Epithelial_cells	Epithelial cells (Ep.8wk.CEC.Sca1+)	Stromal cells (ST.31-38-44-)
AGTACTGAGCGGCTCT-2	C_AGTACTGAGCGGCTCT	3705	1917	C	mouse	C	1	0.0143049932523617	NA	NA	0	0.2	Singlet	3	2	2	3	Endothelial cells	Stromal cells (ST.31-38-44-)	Epithelial cells	Epithelial_cells	Stromal cells (ST.31-38-44-)	Stromal cells (ST.31-38-44-)
AGTAGTCTCGGCTATA-2	C_AGTAGTCTCGGCTATA	2162	1431	C	mouse	C	1	0.00185013876040703	NA	NA	0	0.236363636363636	Singlet	3	2	2	3	Epithelial cells	Stromal cells (ST.31-38-44-)	Epithelial cells	Epithelial_cells	Epithelial cells (MECHI.GFP-.ADULT)	Stromal cells (ST.31-38-44-)
AGTCACATCTCCGAGG-2	C_AGTCACATCTCCGAGG	3729	2077	C	mouse	C	1	0.0142129257173505	NA	NA	0	0.236363636363636	Singlet	3	2	2	3	Epithelial cells	Stromal cells (ST.31-38-44-)	Epithelial cells	Epithelial_cells	Stromal cells (ST.31-38-44-)	Stromal cells (ST.31-38-44-)
AGTGACTGTGCCCTTT-2	C_AGTGACTGTGCCCTTT	2538	1611	C	mouse	C	1	0.000788022064617809	NA	NA	0	0.236363636363636	Singlet	6	5	5	6	Epithelial cells	Stromal cells (ST.31-38-44-)	Epithelial cells	Epithelial_cells	Epithelial cells (MECHI.GFP-.ADULT)	Stromal cells (ST.31-38-44-)
AGTGATCGTGGACCTC-2	C_AGTGATCGTGGACCTC	2573	1120	C	mouse	C	1	0.0691799455888068	NA	NA	0	0.127272727272727	Singlet	3	2	2	3	Fibroblasts	Stromal cells (ST.31-38-44-)	Epithelial cells	Epithelial_cells	Fibroblasts (FRC.CAD11.WT)	Stromal cells (ST.31-38-44-)
AGTTAGCAGTCTACCA-2	C_AGTTAGCAGTCTACCA	1837	924	C	mouse	C	1	0.0560696788241698	NA	NA	0	0.254545454545455	Singlet	3	2	2	3	Epithelial cells	Stromal cells (ST.31-38-44-)	Epithelial cells	Epithelial_cells	Macrophages (MF)	Stromal cells (ST.31-38-44-)
ATAGACCAGGAAGTCC-2	C_ATAGACCAGGAAGTCC	2277	1305	C	mouse	C	1	0.0101010101010101	NA	NA	0	0.218181818181818	Singlet	3	2	2	3	Fibroblasts	Stromal cells (ST.31-38-44-)	Epithelial cells	Epithelial_cells	Epithelial cells (Ep.8wk.CEC.Sca1+)	Stromal cells (ST.31-38-44-)
ATAGACCCAGCCGGTT-2	C_ATAGACCCAGCCGGTT	3648	1829	C	mouse	C	1	0.00959429824561404	NA	NA	0	0.145454545454545	Singlet	6	5	5	6	Epithelial cells	Stromal cells (ST.31-38-44-)	Epithelial cells	Epithelial_cells	Epithelial cells (Ep.8wk.CEC.Sca1+)	Stromal cells (ST.31-38-44-)
ATAGAGACAGGACAGT-2	C_ATAGAGACAGGACAGT	4355	2582	C	mouse	C	1	0.00574052812858783	NA	NA	0	0.309090909090909	Singlet	3	2	2	3	DC	Stromal cells (ST.31-38-44-)	Epithelial cells	Epithelial_cells	DC (DC)	Stromal cells (ST.31-38-44-)
ATCACAGCAGAGTTCT-2	C_ATCACAGCAGAGTTCT	2296	1234	C	mouse	C	1	0.0291811846689895	NA	NA	0	0.218181818181818	Singlet	3	2	2	3	Epithelial cells	Stromal cells (ST.31-38-44-)	Epithelial cells	Epithelial_cells	Stem cells (SC.STSL)	Stromal cells (ST.31-38-44-)
ATCAGGTGTGATTGGG-2	C_ATCAGGTGTGATTGGG	2781	1546	C	mouse	C	1	0.0366774541531823	NA	NA	0	0.218181818181818	Singlet	6	5	5	6	Epithelial cells	Stromal cells (ST.31-38-44-)	Epithelial cells	Epithelial_cells	Epithelial cells (MECHI.GFP-.ADULT)	Stromal cells (ST.31-38-44-)
ATCCTATGTACATACC-2	C_ATCCTATGTACATACC	2980	1907	C	mouse	C	1	0.00268456375838926	NA	NA	0	0.345454545454545	Singlet	3	2	2	3	Endothelial cells	Stromal cells (ST.31-38-44-)	Epithelial cells	Epithelial_cells	Endothelial cells (LEC)	Stromal cells (ST.31-38-44-)
ATCGTAGGTTTCGGCG-2	C_ATCGTAGGTTTCGGCG	2222	1418	C	mouse	C	1	0.00315031503150315	NA	NA	0	0.145454545454545	Singlet	3	2	2	3	Macrophages	Stromal cells (ST.31-38-44-)	Epithelial cells	Epithelial_cells	Epithelial cells (MECHI.GFP-.ADULT)	Stromal cells (ST.31-38-44-)
ATCGTCCGTTGGTAGG-2	C_ATCGTCCGTTGGTAGG	3562	1967	C	mouse	C	1	0.00364963503649635	NA	NA	0	0.345454545454545	Singlet	3	2	2	3	Fibroblasts	Stromal cells (ST.31-38-44-)	Epithelial cells	Epithelial_cells	Fibroblasts (FI)	Stromal cells (ST.31-38-44-)
ATCTTCAGTGCAGATG-2	C_ATCTTCAGTGCAGATG	2758	1352	C	mouse	C	1	0.0264684554024656	NA	NA	0	0.236363636363636	Singlet	3	2	2	3	Macrophages	Stromal cells (ST.31-38-44-)	Epithelial cells	Epithelial_cells	Stromal cells (ST.31-38-44-)	Stromal cells (ST.31-38-44-)
ATCTTCAGTTTACCAG-2	C_ATCTTCAGTTTACCAG	4323	2249	C	mouse	C	1	0.0092528336803146	NA	NA	0	0.345454545454545	Singlet	3	2	2	3	Fibroblasts	Stromal cells (ST.31-38-44-)	Epithelial cells	Epithelial_cells	Fibroblasts (FI.MTS15+)	Stromal cells (ST.31-38-44-)
ATGAAAGCAGCCGGTT-2	C_ATGAAAGCAGCCGGTT	3726	2117	C	mouse	C	1	0.00778314546430488	NA	NA	0	0.309090909090909	Singlet	6	5	5	6	Endothelial cells	Stromal cells (ST.31-38-44-)	Epithelial cells	Epithelial_cells	Macrophages (MF.480INT.NAIVE)	Stromal cells (ST.31-38-44-)
ATGGAGGGTGGACCTC-2	C_ATGGAGGGTGGACCTC	3373	1830	C	mouse	C	1	0.0160094871034687	NA	NA	0	0.254545454545455	Singlet	3	2	2	3	Epithelial cells	Stromal cells (ST.31-38-44-)	Epithelial cells	Epithelial_cells	Stromal cells (ST.31-38-44-)	Stromal cells (ST.31-38-44-)
ATGGGAGAGTGATAAC-2	C_ATGGGAGAGTGATAAC	2964	1625	C	mouse	C	1	0.0371120107962213	NA	NA	0	0.181818181818182	Singlet	6	5	5	6	Epithelial cells	Stromal cells (ST.31-38-44-)	Epithelial cells	Epithelial_cells	Stromal cells (ST.31-38-44-)	Stromal cells (ST.31-38-44-)
ATGTCCCAGAGAGCCT-2	C_ATGTCCCAGAGAGCCT	3924	1948	C	mouse	C	1	0.0287971457696228	NA	NA	0	0.254545454545455	Singlet	6	5	5	6	Fibroblasts	Stromal cells (ST.31-38-44-)	Epithelial cells	Epithelial_cells	Fibroblasts (FI.MTS15+)	Stromal cells (ST.31-38-44-)
ATTCAGGGTGATTGGG-2	C_ATTCAGGGTGATTGGG	5034	2761	C	mouse	C	1	0.0147000397298371	NA	NA	0	0.363636363636364	Singlet	3	2	2	3	Endothelial cells	Stromal cells (ST.31-38-44-)	Epithelial cells	Epithelial_cells	Endothelial cells (LEC)	Stromal cells (ST.31-38-44-)
ATTCTACTCCATGCAA-2	C_ATTCTACTCCATGCAA	3577	1818	C	mouse	C	1	0.00447302208554655	NA	NA	0	0.236363636363636	Singlet	3	2	2	3	Epithelial cells	Stromal cells (ST.31-38-44-)	Epithelial cells	Epithelial_cells	Stromal cells (ST.31-38-44-)	Stromal cells (ST.31-38-44-)
ATTTACCAGCCTGGAA-2	C_ATTTACCAGCCTGGAA	5290	2838	C	mouse	C	1	0.00642722117202268	NA	NA	0	0.345454545454545	Singlet	3	2	2	3	Endothelial cells	Stromal cells (ST.31-38-44-)	Epithelial cells	Epithelial_cells	Stem cells (SC.STSL)	Stromal cells (ST.31-38-44-)
CAACCAAGTGGAACCA-2	C_CAACCAAGTGGAACCA	5506	2718	C	mouse	C	1	0.0050853614239012	NA	NA	0	0.2	Singlet	3	2	2	3	Epithelial cells	Stromal cells (ST.31-38-44-)	Epithelial cells	Epithelial_cells	Epithelial cells (Ep.8wk.CEC.Sca1+)	Stromal cells (ST.31-38-44-)
CAACCTCAGCGCGTTC-2	C_CAACCTCAGCGCGTTC	2473	1680	C	mouse	C	1	0.00485240598463405	NA	NA	0	0.381818181818182	Singlet	3	2	2	3	Epithelial cells	Stromal cells (ST.31-38-44-)	Epithelial cells	Epithelial_cells	Epithelial cells (Ep.5wk.MEC.Sca1+)	Stromal cells (ST.31-38-44-)
CAACGGCAGGCATCAG-2	C_CAACGGCAGGCATCAG	3286	2092	C	mouse	C	1	0.000912964090079124	NA	NA	0	0.290909090909091	Singlet	6	5	5	6	Epithelial cells	Stromal cells (ST.31-38-44-)	Epithelial cells	Epithelial_cells	Epithelial cells (Ep.8wk.CEC.Sca1+)	Stromal cells (ST.31-38-44-)
CAAGACTCAGTTGAAA-2	C_CAAGACTCAGTTGAAA	2822	1845	C	mouse	C	1	0.0038979447200567	NA	NA	0	0.2	Singlet	3	2	2	3	T cells	Stromal cells (ST.31-38-44-)	Epithelial cells	Epithelial_cells	Tgd (Tgd.VG2+)	Stromal cells (ST.31-38-44-)
CACAGATAGACTGGGT-2	C_CACAGATAGACTGGGT	5868	2754	C	mouse	C	1	0.0180640763462849	NA	NA	0	0.236363636363636	Singlet	6	5	5	6	Epithelial cells	Stromal cells (ST.31-38-44-)	Epithelial cells	Epithelial_cells	Fibroblasts (FI)	Stromal cells (ST.31-38-44-)
CACAGGCCATGACACT-2	C_CACAGGCCATGACACT	6498	2769	C	mouse	C	1	0.00969529085872576	NA	NA	0	0.2	Singlet	3	2	2	3	Epithelial cells	Stromal cells (ST.31-38-44-)	Epithelial cells	Epithelial_cells	Epithelial cells (Ep.5wk.MEC.Sca1+)	Stromal cells (ST.31-38-44-)
CACATGACAATAGTAG-2	C_CACATGACAATAGTAG	4777	2602	C	mouse	C	1	0.00481473728281348	NA	NA	0	0.363636363636364	Singlet	6	5	5	6	Fibroblasts	Stromal cells (ST.31-38-44-)	Epithelial cells	Epithelial_cells	Macrophages (MF.480INT.NAIVE)	Stromal cells (ST.31-38-44-)
CACGTGGAGACTGTTC-2	C_CACGTGGAGACTGTTC	6138	3103	C	mouse	C	1	0.00700553926360378	NA	NA	0	0.2	Singlet	3	2	2	3	Endothelial cells	Stromal cells (ST.31-38-44-)	Epithelial cells	Epithelial_cells	Stromal cells (ST.31-38-44-)	Stromal cells (ST.31-38-44-)
CACTAAGAGAGCAGAA-2	C_CACTAAGAGAGCAGAA	1660	1118	C	mouse	C	1	0.036144578313253	NA	NA	0	0.290909090909091	Singlet	3	2	2	3	Epithelial cells	Stromal cells (ST.31-38-44-)	Epithelial cells	Epithelial_cells	Stromal cells (ST.31-38-44-)	Stromal cells (ST.31-38-44-)
CACTGAAGTTCGGCTG-2	C_CACTGAAGTTCGGCTG	5912	2954	C	mouse	C	1	0.0213125845737483	NA	NA	0	0.381818181818182	Singlet	3	2	2	3	Fibroblasts	Stromal cells (ST.31-38-44-)	Epithelial cells	Epithelial_cells	Fibroblasts (FI.MTS15+)	Stromal cells (ST.31-38-44-)
CACTTCGCAGCTATAC-2	C_CACTTCGCAGCTATAC	5723	2962	C	mouse	C	1	0.00297047003319937	NA	NA	0	0.309090909090909	Singlet	3	2	2	3	Stromal cells	Stromal cells (ST.31-38-44-)	Epithelial cells	Epithelial_cells	Epithelial cells (Ep.8wk.CEC.Sca1+)	Stromal cells (ST.31-38-44-)
CAGCGTGCACGTAGTT-2	C_CAGCGTGCACGTAGTT	2705	1669	C	mouse	C	1	0.0033271719038817	NA	NA	0	0.181818181818182	Singlet	3	2	2	3	Fibroblasts	Stromal cells (ST.31-38-44-)	Epithelial cells	Epithelial_cells	Stromal cells (ST.31-38-44-)	Stromal cells (ST.31-38-44-)
CAGGTATTCGCGCCAA-2	C_CAGGTATTCGCGCCAA	1481	903	C	mouse	C	1	0.0587440918298447	NA	NA	0	0.272727272727273	Singlet	3	2	2	3	Stromal cells	Stromal cells (ST.31-38-44-)	Epithelial cells	Epithelial_cells	Stromal cells (ST.31-38-44-)	Stromal cells (ST.31-38-44-)
CAGTGCGGTGAGTTTC-2	C_CAGTGCGGTGAGTTTC	2149	1041	C	mouse	C	1	0.0428106095858539	NA	NA	0	0.254545454545455	Singlet	3	2	2	3	Fibroblasts	Stromal cells (ST.31-38-44-)	Epithelial cells	Epithelial_cells	Stromal cells (ST.31-38-44-)	Stromal cells (ST.31-38-44-)
CATACTTGTCCGACGT-2	C_CATACTTGTCCGACGT	4505	2676	C	mouse	C	1	0.000887902330743618	NA	NA	0	0.272727272727273	Singlet	3	2	2	3	Macrophages	Stromal cells (ST.31-38-44-)	Epithelial cells	Epithelial_cells	Macrophages (MF)	Stromal cells (ST.31-38-44-)
CATCCCAGTTCCGCTT-2	C_CATCCCAGTTCCGCTT	2690	1591	C	mouse	C	1	0.0256505576208178	NA	NA	0	0.290909090909091	Singlet	6	5	5	6	Endothelial cells	Stromal cells (ST.31-38-44-)	Epithelial cells	Epithelial_cells	Stem cells (SC.STSL)	Stromal cells (ST.31-38-44-)
CCACACTGTAATTAGG-2	C_CCACACTGTAATTAGG	1821	942	C	mouse	C	1	0.0120812740252608	NA	NA	0	0.236363636363636	Singlet	3	2	2	3	Stem cells	Stromal cells (ST.31-38-44-)	Epithelial cells	Epithelial_cells	Epithelial cells (Ep.8wk.CEC.Sca1+)	Stromal cells (ST.31-38-44-)
CCACTTGCAATTGGTC-2	C_CCACTTGCAATTGGTC	2423	1229	C	mouse	C	1	0.0156830375567478	NA	NA	0	0.236363636363636	Singlet	3	2	2	3	Fibroblasts	Stromal cells (ST.31-38-44-)	Epithelial cells	Epithelial_cells	Fibroblasts (FI.MTS15+)	Stromal cells (ST.31-38-44-)
CCACTTGTCGTGCGAC-2	C_CCACTTGTCGTGCGAC	2658	1455	C	mouse	C	1	0.00564334085778781	NA	NA	0	0.2	Singlet	6	5	5	6	Endothelial cells	Stromal cells (ST.31-38-44-)	Epithelial cells	Epithelial_cells	Stromal cells (ST.31-38-44-)	Stromal cells (ST.31-38-44-)
CCATAAGGTCCGAAGA-2	C_CCATAAGGTCCGAAGA	4323	2329	C	mouse	C	1	0.0312283136710618	NA	NA	0	0.2	Singlet	6	5	5	6	DC	Stromal cells (ST.31-38-44-)	Epithelial cells	Epithelial_cells	ILC (ILC2)	Stromal cells (ST.31-38-44-)
CCCAACTCACTCTCGT-2	C_CCCAACTCACTCTCGT	4853	2505	C	mouse	C	1	0.0407995054605399	NA	NA	0	0.381818181818182	Singlet	6	5	5	6	Endothelial cells	Stromal cells (ST.31-38-44-)	Epithelial cells	Epithelial_cells	Endothelial cells (LEC.CFA)	Stromal cells (ST.31-38-44-)
CCCATTGTCTTGCGCT-2	C_CCCATTGTCTTGCGCT	2735	1232	C	mouse	C	1	0.0548446069469835	NA	NA	0	0.254545454545455	Singlet	3	2	2	3	Endothelial cells	Stromal cells (ST.31-38-44-)	Epithelial cells	Epithelial_cells	Stem cells (SC.STSL)	Stromal cells (ST.31-38-44-)
CCCTAACTCCGAACGC-2	C_CCCTAACTCCGAACGC	3053	1324	C	mouse	C	1	0.0527350147396004	NA	NA	0	0.254545454545455	Singlet	3	2	2	3	Macrophages	Stromal cells (ST.31-38-44-)	Epithelial cells	Epithelial_cells	Epithelial cells (Ep.8wk.CEC.Sca1+)	Stromal cells (ST.31-38-44-)
CCCTCTCAGCAACTTC-2	C_CCCTCTCAGCAACTTC	2978	1347	C	mouse	C	1	0.0137676292813969	NA	NA	0	0.218181818181818	Singlet	3	2	2	3	Epithelial cells	Stromal cells (ST.31-38-44-)	Epithelial cells	Epithelial_cells	Epithelial cells (Ep.8wk.CEC.Sca1+)	Stromal cells (ST.31-38-44-)
CCGCAAGAGGGCAATC-2	C_CCGCAAGAGGGCAATC	2135	849	C	mouse	C	1	0.039344262295082	NA	NA	0	0.236363636363636	Singlet	3	2	2	3	Stromal cells	Stromal cells (ST.31-38-44-)	Epithelial cells	Epithelial_cells	Epithelial cells (Ep.5wk.MEC.Sca1+)	Stromal cells (ST.31-38-44-)
CCGGACAGTAACATAG-2	C_CCGGACAGTAACATAG	5326	2760	C	mouse	C	1	0.0187758167480285	NA	NA	0	0.181818181818182	Singlet	3	2	2	3	Epithelial cells	Stromal cells (ST.31-38-44-)	Epithelial cells	Epithelial_cells	Stromal cells (ST.31-38-44-)	Stromal cells (ST.31-38-44-)
CCTAAGAGTGTGTCCG-2	C_CCTAAGAGTGTGTCCG	2951	1678	C	mouse	C	1	0.00677736360555744	NA	NA	0	0.236363636363636	Singlet	3	2	2	3	Epithelial cells	Stromal cells (ST.31-38-44-)	Epithelial cells	Epithelial_cells	Macrophages (MF.11C-11B+)	Stromal cells (ST.31-38-44-)
CCTCAACGTAGCGTTT-2	C_CCTCAACGTAGCGTTT	5494	2413	C	mouse	C	1	0.0429559519475792	NA	NA	0	0.363636363636364	Singlet	3	2	2	3	Fibroblasts	Stromal cells (ST.31-38-44-)	Epithelial cells	Epithelial_cells	Endothelial cells (LEC)	Stromal cells (ST.31-38-44-)
CCTCACATCCCATAGA-2	C_CCTCACATCCCATAGA	1660	903	C	mouse	C	1	0.0963855421686747	NA	NA	0	0.327272727272727	Singlet	3	2	2	3	Macrophages	Stromal cells (ST.31-38-44-)	Epithelial cells	Epithelial_cells	Macrophages (MF.480INT.NAIVE)	Stromal cells (ST.31-38-44-)
CCTCTAGAGCTGACAG-2	C_CCTCTAGAGCTGACAG	4305	2238	C	mouse	C	1	0.0341463414634146	NA	NA	0	0.254545454545455	Singlet	6	5	5	6	Epithelial cells	Stromal cells (ST.31-38-44-)	Epithelial cells	Epithelial_cells	Epithelial cells (MECHI.GFP-.ADULT)	Stromal cells (ST.31-38-44-)
CCTTTGGGTCGAACGA-2	C_CCTTTGGGTCGAACGA	831	610	C	mouse	C	1	0.0577617328519856	NA	NA	0	0.145454545454545	Singlet	6	5	5	6	Epithelial cells	Stromal cells (ST.31-38-44-)	Epithelial cells	Epithelial_cells	Epithelial cells (Ep.8wk.CEC.Sca1+)	Stromal cells (ST.31-38-44-)
CGAAGTTGTGCCCGTA-2	C_CGAAGTTGTGCCCGTA	3810	2178	C	mouse	C	1	0.0026246719160105	NA	NA	0	0.2	Singlet	6	5	5	6	Epithelial cells	Stromal cells (ST.31-38-44-)	Epithelial cells	Epithelial_cells	Fibroblasts (FI.MTS15+)	Stromal cells (ST.31-38-44-)
CGAATTGCATGGCTAT-2	C_CGAATTGCATGGCTAT	3973	2336	C	mouse	C	1	0.00906116284923232	NA	NA	0	0.381818181818182	Singlet	3	2	2	3	Endothelial cells	Stromal cells (ST.31-38-44-)	Epithelial cells	Epithelial_cells	DC (DC.103+11B-)	Stromal cells (ST.31-38-44-)
CGCATAAGTCAAGGCA-2	C_CGCATAAGTCAAGGCA	5554	2722	C	mouse	C	1	0.0165646380986676	NA	NA	0	0.2	Singlet	3	2	2	3	Epithelial cells	Stromal cells (ST.31-38-44-)	Epithelial cells	Epithelial_cells	Stromal cells (ST.31-38-44-)	Stromal cells (ST.31-38-44-)
CGCATAAGTTCGTTCC-2	C_CGCATAAGTTCGTTCC	3425	1624	C	mouse	C	1	0.0221897810218978	NA	NA	0	0.254545454545455	Singlet	3	2	2	3	Fibroblasts	Stromal cells (ST.31-38-44-)	Epithelial cells	Epithelial_cells	Stromal cells (ST.31-38-44-)	Stromal cells (ST.31-38-44-)
CGGGACTTCCTAGCTC-2	C_CGGGACTTCCTAGCTC	1059	707	C	mouse	C	1	0.0358829084041549	NA	NA	0	0.109090909090909	Singlet	3	2	2	3	Stromal cells	Stromal cells (ST.31-38-44-)	Epithelial cells	Epithelial_cells	Stromal cells (ST.31-38-44-)	Stromal cells (ST.31-38-44-)
CGTCAAAAGTTGTACC-2	C_CGTCAAAAGTTGTACC	2107	1382	C	mouse	C	1	0.0018984337921215	NA	NA	0	0.218181818181818	Singlet	3	2	2	3	Epithelial cells	Stromal cells (ST.31-38-44-)	Epithelial cells	Epithelial_cells	Epithelial cells (MECHI.GFP-.ADULT)	Stromal cells (ST.31-38-44-)
CTACATTCATAAGCAA-2	C_CTACATTCATAAGCAA	2654	1523	C	mouse	C	1	0.0365486058779201	NA	NA	0	0.218181818181818	Singlet	6	5	5	6	Epithelial cells	Stromal cells (ST.31-38-44-)	Epithelial cells	Epithelial_cells	Epithelial cells (Ep.8wk.CEC.Sca1+)	Stromal cells (ST.31-38-44-)
CTAGGTAAGCCGATAG-2	C_CTAGGTAAGCCGATAG	1719	1254	C	mouse	C	1	0.00523560209424084	NA	NA	0	0.254545454545455	Singlet	6	5	5	6	Epithelial cells	Stromal cells (ST.31-38-44-)	Epithelial cells	Epithelial_cells	Epithelial cells (Ep.8wk.CEC.Sca1+)	Stromal cells (ST.31-38-44-)
CTATCTAAGAACAGGA-2	C_CTATCTAAGAACAGGA	4189	2335	C	mouse	C	1	0.00190976366674624	NA	NA	0	0.2	Singlet	6	5	5	6	Epithelial cells	Stromal cells (ST.31-38-44-)	Epithelial cells	Epithelial_cells	Fibroblasts (FI)	Stromal cells (ST.31-38-44-)
CTCAATTCAGTTTCAG-2	C_CTCAATTCAGTTTCAG	4946	2645	C	mouse	C	1	0.0068742418115649	NA	NA	0	0.290909090909091	Singlet	6	5	5	6	Endothelial cells	Stromal cells (ST.31-38-44-)	Epithelial cells	Epithelial_cells	Endothelial cells (LEC)	Stromal cells (ST.31-38-44-)
CTCAGAACACAGCTTA-2	C_CTCAGAACACAGCTTA	4645	2510	C	mouse	C	1	0.00193756727664155	NA	NA	0	0.254545454545455	Singlet	3	2	2	3	Endothelial cells	Stromal cells (ST.31-38-44-)	Epithelial cells	Epithelial_cells	Epithelial cells (Ep.5wk.MEC.Sca1+)	Stromal cells (ST.31-38-44-)
CTCAGAAGTTTCTTAC-2	C_CTCAGAAGTTTCTTAC	4642	2289	C	mouse	C	1	0.0243429556225765	NA	NA	0	0.290909090909091	Singlet	6	5	5	6	Endothelial cells	Stromal cells (ST.31-38-44-)	Epithelial cells	Epithelial_cells	Fibroblasts (FI.MTS15+)	Stromal cells (ST.31-38-44-)
CTCATTACATCGAACT-2	C_CTCATTACATCGAACT	3270	1868	C	mouse	C	1	0.0128440366972477	NA	NA	0	0.272727272727273	Singlet	6	5	5	6	Epithelial cells	Stromal cells (ST.31-38-44-)	Epithelial cells	Epithelial_cells	Epithelial cells (Ep.8wk.CEC.Sca1+)	Stromal cells (ST.31-38-44-)
CTCCCAACATAGAATG-2	C_CTCCCAACATAGAATG	1361	864	C	mouse	C	1	0.017634092578986	NA	NA	0	0.218181818181818	Singlet	3	2	2	3	Macrophages	Stromal cells (ST.31-38-44-)	Epithelial cells	Epithelial_cells	Stromal cells (ST.31-38-44-)	Stromal cells (ST.31-38-44-)
CTCCGATCAGTTCTAG-2	C_CTCCGATCAGTTCTAG	4990	2699	C	mouse	C	1	0.0190380761523046	NA	NA	0	0.381818181818182	Singlet	6	5	5	6	Stromal cells	Stromal cells (ST.31-38-44-)	Epithelial cells	Epithelial_cells	Fibroblasts (FI.MTS15+)	Stromal cells (ST.31-38-44-)
CTCTCAGGTAGGGTAC-2	C_CTCTCAGGTAGGGTAC	2129	1351	C	mouse	C	1	0.0455612963832785	NA	NA	0	0.272727272727273	Singlet	6	5	5	6	Epithelial cells	Stromal cells (ST.31-38-44-)	Epithelial cells	Epithelial_cells	Epithelial cells (Ep.8wk.CEC.Sca1+)	Stromal cells (ST.31-38-44-)
CTCTCGAAGGCATGGT-2	C_CTCTCGAAGGCATGGT	2706	1734	C	mouse	C	1	0.00258684405025868	NA	NA	0	0.181818181818182	Singlet	3	2	2	3	Epithelial cells	Stromal cells (ST.31-38-44-)	Epithelial cells	Epithelial_cells	Epithelial cells (Ep.5wk.MEC.Sca1+)	Stromal cells (ST.31-38-44-)
CTGAGCGAGTTTGTCG-2	C_CTGAGCGAGTTTGTCG	5260	2841	C	mouse	C	1	0.00228136882129278	NA	NA	0	0.436363636363636	Singlet	3	2	2	3	Fibroblasts	Stromal cells (ST.31-38-44-)	Epithelial cells	Epithelial_cells	Fibroblasts (FI.MTS15+)	Stromal cells (ST.31-38-44-)
CTGCAGGAGCAGAAAG-2	C_CTGCAGGAGCAGAAAG	1877	1342	C	mouse	C	1	0.0053276505061268	NA	NA	0	0.309090909090909	Singlet	3	2	2	3	Endothelial cells	Stromal cells (ST.31-38-44-)	Epithelial cells	Epithelial_cells	Stem cells (SC.STSL)	Stromal cells (ST.31-38-44-)
CTGCAGGTCTTGGTGA-2	C_CTGCAGGTCTTGGTGA	5298	2489	C	mouse	C	1	0.0186862967157418	NA	NA	0	0.418181818181818	Singlet	3	2	2	3	Endothelial cells	Stromal cells (ST.31-38-44-)	Epithelial cells	Epithelial_cells	Endothelial cells (LEC)	Stromal cells (ST.31-38-44-)
CTGCGAGAGTGTCATC-2	C_CTGCGAGAGTGTCATC	4759	2727	C	mouse	C	1	0.0174406387896617	NA	NA	0	0.236363636363636	Singlet	3	2	2	3	Endothelial cells	Stromal cells (ST.31-38-44-)	Epithelial cells	Epithelial_cells	Stem cells (SC.STSL)	Stromal cells (ST.31-38-44-)
CTGGCAGTCCGAAATC-2	C_CTGGCAGTCCGAAATC	1749	886	C	mouse	C	1	0.0646083476272156	NA	NA	0	0.236363636363636	Singlet	3	2	2	3	Endothelial cells	Stromal cells (ST.31-38-44-)	Epithelial cells	Epithelial_cells	Macrophages (MF)	Stromal cells (ST.31-38-44-)
CTGTATTGTCGGATTT-2	C_CTGTATTGTCGGATTT	2978	1775	C	mouse	C	1	0.00705171255876427	NA	NA	0	0.127272727272727	Singlet	6	5	5	6	Epithelial cells	Stromal cells (ST.31-38-44-)	Epithelial cells	Epithelial_cells	Epithelial cells (MECHI.GFP-.ADULT)	Stromal cells (ST.31-38-44-)
CTTACCGTCTCATTTG-2	C_CTTACCGTCTCATTTG	3172	1855	C	mouse	C	1	0.0305800756620429	NA	NA	0	0.218181818181818	Singlet	3	2	2	3	Stromal cells	Stromal cells (ST.31-38-44-)	Epithelial cells	Epithelial_cells	Stromal cells (ST.31-38-44-)	Stromal cells (ST.31-38-44-)
CTTCAATAGCTTGTGT-2	C_CTTCAATAGCTTGTGT	3905	2206	C	mouse	C	1	0.0396927016645326	NA	NA	0	0.327272727272727	Singlet	6	5	5	6	Endothelial cells	Stromal cells (ST.31-38-44-)	Epithelial cells	Epithelial_cells	Stromal cells (ST.31-38-44-)	Stromal cells (ST.31-38-44-)
CTTCGGTAGAGTACCG-2	C_CTTCGGTAGAGTACCG	5345	2807	C	mouse	C	1	0.00804490177736202	NA	NA	0	0.290909090909091	Singlet	6	5	5	6	Macrophages	Stromal cells (ST.31-38-44-)	Epithelial cells	Epithelial_cells	Macrophages (MFAR-)	Stromal cells (ST.31-38-44-)
CTTCTAACACACAGCC-2	C_CTTCTAACACACAGCC	4771	2672	C	mouse	C	1	0.0121567805491511	NA	NA	0	0.345454545454545	Singlet	3	2	2	3	Macrophages	Stromal cells (ST.31-38-44-)	Epithelial cells	Epithelial_cells	Stromal cells (ST.31-38-44-)	Stromal cells (ST.31-38-44-)
CTTCTAACACGTCTCT-2	C_CTTCTAACACGTCTCT	2261	1458	C	mouse	C	1	0.00530738611233967	NA	NA	0	0.181818181818182	Singlet	3	2	2	3	Endothelial cells	Stromal cells (ST.31-38-44-)	Epithelial cells	Epithelial_cells	Endothelial cells (BEC)	Stromal cells (ST.31-38-44-)
CTTCTAACATCCGTGG-2	C_CTTCTAACATCCGTGG	6209	2780	C	mouse	C	1	0.0280238363665647	NA	NA	0	0.272727272727273	Singlet	3	2	2	3	Endothelial cells	Stromal cells (ST.31-38-44-)	Epithelial cells	Epithelial_cells	Epithelial cells (Ep.8wk.CEC.Sca1+)	Stromal cells (ST.31-38-44-)
CTTGAGAGTCGCGTCA-2	C_CTTGAGAGTCGCGTCA	1913	1234	C	mouse	C	1	0.00731834814427601	NA	NA	0	0.2	Singlet	3	2	2	3	Stromal cells	Stromal cells (ST.31-38-44-)	Epithelial cells	Epithelial_cells	Stromal cells (ST.31-38-44-)	Stromal cells (ST.31-38-44-)
GAACACTTCCACAAGT-2	C_GAACACTTCCACAAGT	2167	1212	C	mouse	C	1	0.00369173973234887	NA	NA	0	0.0909090909090909	Singlet	6	5	5	6	Epithelial cells	Stromal cells (ST.31-38-44-)	Epithelial cells	Epithelial_cells	Epithelial cells (Ep.8wk.CEC.Sca1+)	Stromal cells (ST.31-38-44-)
GAAGCCCAGGGATCTG-2	C_GAAGCCCAGGGATCTG	6035	3120	C	mouse	C	1	0.00347970173985087	NA	NA	0	0.381818181818182	Singlet	3	2	2	3	Fibroblasts	Stromal cells (ST.31-38-44-)	Epithelial cells	Epithelial_cells	Stromal cells (ST.31-38-44-)	Stromal cells (ST.31-38-44-)
GAAGGACAGCATTTCG-2	C_GAAGGACAGCATTTCG	2905	1470	C	mouse	C	1	0.0223752151462995	NA	NA	0	0.181818181818182	Singlet	6	5	5	6	Endothelial cells	Stromal cells (ST.31-38-44-)	Epithelial cells	Epithelial_cells	Endothelial cells (BEC)	Stromal cells (ST.31-38-44-)
GAATCGTAGGTGCTTT-2	C_GAATCGTAGGTGCTTT	2276	1264	C	mouse	C	1	0.0997363796133568	NA	NA	0	0.254545454545455	Singlet	6	5	5	6	Epithelial cells	Stromal cells (ST.31-38-44-)	Epithelial cells	Epithelial_cells	Epithelial cells (Ep.8wk.CEC.Sca1+)	Stromal cells (ST.31-38-44-)
GACCGTGAGCTCTTCC-2	C_GACCGTGAGCTCTTCC	2121	1319	C	mouse	C	1	0.00518623290900519	NA	NA	0	0.290909090909091	Singlet	6	5	5	6	Epithelial cells	Stromal cells (ST.31-38-44-)	Epithelial cells	Epithelial_cells	Stromal cells (ST.31-38-44-)	Stromal cells (ST.31-38-44-)
GACTATGAGAAACCAT-2	C_GACTATGAGAAACCAT	3859	2325	C	mouse	C	1	0.00181394143560508	NA	NA	0	0.254545454545455	Singlet	3	2	2	3	Endothelial cells	Stromal cells (ST.31-38-44-)	Epithelial cells	Epithelial_cells	Endothelial cells (LEC)	Stromal cells (ST.31-38-44-)
GACTATGAGATTACCC-2	C_GACTATGAGATTACCC	2779	1272	C	mouse	C	1	0.0381432169845268	NA	NA	0	0.236363636363636	Singlet	3	2	2	3	Fibroblasts	Stromal cells (ST.31-38-44-)	Epithelial cells	Epithelial_cells	Stromal cells (ST.31-38-44-)	Stromal cells (ST.31-38-44-)
GACTCAATCTCCAATT-2	C_GACTCAATCTCCAATT	4089	2296	C	mouse	C	1	0.0185864514551235	NA	NA	0	0.472727272727273	Singlet	3	2	2	3	Fibroblasts	Stromal cells (ST.31-38-44-)	Epithelial cells	Epithelial_cells	Fibroblasts (FI.MTS15+)	Stromal cells (ST.31-38-44-)
GACTCTCTCGTGTGAT-2	C_GACTCTCTCGTGTGAT	3101	1644	C	mouse	C	1	0.0238632699129313	NA	NA	0	0.327272727272727	Singlet	3	2	2	3	Fibroblasts	Stromal cells (ST.31-38-44-)	Epithelial cells	Epithelial_cells	Fibroblasts (FI.MTS15+)	Stromal cells (ST.31-38-44-)
GAGAGGTGTCATAGTC-2	C_GAGAGGTGTCATAGTC	2308	1160	C	mouse	C	1	0.0402946273830156	NA	NA	0	0.2	Singlet	3	2	2	3	Endothelial cells	Stromal cells (ST.31-38-44-)	Epithelial cells	Epithelial_cells	Stem cells (LTHSC)	Stromal cells (ST.31-38-44-)
GAGCTGCAGACCTCCG-2	C_GAGCTGCAGACCTCCG	3024	1828	C	mouse	C	1	0.0231481481481481	NA	NA	0	0.236363636363636	Singlet	3	2	2	3	Endothelial cells	Stromal cells (ST.31-38-44-)	Epithelial cells	Epithelial_cells	Monocytes (MO.6C-IIINT)	Stromal cells (ST.31-38-44-)
GAGGCAATCGGACCAC-2	C_GAGGCAATCGGACCAC	2221	1467	C	mouse	C	1	0.0216118865375957	NA	NA	0	0.218181818181818	Singlet	3	2	2	3	Endothelial cells	Stromal cells (ST.31-38-44-)	Epithelial cells	Epithelial_cells	Epithelial cells (Ep.8wk.CEC.Sca1+)	Stromal cells (ST.31-38-44-)
GAGGCCTTCCGTATGA-2	C_GAGGCCTTCCGTATGA	2465	1413	C	mouse	C	1	0.0271805273833671	NA	NA	0	0.181818181818182	Singlet	3	2	2	3	Fibroblasts	Stromal cells (ST.31-38-44-)	Epithelial cells	Epithelial_cells	Epithelial cells (Ep.8wk.CEC.Sca1+)	Stromal cells (ST.31-38-44-)
GAGGGATCACACCAGC-2	C_GAGGGATCACACCAGC	3212	1781	C	mouse	C	1	0.0264632627646326	NA	NA	0	0.236363636363636	Singlet	3	2	2	3	Epithelial cells	Stromal cells (ST.31-38-44-)	Epithelial cells	Epithelial_cells	Stromal cells (ST.31-38-44-)	Stromal cells (ST.31-38-44-)
GAGTCATCAGAACTAA-2	C_GAGTCATCAGAACTAA	1934	966	C	mouse	C	1	0.0444674250258532	NA	NA	0	0.218181818181818	Singlet	3	2	2	3	Epithelial cells	Stromal cells (ST.31-38-44-)	Epithelial cells	Epithelial_cells	Epithelial cells (Ep.5wk.MEC.Sca1+)	Stromal cells (ST.31-38-44-)
GAGTGAGTCCCAAGCG-2	C_GAGTGAGTCCCAAGCG	1121	717	C	mouse	C	1	0.0169491525423729	NA	NA	0	0.218181818181818	Singlet	3	2	2	3	Endothelial cells	Stromal cells (ST.31-38-44-)	Epithelial cells	Epithelial_cells	Stromal cells (ST.31-38-44-)	Stromal cells (ST.31-38-44-)
GAGTTGTCAAGGCGTA-2	C_GAGTTGTCAAGGCGTA	2263	1196	C	mouse	C	1	0.0808661069376933	NA	NA	0	0.218181818181818	Singlet	3	2	2	3	Epithelial cells	Stromal cells (ST.31-38-44-)	Epithelial cells	Epithelial_cells	Epithelial cells (Ep.8wk.CEC.Sca1+)	Stromal cells (ST.31-38-44-)
GAGTTGTTCTCTGAGA-2	C_GAGTTGTTCTCTGAGA	1101	720	C	mouse	C	1	0.00635785649409628	NA	NA	0	0.163636363636364	Singlet	3	2	2	3	Fibroblasts	Stromal cells (ST.31-38-44-)	Epithelial cells	Epithelial_cells	Stromal cells (ST.31-38-44-)	Stromal cells (ST.31-38-44-)
GATGATCGTTCCTACC-2	C_GATGATCGTTCCTACC	6556	3287	C	mouse	C	1	0.00793166564978645	NA	NA	0	0.4	Singlet	3	2	2	3	Endothelial cells	Stromal cells (ST.31-38-44-)	Epithelial cells	Epithelial_cells	Stromal cells (ST.31-38-44-)	Stromal cells (ST.31-38-44-)
GATGGAGCATGCCGAC-2	C_GATGGAGCATGCCGAC	3468	1956	C	mouse	C	1	0.02479815455594	NA	NA	0	0.2	Singlet	3	2	2	3	Epithelial cells	Stromal cells (ST.31-38-44-)	Epithelial cells	Epithelial_cells	Stromal cells (ST.31-38-44-)	Stromal cells (ST.31-38-44-)
GATTCTTCACTGATTG-2	C_GATTCTTCACTGATTG	2548	1318	C	mouse	C	1	0.0141287284144427	NA	NA	0	0.109090909090909	Singlet	6	5	5	6	Epithelial cells	Stromal cells (ST.31-38-44-)	Epithelial cells	Epithelial_cells	Epithelial cells (Ep.8wk.CEC.Sca1+)	Stromal cells (ST.31-38-44-)
GCAACCGAGTAACGTA-2	C_GCAACCGAGTAACGTA	6100	2966	C	mouse	C	1	0.00213114754098361	NA	NA	0	0.290909090909091	Singlet	3	2	2	3	Stromal cells	Stromal cells (ST.31-38-44-)	Epithelial cells	Epithelial_cells	Fibroblasts (FI.MTS15+)	Stromal cells (ST.31-38-44-)
GCACGTGCAGCCTATA-2	C_GCACGTGCAGCCTATA	3777	2132	C	mouse	C	1	0.00211808313476304	NA	NA	0	0.236363636363636	Singlet	6	5	5	6	Epithelial cells	Stromal cells (ST.31-38-44-)	Epithelial cells	Epithelial_cells	Stromal cells (ST.31-38-44-)	Stromal cells (ST.31-38-44-)
GCACGTGTCTTGATTC-2	C_GCACGTGTCTTGATTC	2857	1408	C	mouse	C	1	0.0231011550577529	NA	NA	0	0.254545454545455	Singlet	3	2	2	3	Epithelial cells	Stromal cells (ST.31-38-44-)	Epithelial cells	Epithelial_cells	Stromal cells (ST.31-38-44-)	Stromal cells (ST.31-38-44-)
GCACTAAGTACTGCGC-2	C_GCACTAAGTACTGCGC	2772	1467	C	mouse	C	1	0.0407647907647908	NA	NA	0	0.181818181818182	Singlet	3	2	2	3	Epithelial cells	Stromal cells (ST.31-38-44-)	Epithelial cells	Epithelial_cells	Fibroblasts (FRC)	Stromal cells (ST.31-38-44-)
GCAGCTGCAGCTCGGT-2	C_GCAGCTGCAGCTCGGT	5070	2552	C	mouse	C	1	0.0499013806706114	NA	NA	0	0.145454545454545	Singlet	6	5	5	6	Epithelial cells	Stromal cells (ST.31-38-44-)	Epithelial cells	Epithelial_cells	Epithelial cells (MECHI.GFP-.ADULT)	Stromal cells (ST.31-38-44-)
GCAGCTGGTCATATGC-2	C_GCAGCTGGTCATATGC	3152	1691	C	mouse	C	1	0.00888324873096447	NA	NA	0	0.272727272727273	Singlet	6	5	5	6	Epithelial cells	Stromal cells (ST.31-38-44-)	Epithelial cells	Epithelial_cells	Epithelial cells (MECHI.GFP-.ADULT)	Stromal cells (ST.31-38-44-)
GCATGATCAAGAAACT-2	C_GCATGATCAAGAAACT	2731	1594	C	mouse	C	1	0.0197729769315269	NA	NA	0	0.254545454545455	Singlet	3	2	2	3	Epithelial cells	Stromal cells (ST.31-38-44-)	Epithelial cells	Epithelial_cells	Stem cells (SC.STSL)	Stromal cells (ST.31-38-44-)
GCCAGCACAGGACTTT-2	C_GCCAGCACAGGACTTT	4299	2440	C	mouse	C	1	0.00162828564782508	NA	NA	0	0.218181818181818	Singlet	6	5	5	6	Macrophages	Stromal cells (ST.31-38-44-)	Epithelial cells	Epithelial_cells	Macrophages (MF.ALV)	Stromal cells (ST.31-38-44-)
GCCAGTGAGTGGCGAT-2	C_GCCAGTGAGTGGCGAT	4230	2008	C	mouse	C	1	0.0378250591016548	NA	NA	0	0.236363636363636	Singlet	3	2	2	3	Endothelial cells	Stromal cells (ST.31-38-44-)	Epithelial cells	Epithelial_cells	Stromal cells (ST.31-38-44-)	Stromal cells (ST.31-38-44-)
GCCCGAAGTTCTCAGA-2	C_GCCCGAAGTTCTCAGA	3599	2112	C	mouse	C	1	0.00777993887190886	NA	NA	0	0.290909090909091	Singlet	3	2	2	3	Fibroblasts	Stromal cells (ST.31-38-44-)	Epithelial cells	Epithelial_cells	Endothelial cells (LEC)	Stromal cells (ST.31-38-44-)
GCGATCGAGAAGTGTT-2	C_GCGATCGAGAAGTGTT	1917	1019	C	mouse	C	1	0.00730307772561294	NA	NA	0	0.254545454545455	Singlet	3	2	2	3	Fibroblasts	Stromal cells (ST.31-38-44-)	Epithelial cells	Epithelial_cells	Endothelial cells (LEC)	Stromal cells (ST.31-38-44-)
GCGTTTCAGTACCGGA-2	C_GCGTTTCAGTACCGGA	3298	1603	C	mouse	C	1	0.0357792601576713	NA	NA	0	0.254545454545455	Singlet	3	2	2	3	Endothelial cells	Stromal cells (ST.31-38-44-)	Epithelial cells	Epithelial_cells	Stromal cells (ST.31-38-44-)	Stromal cells (ST.31-38-44-)
GCGTTTCGTATCACGT-2	C_GCGTTTCGTATCACGT	4961	2687	C	mouse	C	1	0.00120943358193913	NA	NA	0	0.327272727272727	Singlet	6	5	5	6	Fibroblasts	Stromal cells (ST.31-38-44-)	Epithelial cells	Epithelial_cells	Epithelial cells (Ep.8wk.CEC.Sca1+)	Stromal cells (ST.31-38-44-)
GCTACAATCTAATTCC-2	C_GCTACAATCTAATTCC	2568	1416	C	mouse	C	1	0.0307632398753894	NA	NA	0	0.163636363636364	Singlet	3	2	2	3	Epithelial cells	Stromal cells (ST.31-38-44-)	Epithelial cells	Epithelial_cells	Epithelial cells (Ep.5wk.MEC.Sca1+)	Stromal cells (ST.31-38-44-)
GCTGGGTCAGGTCCCA-2	C_GCTGGGTCAGGTCCCA	5273	2644	C	mouse	C	1	0.00455148871610089	NA	NA	0	0.272727272727273	Singlet	6	5	5	6	Macrophages	Stromal cells (ST.31-38-44-)	Epithelial cells	Epithelial_cells	Epithelial cells (Ep.8wk.CEC.Sca1+)	Stromal cells (ST.31-38-44-)
GGAATGGAGCCATTTG-2	C_GGAATGGAGCCATTTG	2528	1540	C	mouse	C	1	0.00791139240506329	NA	NA	0	0.272727272727273	Singlet	6	5	5	6	Epithelial cells	Stromal cells (ST.31-38-44-)	Epithelial cells	Epithelial_cells	Epithelial cells (Ep.8wk.CEC.Sca1+)	Stromal cells (ST.31-38-44-)
GGACGTCAGGCCCAAA-2	C_GGACGTCAGGCCCAAA	5459	2682	C	mouse	C	1	0.0223484154607071	NA	NA	0	0.4	Singlet	3	2	2	3	Stromal cells	Stromal cells (ST.31-38-44-)	Epithelial cells	Epithelial_cells	Stromal cells (ST.31-38-44-)	Stromal cells (ST.31-38-44-)
GGAGGATAGTCGAAGC-2	C_GGAGGATAGTCGAAGC	5706	2090	C	mouse	C	1	0.0529267437784788	NA	NA	0	0.218181818181818	Singlet	3	2	2	3	Epithelial cells	Stromal cells (ST.31-38-44-)	Epithelial cells	Epithelial_cells	Macrophages (MF)	Stromal cells (ST.31-38-44-)
GGCTTTCTCAGCACCG-2	C_GGCTTTCTCAGCACCG	3668	1900	C	mouse	C	1	0.0231733914940022	NA	NA	0	0.145454545454545	Singlet	6	5	5	6	Epithelial cells	Stromal cells (ST.31-38-44-)	Epithelial cells	Epithelial_cells	Epithelial cells (Ep.8wk.CEC.Sca1+)	Stromal cells (ST.31-38-44-)
GGTGGCTGTGGGACAT-2	C_GGTGGCTGTGGGACAT	1688	1187	C	mouse	C	1	0.004739336492891	NA	NA	0	0.2	Singlet	3	2	2	3	Endothelial cells	Stromal cells (ST.31-38-44-)	Epithelial cells	Epithelial_cells	Fibroblasts (FI.MTS15+)	Stromal cells (ST.31-38-44-)
GGTGTCGTCCATATGG-2	C_GGTGTCGTCCATATGG	5286	2685	C	mouse	C	1	0.00548618993567915	NA	NA	0	0.181818181818182	Singlet	3	2	2	3	Epithelial cells	Stromal cells (ST.31-38-44-)	Epithelial cells	Epithelial_cells	Epithelial cells (Ep.5wk.MEC.Sca1+)	Stromal cells (ST.31-38-44-)
GGTTAACAGCTAAGTA-2	C_GGTTAACAGCTAAGTA	4080	2099	C	mouse	C	1	0.0151960784313725	NA	NA	0	0.309090909090909	Singlet	3	2	2	3	Neutrophils	Stromal cells (ST.31-38-44-)	Epithelial cells	Epithelial_cells	Epithelial cells (Ep.8wk.CEC.Sca1+)	Stromal cells (ST.31-38-44-)
GTAGGTTGTGTTCAGT-2	C_GTAGGTTGTGTTCAGT	4354	2454	C	mouse	C	1	0.00275608635737253	NA	NA	0	0.327272727272727	Singlet	3	2	2	3	Endothelial cells	Stromal cells (ST.31-38-44-)	Epithelial cells	Epithelial_cells	Epithelial cells (Ep.8wk.CEC.Sca1+)	Stromal cells (ST.31-38-44-)
GTCAAACAGGTACATA-2	C_GTCAAACAGGTACATA	2932	1847	C	mouse	C	1	0.00477489768076398	NA	NA	0	0.309090909090909	Singlet	6	5	5	6	Monocytes	Stromal cells (ST.31-38-44-)	Epithelial cells	Epithelial_cells	Stem cells (SC.STSL)	Stromal cells (ST.31-38-44-)
GTCACTCCAGACAAGC-2	C_GTCACTCCAGACAAGC	2625	1363	C	mouse	C	1	0.00647619047619048	NA	NA	0	0.2	Singlet	3	2	2	3	Fibroblasts	Stromal cells (ST.31-38-44-)	Epithelial cells	Epithelial_cells	Epithelial cells (Ep.8wk.CEC.Sca1+)	Stromal cells (ST.31-38-44-)
GTCAGCGAGATGCTGG-2	C_GTCAGCGAGATGCTGG	4154	2392	C	mouse	C	1	0.0139624458353394	NA	NA	0	0.309090909090909	Singlet	6	5	5	6	Epithelial cells	Stromal cells (ST.31-38-44-)	Epithelial cells	Epithelial_cells	Epithelial cells (Ep.8wk.CEC.Sca1+)	Stromal cells (ST.31-38-44-)
GTCGCGATCTATCGTT-2	C_GTCGCGATCTATCGTT	2661	1547	C	mouse	C	1	0.0120255543028936	NA	NA	0	0.218181818181818	Singlet	3	2	2	3	Epithelial cells	Stromal cells (ST.31-38-44-)	Epithelial cells	Epithelial_cells	Epithelial cells (Ep.8wk.CEC.Sca1+)	Stromal cells (ST.31-38-44-)
GTGCAGCAGTACGTCT-2	C_GTGCAGCAGTACGTCT	2877	1753	C	mouse	C	1	0.0205074730622176	NA	NA	0	0.290909090909091	Singlet	3	2	2	3	Endothelial cells	Stromal cells (ST.31-38-44-)	Epithelial cells	Epithelial_cells	Epithelial cells (Ep.8wk.CEC.Sca1+)	Stromal cells (ST.31-38-44-)
GTGCGTGGTGCCTTTC-2	C_GTGCGTGGTGCCTTTC	5559	2880	C	mouse	C	1	0.0406547940277028	NA	NA	0	0.272727272727273	Singlet	6	5	5	6	Macrophages	Stromal cells (ST.31-38-44-)	Epithelial cells	Epithelial_cells	Macrophages (MF)	Stromal cells (ST.31-38-44-)
GTGCTGGAGACAGCGT-2	C_GTGCTGGAGACAGCGT	3684	1664	C	mouse	C	1	0.0317589576547231	NA	NA	0	0.2	Singlet	3	2	2	3	Epithelial cells	Stromal cells (ST.31-38-44-)	Epithelial cells	Epithelial_cells	Epithelial cells (Ep.8wk.CEC.Sca1+)	Stromal cells (ST.31-38-44-)
GTGGAAGTCGAGATGG-2	C_GTGGAAGTCGAGATGG	4078	2368	C	mouse	C	1	0.00465914664051005	NA	NA	0	0.254545454545455	Singlet	6	5	5	6	Macrophages	Stromal cells (ST.31-38-44-)	Epithelial cells	Epithelial_cells	Endothelial cells (BEC)	Stromal cells (ST.31-38-44-)
GTGGCGTTCGAGAAGC-2	C_GTGGCGTTCGAGAAGC	2576	1537	C	mouse	C	1	0.0275621118012422	NA	NA	0	0.290909090909091	Singlet	3	2	2	3	Neutrophils	Stromal cells (ST.31-38-44-)	Epithelial cells	Epithelial_cells	Neutrophils (GN)	Stromal cells (ST.31-38-44-)
GTGTAACAGCGAATGC-2	C_GTGTAACAGCGAATGC	2216	1388	C	mouse	C	1	0.00857400722021661	NA	NA	0	0.181818181818182	Singlet	3	2	2	3	T cells	Stromal cells (ST.31-38-44-)	Epithelial cells	Epithelial_cells	Tgd (Tgd.VG2+)	Stromal cells (ST.31-38-44-)
GTGTAACCAGCGACCT-2	C_GTGTAACCAGCGACCT	5530	2645	C	mouse	C	1	0.0195298372513562	NA	NA	0	0.2	Singlet	3	2	2	3	Epithelial cells	Stromal cells (ST.31-38-44-)	Epithelial cells	Epithelial_cells	Epithelial cells (MECHI.GFP-.ADULT)	Stromal cells (ST.31-38-44-)
GTGTTAGAGCTCTGTA-2	C_GTGTTAGAGCTCTGTA	1009	649	C	mouse	C	1	0.0307234886025768	NA	NA	0	0.0909090909090909	Singlet	3	2	2	3	Fibroblasts	Stromal cells (ST.31-38-44-)	Epithelial cells	Epithelial_cells	Fibroblasts (FI)	Stromal cells (ST.31-38-44-)
GTGTTCCCAACTGCCG-2	C_GTGTTCCCAACTGCCG	769	581	C	mouse	C	1	0.00910273081924577	NA	NA	0	0.0363636363636364	Singlet	6	5	5	6	Macrophages	Stromal cells (ST.31-38-44-)	Epithelial cells	Epithelial_cells	Epithelial cells (MECHI.GFP-.ADULT)	Stromal cells (ST.31-38-44-)
GTTACAGAGTGTACCT-2	C_GTTACAGAGTGTACCT	2257	1242	C	mouse	C	1	0.00398759415152858	NA	NA	0	0.181818181818182	Singlet	6	5	5	6	Endothelial cells	Stromal cells (ST.31-38-44-)	Epithelial cells	Epithelial_cells	Endothelial cells (LEC)	Stromal cells (ST.31-38-44-)
GTTACAGTCAACGAGG-2	C_GTTACAGTCAACGAGG	4136	2247	C	mouse	C	1	0.0275628626692456	NA	NA	0	0.272727272727273	Singlet	6	5	5	6	Neutrophils	Stromal cells (ST.31-38-44-)	Epithelial cells	Epithelial_cells	B cells (proB.FrA)	Stromal cells (ST.31-38-44-)
GTTCTATCATAGGCGA-2	C_GTTCTATCATAGGCGA	2340	1297	C	mouse	C	1	0.0636752136752137	NA	NA	0	0.236363636363636	Singlet	3	2	2	3	Fibroblasts	Stromal cells (ST.31-38-44-)	Epithelial cells	Epithelial_cells	Stromal cells (ST.31-38-44-)	Stromal cells (ST.31-38-44-)
GTTGAACTCTTCGTGC-2	C_GTTGAACTCTTCGTGC	3812	2020	C	mouse	C	1	0.0220356768100735	NA	NA	0	0.327272727272727	Singlet	3	2	2	3	Endothelial cells	Stromal cells (ST.31-38-44-)	Epithelial cells	Epithelial_cells	Stromal cells (ST.31-38-44-)	Stromal cells (ST.31-38-44-)
GTTGTAGCATACTGAC-2	C_GTTGTAGCATACTGAC	6589	3066	C	mouse	C	1	0.0250417362270451	NA	NA	0	0.4	Singlet	3	2	2	3	Endothelial cells	Stromal cells (ST.31-38-44-)	Epithelial cells	Epithelial_cells	Stromal cells (ST.31-38-44-)	Stromal cells (ST.31-38-44-)
TAATTCCTCGTAGGGA-2	C_TAATTCCTCGTAGGGA	5809	2952	C	mouse	C	1	0.0265105870201412	NA	NA	0	0.272727272727273	Singlet	3	2	2	3	Epithelial cells	Stromal cells (ST.31-38-44-)	Epithelial cells	Epithelial_cells	Epithelial cells (Ep.8wk.CEChi)	Stromal cells (ST.31-38-44-)
TACACCCTCACCGACG-2	C_TACACCCTCACCGACG	4926	1789	C	mouse	C	1	0.0665854648802274	NA	NA	0	0.309090909090909	Singlet	3	2	2	3	Epithelial cells	Stromal cells (ST.31-38-44-)	Epithelial cells	Epithelial_cells	Epithelial cells (Ep.5wk.MEC.Sca1+)	Stromal cells (ST.31-38-44-)
TACATTCCATGCCATA-2	C_TACATTCCATGCCATA	4957	2327	C	mouse	C	1	0.0665725237038531	NA	NA	0	0.236363636363636	Singlet	6	5	5	6	Epithelial cells	Stromal cells (ST.31-38-44-)	Epithelial cells	Epithelial_cells	Epithelial cells (MECHI.GFP-.ADULT)	Stromal cells (ST.31-38-44-)
TACCGAAGTCTTCAAG-2	C_TACCGAAGTCTTCAAG	2192	1332	C	mouse	C	1	0.0109489051094891	NA	NA	0	0.163636363636364	Singlet	3	2	2	3	Fibroblasts	Stromal cells (ST.31-38-44-)	Epithelial cells	Epithelial_cells	Epithelial cells (MECHI.GFP-.ADULT)	Stromal cells (ST.31-38-44-)
TACCGAATCCTTATAC-2	C_TACCGAATCCTTATAC	4031	2395	C	mouse	C	1	0.00347308360208385	NA	NA	0	0.327272727272727	Singlet	6	5	5	6	Fibroblasts	Stromal cells (ST.31-38-44-)	Epithelial cells	Epithelial_cells	Fibroblasts (FI.MTS15+)	Stromal cells (ST.31-38-44-)
TACGTCCTCTAGAGCT-2	C_TACGTCCTCTAGAGCT	2626	1161	C	mouse	C	1	0.0411271896420411	NA	NA	0	0.2	Singlet	3	2	2	3	Stromal cells	Stromal cells (ST.31-38-44-)	Epithelial cells	Epithelial_cells	Stromal cells (ST.31-38-44-)	Stromal cells (ST.31-38-44-)
TACTTCAGTAGACTGG-2	C_TACTTCAGTAGACTGG	824	512	C	mouse	C	1	0.0461165048543689	NA	NA	0	0.236363636363636	Singlet	3	2	2	3	Epithelial cells	Stromal cells (ST.31-38-44-)	Epithelial cells	Epithelial_cells	Epithelial cells (MECHI.GFP-.ADULT)	Stromal cells (ST.31-38-44-)
TAGATCGCAAATCGGG-2	C_TAGATCGCAAATCGGG	3636	2277	C	mouse	C	1	0.0195269526952695	NA	NA	0	0.309090909090909	Singlet	6	5	5	6	Macrophages	Stromal cells (ST.31-38-44-)	Epithelial cells	Epithelial_cells	Macrophages (MF)	Stromal cells (ST.31-38-44-)
TATACCTCAACGTTAC-2	C_TATACCTCAACGTTAC	3496	1485	C	mouse	C	1	0.0203089244851259	NA	NA	0	0.272727272727273	Singlet	3	2	2	3	Epithelial cells	Stromal cells (ST.31-38-44-)	Epithelial cells	Epithelial_cells	Endothelial cells (LEC)	Stromal cells (ST.31-38-44-)
TATCCTAAGCGTATGG-2	C_TATCCTAAGCGTATGG	3284	1750	C	mouse	C	1	0.019183922046285	NA	NA	0	0.272727272727273	Singlet	6	5	5	6	Endothelial cells	Stromal cells (ST.31-38-44-)	Epithelial cells	Epithelial_cells	Stromal cells (ST.31-38-44-)	Stromal cells (ST.31-38-44-)
TATCCTATCTCTATGT-2	C_TATCCTATCTCTATGT	3866	1488	C	mouse	C	1	0.0543197102948784	NA	NA	0	0.218181818181818	Singlet	3	2	2	3	Epithelial cells	Stromal cells (ST.31-38-44-)	Epithelial cells	Epithelial_cells	Fibroblasts (FRC)	Stromal cells (ST.31-38-44-)
TCAATTCTCAAGGACG-2	C_TCAATTCTCAAGGACG	3372	1826	C	mouse	C	1	0.0284697508896797	NA	NA	0	0.163636363636364	Singlet	6	5	5	6	Epithelial cells	Stromal cells (ST.31-38-44-)	Epithelial cells	Epithelial_cells	Stromal cells (ST.31-38-44-)	Stromal cells (ST.31-38-44-)
TCACGCTCATCCGAAT-2	C_TCACGCTCATCCGAAT	2513	1571	C	mouse	C	1	0.0159172304019101	NA	NA	0	0.236363636363636	Singlet	6	5	5	6	Epithelial cells	Stromal cells (ST.31-38-44-)	Epithelial cells	Epithelial_cells	Stromal cells (ST.31-38-44-)	Stromal cells (ST.31-38-44-)
TCACTCGTCCGTGTGG-2	C_TCACTCGTCCGTGTGG	3484	2067	C	mouse	C	1	0.00143513203214696	NA	NA	0	0.363636363636364	Singlet	6	5	5	6	Endothelial cells	Stromal cells (ST.31-38-44-)	Epithelial cells	Epithelial_cells	Macrophages (MFAR-)	Stromal cells (ST.31-38-44-)
TCAGCCTGTATCGCGC-2	C_TCAGCCTGTATCGCGC	5948	2416	C	mouse	C	1	0.0240416946872898	NA	NA	0	0.309090909090909	Singlet	3	2	2	3	Endothelial cells	Stromal cells (ST.31-38-44-)	Epithelial cells	Epithelial_cells	Fibroblasts (FI.MTS15+)	Stromal cells (ST.31-38-44-)
TCAGGGCGTCGCTTAA-2	C_TCAGGGCGTCGCTTAA	1112	798	C	mouse	C	1	0.0251798561151079	NA	NA	0	0.109090909090909	Singlet	6	5	5	6	Epithelial cells	Stromal cells (ST.31-38-44-)	Epithelial cells	Epithelial_cells	Macrophages (MF.11C-11B+)	Stromal cells (ST.31-38-44-)
TCAGGGCTCTACTATC-2	C_TCAGGGCTCTACTATC	3579	1673	C	mouse	C	1	0.0139703827884884	NA	NA	0	0.272727272727273	Singlet	3	2	2	3	Epithelial cells	Stromal cells (ST.31-38-44-)	Epithelial cells	Epithelial_cells	Epithelial cells (Ep.5wk.MEC.Sca1+)	Stromal cells (ST.31-38-44-)
TCAGTTTTCGCTAATG-2	C_TCAGTTTTCGCTAATG	2896	1547	C	mouse	C	1	0.018646408839779	NA	NA	0	0.254545454545455	Singlet	3	2	2	3	Epithelial cells	Stromal cells (ST.31-38-44-)	Epithelial cells	Epithelial_cells	Stromal cells (ST.31-38-44-)	Stromal cells (ST.31-38-44-)
TCATTGTAGCGTATGG-2	C_TCATTGTAGCGTATGG	2529	1638	C	mouse	C	1	0.0055357848952155	NA	NA	0	0.236363636363636	Singlet	3	2	2	3	Epithelial cells	Stromal cells (ST.31-38-44-)	Epithelial cells	Epithelial_cells	Epithelial cells (Ep.8wk.CEC.Sca1+)	Stromal cells (ST.31-38-44-)
TCCACCAAGGTTCAGG-2	C_TCCACCAAGGTTCAGG	1703	932	C	mouse	C	1	0.0387551379917792	NA	NA	0	0.254545454545455	Singlet	3	2	2	3	Endothelial cells	Stromal cells (ST.31-38-44-)	Epithelial cells	Epithelial_cells	Stromal cells (ST.31-38-44-)	Stromal cells (ST.31-38-44-)
TCCTAATCAGACAAAT-2	C_TCCTAATCAGACAAAT	4941	2784	C	mouse	C	1	0.0702286986439992	NA	NA	0	0.418181818181818	Singlet	8	7	7	8	Endothelial cells	Stromal cells (ST.31-38-44-)	Epithelial cells	Epithelial_cells	Endothelial cells (BEC)	Stromal cells (ST.31-38-44-)
TCCTCCCTCGAAGAAT-2	C_TCCTCCCTCGAAGAAT	933	609	C	mouse	C	1	0.0643086816720257	NA	NA	0	0.2	Singlet	3	2	2	3	Fibroblasts	Stromal cells (ST.31-38-44-)	Epithelial cells	Epithelial_cells	Stromal cells (ST.31-38-44-)	Stromal cells (ST.31-38-44-)
TCCTCTTTCGTTCTAT-2	C_TCCTCTTTCGTTCTAT	3072	1895	C	mouse	C	1	0.0113932291666667	NA	NA	0	0.163636363636364	Singlet	3	2	2	3	Epithelial cells	Stromal cells (ST.31-38-44-)	Epithelial cells	Epithelial_cells	Epithelial cells (MECHI.GFP-.ADULT)	Stromal cells (ST.31-38-44-)
TCCTGCACAGCATGCC-2	C_TCCTGCACAGCATGCC	6261	3160	C	mouse	C	1	0.0137358249480914	NA	NA	0	0.363636363636364	Singlet	3	2	2	3	Fibroblasts	Stromal cells (ST.31-38-44-)	Epithelial cells	Epithelial_cells	Fibroblasts (FI.MTS15+)	Stromal cells (ST.31-38-44-)
TCGAAGTTCCTAAACG-2	C_TCGAAGTTCCTAAACG	5379	2229	C	mouse	C	1	0.0347648261758691	NA	NA	0	0.236363636363636	Singlet	3	2	2	3	Epithelial cells	Stromal cells (ST.31-38-44-)	Epithelial cells	Epithelial_cells	Epithelial cells (MECHI.GFP-.ADULT)	Stromal cells (ST.31-38-44-)
TCGACCTGTCGTACTA-2	C_TCGACCTGTCGTACTA	6619	2817	C	mouse	C	1	0.0102734552047137	NA	NA	0	0.2	Singlet	3	2	2	3	Epithelial cells	Stromal cells (ST.31-38-44-)	Epithelial cells	Epithelial_cells	Endothelial cells (BEC)	Stromal cells (ST.31-38-44-)
TCGGGTGCACTGAGGA-2	C_TCGGGTGCACTGAGGA	1291	898	C	mouse	C	1	0.034856700232378	NA	NA	0	0.145454545454545	Singlet	6	5	5	6	Epithelial cells	Stromal cells (ST.31-38-44-)	Epithelial cells	Epithelial_cells	Epithelial cells (Ep.8wk.CEC.Sca1+)	Stromal cells (ST.31-38-44-)
TCGTCCAGTAAGTAGT-2	C_TCGTCCAGTAAGTAGT	3667	1999	C	mouse	C	1	0.0294518680119989	NA	NA	0	0.272727272727273	Singlet	3	2	2	3	Endothelial cells	Stromal cells (ST.31-38-44-)	Epithelial cells	Epithelial_cells	Stromal cells (ST.31-38-44-)	Stromal cells (ST.31-38-44-)
TCGTGCTTCACCATAG-2	C_TCGTGCTTCACCATAG	884	561	C	mouse	C	1	0.0226244343891403	NA	NA	0	0.0363636363636364	Singlet	3	2	2	3	Endothelial cells	Stromal cells (ST.31-38-44-)	Epithelial cells	Epithelial_cells	Stromal cells (ST.31-38-44-)	Stromal cells (ST.31-38-44-)
TCTAACTCAGAGGTAC-2	C_TCTAACTCAGAGGTAC	6492	2876	C	mouse	C	1	0.0192544670363524	NA	NA	0	0.163636363636364	Singlet	3	2	2	3	Endothelial cells	Stromal cells (ST.31-38-44-)	Epithelial cells	Epithelial_cells	Stromal cells (ST.31-38-44-)	Stromal cells (ST.31-38-44-)
TCTACATTCCACTTTA-2	C_TCTACATTCCACTTTA	5986	2867	C	mouse	C	1	0.000501169395255596	NA	NA	0	0.163636363636364	Singlet	3	2	2	3	Epithelial cells	Stromal cells (ST.31-38-44-)	Epithelial cells	Epithelial_cells	Epithelial cells (MECHI.GFP-.ADULT)	Stromal cells (ST.31-38-44-)
TCTATACCAGCGACAA-2	C_TCTATACCAGCGACAA	4130	2217	C	mouse	C	1	0.00871670702179177	NA	NA	0	0.381818181818182	Singlet	3	2	2	3	Endothelial cells	Stromal cells (ST.31-38-44-)	Epithelial cells	Epithelial_cells	Endothelial cells (LEC)	Stromal cells (ST.31-38-44-)
TCTATCAGTACACGCC-2	C_TCTATCAGTACACGCC	4892	2462	C	mouse	C	1	0.00592804578904334	NA	NA	0	0.218181818181818	Singlet	6	5	5	6	Epithelial cells	Stromal cells (ST.31-38-44-)	Epithelial cells	Epithelial_cells	Stem cells (SC.STSL)	Stromal cells (ST.31-38-44-)
TCTTAGTGTATGAAAC-2	C_TCTTAGTGTATGAAAC	1227	895	C	mouse	C	1	0.0146699266503667	NA	NA	0	0.236363636363636	Singlet	3	2	2	3	Fibroblasts	Stromal cells (ST.31-38-44-)	Epithelial cells	Epithelial_cells	Fibroblasts (FI.MTS15+)	Stromal cells (ST.31-38-44-)
TCTTTGACACTTTAGG-2	C_TCTTTGACACTTTAGG	5466	2859	C	mouse	C	1	0.00475667764361508	NA	NA	0	0.345454545454545	Singlet	11	10	10	11	Epithelial cells	Epithelial cells (MECHI.GFP-.ADULT)	Epithelial cells	Epithelial_cells	Epithelial cells (Ep.8wk.CEC.Sca1+)	Epithelial cells (MECHI.GFP-.ADULT)
TGATCAGGTTACCTTT-2	C_TGATCAGGTTACCTTT	3332	2019	C	mouse	C	1	0.00960384153661465	NA	NA	0	0.363636363636364	Singlet	3	2	2	3	Endothelial cells	Stromal cells (ST.31-38-44-)	Epithelial cells	Epithelial_cells	Endothelial cells (BEC)	Stromal cells (ST.31-38-44-)
TGATGCATCGAGAAAT-2	C_TGATGCATCGAGAAAT	2679	1299	C	mouse	C	1	0.0160507652108996	NA	NA	0	0.236363636363636	Singlet	3	2	2	3	Epithelial cells	Stromal cells (ST.31-38-44-)	Epithelial cells	Epithelial_cells	Epithelial cells (Ep.5wk.MEC.Sca1+)	Stromal cells (ST.31-38-44-)
TGCAGGCGTTCTATCT-2	C_TGCAGGCGTTCTATCT	2487	1545	C	mouse	C	1	0.0293526336952151	NA	NA	0	0.218181818181818	Singlet	6	5	5	6	Epithelial cells	Stromal cells (ST.31-38-44-)	Epithelial cells	Epithelial_cells	Epithelial cells (Ep.8wk.CEC.Sca1+)	Stromal cells (ST.31-38-44-)
TGCATCCCATGACGGA-2	C_TGCATCCCATGACGGA	3054	1619	C	mouse	C	1	0.0297969875573019	NA	NA	0	0.181818181818182	Singlet	3	2	2	3	Fibroblasts	Stromal cells (ST.31-38-44-)	Epithelial cells	Epithelial_cells	Epithelial cells (Ep.8wk.CEC.Sca1+)	Stromal cells (ST.31-38-44-)
TGCATCCGTATGCTTG-2	C_TGCATCCGTATGCTTG	3399	1956	C	mouse	C	1	0.00235363342159459	NA	NA	0	0.254545454545455	Singlet	6	5	5	6	Endothelial cells	Stromal cells (ST.31-38-44-)	Epithelial cells	Epithelial_cells	Macrophages (MF.480INT.NAIVE)	Stromal cells (ST.31-38-44-)
TGCATGAGTGGTCCGT-2	C_TGCATGAGTGGTCCGT	2309	1430	C	mouse	C	1	0.0372455608488523	NA	NA	0	0.272727272727273	Singlet	3	2	2	3	Epithelial cells	Stromal cells (ST.31-38-44-)	Epithelial cells	Epithelial_cells	Stromal cells (ST.31-38-44-)	Stromal cells (ST.31-38-44-)
TGCGGGTCAGGCATGA-2	C_TGCGGGTCAGGCATGA	1962	1208	C	mouse	C	1	0.00560652395514781	NA	NA	0	0.181818181818182	Singlet	6	5	5	6	Epithelial cells	Stromal cells (ST.31-38-44-)	Epithelial cells	Epithelial_cells	Monocytes (MO.6C+II+)	Stromal cells (ST.31-38-44-)
TGCTCGTTCACTACGA-2	C_TGCTCGTTCACTACGA	3076	1648	C	mouse	C	1	0.0217815344603381	NA	NA	0	0.218181818181818	Singlet	3	2	2	3	Epithelial cells	Stromal cells (ST.31-38-44-)	Epithelial cells	Epithelial_cells	Fibroblasts (FI)	Stromal cells (ST.31-38-44-)
TGCTGAAAGCTGACTT-2	C_TGCTGAAAGCTGACTT	1883	1223	C	mouse	C	1	0.0143388210302708	NA	NA	0	0.218181818181818	Singlet	6	5	5	6	Epithelial cells	Stromal cells (ST.31-38-44-)	Epithelial cells	Epithelial_cells	Epithelial cells (Ep.5wk.MEC.Sca1+)	Stromal cells (ST.31-38-44-)
TGGATGTGTGGTTCTA-2	C_TGGATGTGTGGTTCTA	3110	1893	C	mouse	C	1	0.00321543408360129	NA	NA	0	0.363636363636364	Singlet	3	2	2	3	Endothelial cells	Stromal cells (ST.31-38-44-)	Epithelial cells	Epithelial_cells	Fibroblasts (FI.MTS15+)	Stromal cells (ST.31-38-44-)
TGGCGTGAGCGGTAGT-2	C_TGGCGTGAGCGGTAGT	2424	1064	C	mouse	C	1	0.0552805280528053	NA	NA	0	0.218181818181818	Singlet	3	2	2	3	Epithelial cells	Stromal cells (ST.31-38-44-)	Epithelial cells	Epithelial_cells	Fibroblasts (FI)	Stromal cells (ST.31-38-44-)
TGTAAGCGTGTCATGT-2	C_TGTAAGCGTGTCATGT	2974	1867	C	mouse	C	1	0.0299260255548083	NA	NA	0	0.418181818181818	Singlet	3	2	2	3	Stromal cells	Stromal cells (ST.31-38-44-)	Epithelial cells	Epithelial_cells	Stromal cells (ST.31-38-44-)	Stromal cells (ST.31-38-44-)
TGTCCACTCCAAGGGA-2	C_TGTCCACTCCAAGGGA	4958	2641	C	mouse	C	1	0.0127067365873336	NA	NA	0	0.2	Singlet	3	2	2	3	Epithelial cells	Stromal cells (ST.31-38-44-)	Epithelial cells	Epithelial_cells	Epithelial cells (Ep.8wk.CEC.Sca1+)	Stromal cells (ST.31-38-44-)
TGTGCGGAGTTAACAG-2	C_TGTGCGGAGTTAACAG	4307	2427	C	mouse	C	1	0.00719758532621314	NA	NA	0	0.163636363636364	Singlet	3	2	2	3	Endothelial cells	Stromal cells (ST.31-38-44-)	Epithelial cells	Epithelial_cells	Epithelial cells (Ep.8wk.CEC.Sca1+)	Stromal cells (ST.31-38-44-)
TGTGGCGCAACCTATG-2	C_TGTGGCGCAACCTATG	2986	1784	C	mouse	C	1	0.00636302746148694	NA	NA	0	0.272727272727273	Singlet	3	2	2	3	Epithelial cells	Stromal cells (ST.31-38-44-)	Epithelial cells	Epithelial_cells	Endothelial cells (LEC)	Stromal cells (ST.31-38-44-)
TGTTACTCATTAGGAA-2	C_TGTTACTCATTAGGAA	4376	2374	C	mouse	C	1	0.00594149908592322	NA	NA	0	0.127272727272727	Singlet	6	5	5	6	Endothelial cells	Stromal cells (ST.31-38-44-)	Epithelial cells	Epithelial_cells	Epithelial cells (Ep.8wk.CEC.Sca1+)	Stromal cells (ST.31-38-44-)
TGTTTGTTCGGACGTC-2	C_TGTTTGTTCGGACGTC	4062	1733	C	mouse	C	1	0.0593303791235844	NA	NA	0	0.290909090909091	Singlet	3	2	2	3	Epithelial cells	Stromal cells (ST.31-38-44-)	Epithelial cells	Epithelial_cells	Epithelial cells (Ep.8wk.CEC.Sca1+)	Stromal cells (ST.31-38-44-)
TTACAGGGTGTATTCG-2	C_TTACAGGGTGTATTCG	3469	1971	C	mouse	C	1	0.0213317959066013	NA	NA	0	0.272727272727273	Singlet	6	5	5	6	Epithelial cells	Stromal cells (ST.31-38-44-)	Epithelial cells	Epithelial_cells	Stem cells (SC.STSL)	Stromal cells (ST.31-38-44-)
TTACGTTTCCCTCGTA-2	C_TTACGTTTCCCTCGTA	3683	1963	C	mouse	C	1	0.0635351615530817	NA	NA	0	0.2	Singlet	3	2	2	3	Epithelial cells	Stromal cells (ST.31-38-44-)	Epithelial cells	Epithelial_cells	Epithelial cells (Ep.8wk.CEC.Sca1+)	Stromal cells (ST.31-38-44-)
TTAGGCAAGGACATCG-2	C_TTAGGCAAGGACATCG	1881	1247	C	mouse	C	1	0.00425305688463583	NA	NA	0	0.2	Singlet	6	5	5	6	Epithelial cells	Stromal cells (ST.31-38-44-)	Epithelial cells	Epithelial_cells	Stem cells (SC.STSL)	Stromal cells (ST.31-38-44-)
TTAGGGTCACGCCACA-2	C_TTAGGGTCACGCCACA	3982	1733	C	mouse	C	1	0.0188347564038172	NA	NA	0	0.290909090909091	Singlet	3	2	2	3	Endothelial cells	Stromal cells (ST.31-38-44-)	Epithelial cells	Epithelial_cells	Stromal cells (ST.31-38-44-)	Stromal cells (ST.31-38-44-)
TTCCTAAAGAGAGGTA-2	C_TTCCTAAAGAGAGGTA	1396	904	C	mouse	C	1	0.0472779369627507	NA	NA	0	0.290909090909091	Singlet	3	2	2	3	Fibroblasts	Stromal cells (ST.31-38-44-)	Epithelial cells	Epithelial_cells	Stromal cells (ST.31-38-44-)	Stromal cells (ST.31-38-44-)
TTCTGTATCTCGTGGG-2	C_TTCTGTATCTCGTGGG	3365	2161	C	mouse	C	1	0.00178306092124814	NA	NA	0	0.309090909090909	Singlet	3	2	2	3	DC	Stromal cells (ST.31-38-44-)	Epithelial cells	Epithelial_cells	DC (DC.103+11B-)	Stromal cells (ST.31-38-44-)
TTGCTGCTCGGAAACG-2	C_TTGCTGCTCGGAAACG	4902	2324	C	mouse	C	1	0.0185638514891881	NA	NA	0	0.218181818181818	Singlet	3	2	2	3	Epithelial cells	Stromal cells (ST.31-38-44-)	Epithelial cells	Epithelial_cells	Epithelial cells (MECHI.GFP-.ADULT)	Stromal cells (ST.31-38-44-)
TTGTTCAAGAGGTCAC-2	C_TTGTTCAAGAGGTCAC	3342	2077	C	mouse	C	1	0.00897666068222621	NA	NA	0	0.327272727272727	Singlet	3	2	2	3	Endothelial cells	Stromal cells (ST.31-38-44-)	Epithelial cells	Epithelial_cells	Stromal cells (ST.31-38-44-)	Stromal cells (ST.31-38-44-)
TTGTTCAAGGCGTCCT-2	C_TTGTTCAAGGCGTCCT	1836	956	C	mouse	C	1	0.0315904139433551	NA	NA	0	0.254545454545455	Singlet	3	2	2	3	Epithelial cells	Stromal cells (ST.31-38-44-)	Epithelial cells	Epithelial_cells	Stromal cells (ST.31-38-44-)	Stromal cells (ST.31-38-44-)
TTGTTTGCACGCCACA-2	C_TTGTTTGCACGCCACA	736	553	C	mouse	C	1	0.0176630434782609	NA	NA	0	0.0727272727272727	Singlet	3	2	2	3	Stromal cells	Stromal cells (ST.31-38-44-)	Epithelial cells	Epithelial_cells	Fibroblasts (FI)	Stromal cells (ST.31-38-44-)
TTGTTTGGTTTGCCGG-2	C_TTGTTTGGTTTGCCGG	3312	1898	C	mouse	C	1	0.0332125603864734	NA	NA	0	0.272727272727273	Singlet	6	5	5	6	Epithelial cells	Stromal cells (ST.31-38-44-)	Epithelial cells	Epithelial_cells	Epithelial cells (Ep.5wk.MEC.Sca1+)	Stromal cells (ST.31-38-44-)
TTTCAGTTCACTACTT-2	C_TTTCAGTTCACTACTT	2659	1543	C	mouse	C	1	0.00601729973674314	NA	NA	0	0.2	Singlet	3	2	2	3	Epithelial cells	Stromal cells (ST.31-38-44-)	Epithelial cells	Epithelial_cells	Epithelial cells (MECHI.GFP-.ADULT)	Stromal cells (ST.31-38-44-)
TTTCAGTTCTCACTCG-2	C_TTTCAGTTCTCACTCG	2536	1558	C	mouse	C	1	0.00433753943217666	NA	NA	0	0.218181818181818	Singlet	6	5	5	6	Epithelial cells	Stromal cells (ST.31-38-44-)	Epithelial cells	Epithelial_cells	Epithelial cells (MECHI.GFP-.ADULT)	Stromal cells (ST.31-38-44-)
TTTGGAGAGTGAGCCA-2	C_TTTGGAGAGTGAGCCA	3791	2000	C	mouse	C	1	0.0894223160116064	NA	NA	0	0.327272727272727	Singlet	3	2	2	3	B cells	Stromal cells (ST.31-38-44-)	Epithelial cells	Epithelial_cells	DC (DC.103-11B+24+)	Stromal cells (ST.31-38-44-)
AAAGAACAGGGTACGT-1	N_AAAGAACAGGGTACGT	1298	995	N	mouse	N	1	0	0.027027027027027	Singlet	0	NA	NA	4	3	3	4	Epithelial cells	Epithelial cells (Ep.8wk.CEC.Sca1+)	Epithelial cells	Epithelial_cells	Epithelial cells (Ep.8wk.CEC.Sca1+)	Epithelial cells (Ep.8wk.CEC.Sca1+)
AAGACAACACGCGTGT-1	N_AAGACAACACGCGTGT	1923	1323	N	mouse	N	1	0.0015600624024961	0.378378378378378	Singlet	0	NA	NA	4	3	3	4	Epithelial cells	Epithelial cells (Ep.8wk.CEC.Sca1+)	Epithelial cells	Epithelial_cells	Fibroblasts (FI.MTS15+)	Epithelial cells (Ep.8wk.CEC.Sca1+)
AAGACAATCGGCACTG-1	N_AAGACAATCGGCACTG	595	488	N	mouse	N	1	0	0.027027027027027	Singlet	0	NA	NA	4	3	3	4	Epithelial cells	Epithelial cells (Ep.8wk.CEC.Sca1+)	Epithelial cells	Epithelial_cells	Epithelial cells (MECHI.GFP+.ADULT)	Epithelial cells (Ep.8wk.CEC.Sca1+)
AAGCATCTCCCTTCCC-1	N_AAGCATCTCCCTTCCC	668	511	N	mouse	N	1	0.0029940119760479	0	Singlet	0	NA	NA	4	3	3	4	Epithelial cells	Epithelial cells (Ep.8wk.CEC.Sca1+)	Epithelial cells	Epithelial_cells	Epithelial cells (Ep.8wk.CEC.Sca1+)	Epithelial cells (Ep.8wk.CEC.Sca1+)
AAGGAATCACTAGGCC-1	N_AAGGAATCACTAGGCC	1410	999	N	mouse	N	1	0.0099290780141844	0.27027027027027	Singlet	0	NA	NA	4	3	3	4	Endothelial cells	Epithelial cells (Ep.8wk.CEC.Sca1+)	Epithelial cells	Epithelial_cells	Endothelial cells (LEC)	Epithelial cells (Ep.8wk.CEC.Sca1+)
AAGGAATGTTCGAAGG-1	N_AAGGAATGTTCGAAGG	1023	752	N	mouse	N	1	0.00586510263929619	0.027027027027027	Singlet	0	NA	NA	4	3	3	4	Fibroblasts	Epithelial cells (Ep.8wk.CEC.Sca1+)	Epithelial cells	Epithelial_cells	Fibroblasts (FRC)	Epithelial cells (Ep.8wk.CEC.Sca1+)
AAGTTCGCAAGACAAT-1	N_AAGTTCGCAAGACAAT	947	728	N	mouse	N	1	0.00211193241816262	0.027027027027027	Singlet	0	NA	NA	4	3	3	4	Fibroblasts	Epithelial cells (Ep.8wk.CEC.Sca1+)	Epithelial cells	Epithelial_cells	Stromal cells (ST.31-38-44-)	Epithelial cells (Ep.8wk.CEC.Sca1+)
AATCACGAGCCTAGGA-1	N_AATCACGAGCCTAGGA	726	583	N	mouse	N	1	0.00550964187327824	0	Singlet	0	NA	NA	4	3	3	4	Stem cells	Epithelial cells (Ep.8wk.CEC.Sca1+)	Epithelial cells	Epithelial_cells	Epithelial cells (MECHI.GFP-.ADULT)	Epithelial cells (Ep.8wk.CEC.Sca1+)
AATGAAGAGCTAAATG-1	N_AATGAAGAGCTAAATG	748	608	N	mouse	N	1	0	0	Singlet	0	NA	NA	4	3	3	4	Fibroblasts	Epithelial cells (Ep.8wk.CEC.Sca1+)	Epithelial cells	Epithelial_cells	Epithelial cells (Ep.8wk.CEC.Sca1+)	Epithelial cells (Ep.8wk.CEC.Sca1+)
AATGGAATCGCTCTAC-1	N_AATGGAATCGCTCTAC	807	664	N	mouse	N	1	0.0185873605947955	0.027027027027027	Singlet	0	NA	NA	4	3	3	4	Stem cells	Epithelial cells (Ep.8wk.CEC.Sca1+)	Epithelial cells	Epithelial_cells	Stem cells (LTHSC)	Epithelial cells (Ep.8wk.CEC.Sca1+)
ACAAAGAAGGTCCAGA-1	N_ACAAAGAAGGTCCAGA	928	697	N	mouse	N	1	0.00431034482758621	0.162162162162162	Singlet	0	NA	NA	4	3	3	4	Epithelial cells	Epithelial cells (Ep.8wk.CEC.Sca1+)	Epithelial cells	Epithelial_cells	Epithelial cells (MECHI.GFP-.ADULT)	Epithelial cells (Ep.8wk.CEC.Sca1+)
ACAACCATCGCAGTGC-1	N_ACAACCATCGCAGTGC	1237	909	N	mouse	N	1	0.00565885206143896	0	Singlet	0	NA	NA	5	4	4	5	Epithelial cells	Stromal cells (ST.31-38-44-)	Epithelial cells	Epithelial_cells	DC (DC.103-11B+24+)	Stromal cells (ST.31-38-44-)
ACAAGCTGTCATCACA-1	N_ACAAGCTGTCATCACA	1179	878	N	mouse	N	1	0.00678541136556404	0.0810810810810811	Singlet	0	NA	NA	4	3	3	4	DC	Epithelial cells (Ep.8wk.CEC.Sca1+)	Epithelial cells	Epithelial_cells	Epithelial cells (Ep.8wk.CEC.Sca1+)	Epithelial cells (Ep.8wk.CEC.Sca1+)
ACAGGGAGTTTACCTT-1	N_ACAGGGAGTTTACCTT	891	654	N	mouse	N	1	0	0	Singlet	0	NA	NA	4	3	3	4	Epithelial cells	Epithelial cells (Ep.8wk.CEC.Sca1+)	Epithelial cells	Epithelial_cells	Epithelial cells (MECHI.GFP-.ADULT)	Epithelial cells (Ep.8wk.CEC.Sca1+)
ACCACAACAGGGAATC-1	N_ACCACAACAGGGAATC	1448	997	N	mouse	N	1	0.013121546961326	0.027027027027027	Singlet	0	NA	NA	4	3	3	4	Endothelial cells	Epithelial cells (Ep.8wk.CEC.Sca1+)	Epithelial cells	Epithelial_cells	Epithelial cells (MECHI.GFP-.ADULT)	Epithelial cells (Ep.8wk.CEC.Sca1+)
ACCCTCACAAAGAGTT-1	N_ACCCTCACAAAGAGTT	1909	1331	N	mouse	N	1	0.00157150340492404	0.324324324324324	Singlet	0	NA	NA	4	3	3	4	Macrophages	Epithelial cells (Ep.8wk.CEC.Sca1+)	Epithelial cells	Epithelial_cells	Macrophages (MF.ALV)	Epithelial cells (Ep.8wk.CEC.Sca1+)
ACCCTTGCAACAGCCC-1	N_ACCCTTGCAACAGCCC	1009	715	N	mouse	N	1	0.00198216055500496	0.108108108108108	Singlet	0	NA	NA	1	0	0	1	Epithelial cells	Stromal cells (ST.31-38-44-)	Epithelial cells	Epithelial_cells	Epithelial cells (Ep.8wk.CEC.Sca1+)	Stromal cells (ST.31-38-44-)
ACCGTTCTCCAATCTT-1	N_ACCGTTCTCCAATCTT	1103	789	N	mouse	N	1	0.00362647325475975	0.027027027027027	Singlet	0	NA	NA	4	3	3	4	Endothelial cells	Epithelial cells (Ep.8wk.CEC.Sca1+)	Epithelial cells	Epithelial_cells	Endothelial cells (BEC)	Epithelial cells (Ep.8wk.CEC.Sca1+)
ACCTGTCTCCCATGGG-1	N_ACCTGTCTCCCATGGG	1469	1099	N	mouse	N	1	0.00204220558202859	0.216216216216216	Singlet	0	NA	NA	4	3	3	4	Epithelial cells	Epithelial cells (Ep.8wk.CEC.Sca1+)	Epithelial cells	Epithelial_cells	Epithelial cells (Ep.8wk.CEC.Sca1+)	Epithelial cells (Ep.8wk.CEC.Sca1+)
ACGCACGAGGTAACTA-1	N_ACGCACGAGGTAACTA	1779	1194	N	mouse	N	1	0.00281056773468241	0.162162162162162	Singlet	0	NA	NA	4	3	3	4	Epithelial cells	Epithelial cells (Ep.8wk.CEC.Sca1+)	Epithelial cells	Epithelial_cells	Endothelial cells (LEC)	Epithelial cells (Ep.8wk.CEC.Sca1+)
ACGGAAGCAGGTTACT-1	N_ACGGAAGCAGGTTACT	1058	811	N	mouse	N	1	0	0.0810810810810811	Singlet	0	NA	NA	4	3	3	4	Fibroblasts	Epithelial cells (Ep.8wk.CEC.Sca1+)	Epithelial cells	Epithelial_cells	Epithelial cells (MECHI.GFP-.ADULT)	Epithelial cells (Ep.8wk.CEC.Sca1+)
ACGGAAGTCTGCTCTG-1	N_ACGGAAGTCTGCTCTG	1465	1056	N	mouse	N	1	0.0116040955631399	0.189189189189189	Singlet	0	NA	NA	4	3	3	4	Endothelial cells	Epithelial cells (Ep.8wk.CEC.Sca1+)	Epithelial cells	Epithelial_cells	Stromal cells (ST.31-38-44-)	Epithelial cells (Ep.8wk.CEC.Sca1+)
ACGGTCGCAGACTGCC-1	N_ACGGTCGCAGACTGCC	1940	1279	N	mouse	N	1	0.000515463917525773	0.189189189189189	Singlet	0	NA	NA	4	3	3	4	Epithelial cells	Epithelial cells (Ep.8wk.CEC.Sca1+)	Epithelial cells	Epithelial_cells	Epithelial cells (Ep.8wk.CEC.Sca1+)	Epithelial cells (Ep.8wk.CEC.Sca1+)
ACTATCTAGACCAAAT-1	N_ACTATCTAGACCAAAT	900	687	N	mouse	N	1	0.00777777777777778	0.0810810810810811	Singlet	0	NA	NA	4	3	3	4	Fibroblasts	Epithelial cells (Ep.8wk.CEC.Sca1+)	Epithelial cells	Epithelial_cells	Fibroblasts (FI.MTS15+)	Epithelial cells (Ep.8wk.CEC.Sca1+)
ACTATCTGTCTCAGGC-1	N_ACTATCTGTCTCAGGC	1316	937	N	mouse	N	1	0.00531914893617021	0	Singlet	0	NA	NA	4	3	3	4	Stem cells	Epithelial cells (Ep.8wk.CEC.Sca1+)	Epithelial cells	Epithelial_cells	Fibroblasts (FI.MTS15+)	Epithelial cells (Ep.8wk.CEC.Sca1+)
ACTGATGTCCCGAGGT-1	N_ACTGATGTCCCGAGGT	1926	1310	N	mouse	N	1	0.00155763239875389	0.27027027027027	Singlet	0	NA	NA	4	3	3	4	Endothelial cells	Epithelial cells (Ep.8wk.CEC.Sca1+)	Epithelial cells	Epithelial_cells	Stem cells (SC.STSL)	Epithelial cells (Ep.8wk.CEC.Sca1+)
ACTGTCCGTTGCGAAG-1	N_ACTGTCCGTTGCGAAG	1023	737	N	mouse	N	1	0.00488758553274682	0.0810810810810811	Singlet	0	NA	NA	4	3	3	4	Fibroblasts	Epithelial cells (Ep.8wk.CEC.Sca1+)	Epithelial cells	Epithelial_cells	Fibroblasts (FI.MTS15+)	Epithelial cells (Ep.8wk.CEC.Sca1+)
ACTGTCCTCACCTACC-1	N_ACTGTCCTCACCTACC	1299	973	N	mouse	N	1	0.000769822940723634	0	Singlet	0	NA	NA	4	3	3	4	Epithelial cells	Epithelial cells (Ep.8wk.CEC.Sca1+)	Epithelial cells	Epithelial_cells	Epithelial cells (Ep.8wk.CEC.Sca1+)	Epithelial cells (Ep.8wk.CEC.Sca1+)
ACTTTGTGTTTAGACC-1	N_ACTTTGTGTTTAGACC	1524	1088	N	mouse	N	1	0.0026246719160105	0.405405405405405	Singlet	0	NA	NA	4	3	3	4	Fibroblasts	Epithelial cells (Ep.8wk.CEC.Sca1+)	Epithelial cells	Epithelial_cells	Stromal cells (ST.31-38-44-)	Epithelial cells (Ep.8wk.CEC.Sca1+)
AGAAATGAGTTAACAG-1	N_AGAAATGAGTTAACAG	1294	994	N	mouse	N	1	0.00154559505409583	0.243243243243243	Singlet	0	NA	NA	4	3	3	4	T cells	Epithelial cells (Ep.8wk.CEC.Sca1+)	Epithelial cells	Epithelial_cells	Epithelial cells (Ep.8wk.CEC.Sca1+)	Epithelial cells (Ep.8wk.CEC.Sca1+)
AGAAATGGTCGCGGTT-1	N_AGAAATGGTCGCGGTT	764	606	N	mouse	N	1	0.00654450261780105	0	Singlet	0	NA	NA	4	3	3	4	Epithelial cells	Epithelial cells (Ep.8wk.CEC.Sca1+)	Epithelial cells	Epithelial_cells	Epithelial cells (MECHI.GFP-.ADULT)	Epithelial cells (Ep.8wk.CEC.Sca1+)
AGAAGTAGTATTGAGA-1	N_AGAAGTAGTATTGAGA	1027	775	N	mouse	N	1	0.000973709834469328	0	Singlet	0	NA	NA	4	3	3	4	Endothelial cells	Epithelial cells (Ep.8wk.CEC.Sca1+)	Epithelial cells	Epithelial_cells	Stromal cells (ST.31-38-44-)	Epithelial cells (Ep.8wk.CEC.Sca1+)
AGAAGTAGTGCTCTTC-1	N_AGAAGTAGTGCTCTTC	2268	1590	N	mouse	N	1	0.00529100529100529	0.405405405405405	Singlet	0	NA	NA	4	3	3	4	Endothelial cells	Epithelial cells (Ep.8wk.CEC.Sca1+)	Epithelial cells	Epithelial_cells	Stromal cells (ST.31-38-44-)	Epithelial cells (Ep.8wk.CEC.Sca1+)
AGACCATTCCCTCTTT-1	N_AGACCATTCCCTCTTT	2121	1396	N	mouse	N	1	0.00424328147100424	0.27027027027027	Singlet	0	NA	NA	4	3	3	4	Fibroblasts	Epithelial cells (Ep.8wk.CEC.Sca1+)	Epithelial cells	Epithelial_cells	Macrophages (MF.11C-11B+)	Epithelial cells (Ep.8wk.CEC.Sca1+)
AGAGAATAGGTGAGAA-1	N_AGAGAATAGGTGAGAA	720	586	N	mouse	N	1	0	0	Singlet	0	NA	NA	4	3	3	4	Epithelial cells	Epithelial cells (Ep.8wk.CEC.Sca1+)	Epithelial cells	Epithelial_cells	Stem cells (SC.STSL)	Epithelial cells (Ep.8wk.CEC.Sca1+)
AGCCACGGTGTCTAAC-1	N_AGCCACGGTGTCTAAC	1626	1114	N	mouse	N	1	0.00492004920049201	0.0810810810810811	Singlet	0	NA	NA	4	3	3	4	Endothelial cells	Epithelial cells (Ep.8wk.CEC.Sca1+)	Epithelial cells	Epithelial_cells	Epithelial cells (Ep.5wk.MEC.Sca1+)	Epithelial cells (Ep.8wk.CEC.Sca1+)
AGCTTCCTCGCGTGCA-1	N_AGCTTCCTCGCGTGCA	1335	922	N	mouse	N	1	0.000749063670411985	0	Singlet	0	NA	NA	4	3	3	4	Fibroblasts	Epithelial cells (Ep.8wk.CEC.Sca1+)	Epithelial cells	Epithelial_cells	Stromal cells (ST.31-38-44-)	Epithelial cells (Ep.8wk.CEC.Sca1+)
AGGGCCTAGGAGCAAA-1	N_AGGGCCTAGGAGCAAA	1213	852	N	mouse	N	1	0.00164880461665293	0	Singlet	0	NA	NA	4	3	3	4	Fibroblasts	Epithelial cells (Ep.8wk.CEC.Sca1+)	Epithelial cells	Epithelial_cells	Epithelial cells (Ep.8wk.CEC.Sca1+)	Epithelial cells (Ep.8wk.CEC.Sca1+)
AGGGTCCGTATGAAAC-1	N_AGGGTCCGTATGAAAC	852	679	N	mouse	N	1	0.00352112676056338	0.027027027027027	Singlet	0	NA	NA	4	3	3	4	Stromal cells	Epithelial cells (Ep.8wk.CEC.Sca1+)	Epithelial cells	Epithelial_cells	Stromal cells (ST.31-38-44-)	Epithelial cells (Ep.8wk.CEC.Sca1+)
AGGGTCCTCGTAGCCG-1	N_AGGGTCCTCGTAGCCG	673	499	N	mouse	N	1	0	0	Singlet	0	NA	NA	4	3	3	4	Endothelial cells	Epithelial cells (Ep.8wk.CEC.Sca1+)	Epithelial cells	Epithelial_cells	Stromal cells (ST.31-38-44-)	Epithelial cells (Ep.8wk.CEC.Sca1+)
AGGTGTTGTAAGATAC-1	N_AGGTGTTGTAAGATAC	1316	1010	N	mouse	N	1	0.0113981762917933	0.189189189189189	Singlet	0	NA	NA	4	3	3	4	Epithelial cells	Epithelial cells (Ep.8wk.CEC.Sca1+)	Epithelial cells	Epithelial_cells	Macrophages (MF)	Epithelial cells (Ep.8wk.CEC.Sca1+)
ATAGGCTCAGCCCACA-1	N_ATAGGCTCAGCCCACA	1688	1195	N	mouse	N	1	0	0.135135135135135	Singlet	0	NA	NA	4	3	3	4	Epithelial cells	Epithelial cells (Ep.8wk.CEC.Sca1+)	Epithelial cells	Epithelial_cells	Epithelial cells (MECHI.GFP-.ADULT)	Epithelial cells (Ep.8wk.CEC.Sca1+)
ATAGGCTGTTACCCTC-1	N_ATAGGCTGTTACCCTC	600	502	N	mouse	N	1	0	0.0540540540540541	Singlet	0	NA	NA	4	3	3	4	Endothelial cells	Epithelial cells (Ep.8wk.CEC.Sca1+)	Epithelial cells	Epithelial_cells	Macrophages (MF.480HI.NAIVE)	Epithelial cells (Ep.8wk.CEC.Sca1+)
ATCACAGAGTTCCAGT-1	N_ATCACAGAGTTCCAGT	806	632	N	mouse	N	1	0	0.0540540540540541	Singlet	0	NA	NA	4	3	3	4	Epithelial cells	Epithelial cells (Ep.8wk.CEC.Sca1+)	Epithelial cells	Epithelial_cells	Epithelial cells (Ep.5wk.MEC.Sca1+)	Epithelial cells (Ep.8wk.CEC.Sca1+)
ATCACAGGTGCAACGA-1	N_ATCACAGGTGCAACGA	951	698	N	mouse	N	1	0.00210304942166141	0	Singlet	0	NA	NA	4	3	3	4	Endothelial cells	Epithelial cells (Ep.8wk.CEC.Sca1+)	Epithelial cells	Epithelial_cells	Epithelial cells (Ep.8wk.CEC.Sca1+)	Epithelial cells (Ep.8wk.CEC.Sca1+)
ATCACAGGTGTTCGAT-1	N_ATCACAGGTGTTCGAT	1185	874	N	mouse	N	1	0.00253164556962025	0	Singlet	0	NA	NA	4	3	3	4	Epithelial cells	Epithelial cells (Ep.8wk.CEC.Sca1+)	Epithelial cells	Epithelial_cells	Stem cells (SC.STSL)	Epithelial cells (Ep.8wk.CEC.Sca1+)
ATCATTCCAAGAGTGC-1	N_ATCATTCCAAGAGTGC	1287	955	N	mouse	N	1	0.00155400155400155	0.405405405405405	Singlet	0	NA	NA	4	3	3	4	Macrophages	Epithelial cells (Ep.8wk.CEC.Sca1+)	Epithelial cells	Epithelial_cells	Macrophages (MF)	Epithelial cells (Ep.8wk.CEC.Sca1+)
ATCCACCCATCATGAC-1	N_ATCCACCCATCATGAC	1003	739	N	mouse	N	1	0	0	Singlet	0	NA	NA	4	3	3	4	Epithelial cells	Epithelial cells (Ep.8wk.CEC.Sca1+)	Epithelial cells	Epithelial_cells	Fibroblasts (FI)	Epithelial cells (Ep.8wk.CEC.Sca1+)
ATCCGTCTCGTAGGGA-1	N_ATCCGTCTCGTAGGGA	1023	809	N	mouse	N	1	0.000977517106549365	0	Singlet	0	NA	NA	4	3	3	4	Endothelial cells	Epithelial cells (Ep.8wk.CEC.Sca1+)	Epithelial cells	Epithelial_cells	Stem cells (SC.STSL)	Epithelial cells (Ep.8wk.CEC.Sca1+)
ATCCTATAGATGATTG-1	N_ATCCTATAGATGATTG	768	612	N	mouse	N	1	0	0	Singlet	0	NA	NA	4	3	3	4	Epithelial cells	Epithelial cells (Ep.8wk.CEC.Sca1+)	Epithelial cells	Epithelial_cells	Epithelial cells (Ep.5wk.MEC.Sca1+)	Epithelial cells (Ep.8wk.CEC.Sca1+)
ATCGGCGCAGTGCGCT-1	N_ATCGGCGCAGTGCGCT	1916	1356	N	mouse	N	1	0.00156576200417537	0.432432432432432	Singlet	0	NA	NA	4	3	3	4	Macrophages	Epithelial cells (Ep.8wk.CEC.Sca1+)	Epithelial cells	Epithelial_cells	Macrophages (MFAR-)	Epithelial cells (Ep.8wk.CEC.Sca1+)
ATCGTAGCACTGATTG-1	N_ATCGTAGCACTGATTG	1313	933	N	mouse	N	1	0.00228484386900229	0.162162162162162	Singlet	0	NA	NA	4	3	3	4	Endothelial cells	Epithelial cells (Ep.8wk.CEC.Sca1+)	Epithelial cells	Epithelial_cells	Stromal cells (ST.31-38-44-)	Epithelial cells (Ep.8wk.CEC.Sca1+)
ATCTTCAGTGACTGTT-1	N_ATCTTCAGTGACTGTT	1219	861	N	mouse	N	1	0.0139458572600492	0.027027027027027	Singlet	0	NA	NA	4	3	3	4	Epithelial cells	Epithelial cells (Ep.8wk.CEC.Sca1+)	Epithelial cells	Epithelial_cells	Stem cells (LTHSC)	Epithelial cells (Ep.8wk.CEC.Sca1+)
ATGACCACACTAGGCC-1	N_ATGACCACACTAGGCC	1637	1088	N	mouse	N	1	0.00610873549175321	0.162162162162162	Singlet	0	NA	NA	4	3	3	4	Epithelial cells	Epithelial cells (Ep.8wk.CEC.Sca1+)	Epithelial cells	Epithelial_cells	Epithelial cells (MECHI.GFP-.ADULT)	Epithelial cells (Ep.8wk.CEC.Sca1+)
ATGGAGGTCATGGATC-1	N_ATGGAGGTCATGGATC	1837	1321	N	mouse	N	1	0.0108873162765378	0.459459459459459	Singlet	0	NA	NA	4	3	3	4	Fibroblasts	Epithelial cells (Ep.8wk.CEC.Sca1+)	Epithelial cells	Epithelial_cells	Stem cells (SC.STSL)	Epithelial cells (Ep.8wk.CEC.Sca1+)
ATGTCCCTCGAAATCC-1	N_ATGTCCCTCGAAATCC	1492	1020	N	mouse	N	1	0.00268096514745308	0	Singlet	0	NA	NA	4	3	3	4	Fibroblasts	Epithelial cells (Ep.8wk.CEC.Sca1+)	Epithelial cells	Epithelial_cells	Epithelial cells (Ep.8wk.CEC.Sca1+)	Epithelial cells (Ep.8wk.CEC.Sca1+)
ATTGGGTCAGTCAGTT-1	N_ATTGGGTCAGTCAGTT	1251	907	N	mouse	N	1	0	0.027027027027027	Singlet	0	NA	NA	4	3	3	4	Epithelial cells	Epithelial cells (Ep.8wk.CEC.Sca1+)	Epithelial cells	Epithelial_cells	Stem cells (SC.STSL)	Epithelial cells (Ep.8wk.CEC.Sca1+)
ATTGTTCTCGCAATTG-1	N_ATTGTTCTCGCAATTG	517	402	N	mouse	N	1	0	0.027027027027027	Singlet	0	NA	NA	4	3	3	4	Endothelial cells	Epithelial cells (Ep.8wk.CEC.Sca1+)	Epithelial cells	Epithelial_cells	Epithelial cells (Ep.8wk.CEC.Sca1+)	Epithelial cells (Ep.8wk.CEC.Sca1+)
ATTTCTGCATGGTACT-1	N_ATTTCTGCATGGTACT	729	566	N	mouse	N	1	0.00274348422496571	0	Singlet	0	NA	NA	4	3	3	4	Epithelial cells	Epithelial cells (Ep.8wk.CEC.Sca1+)	Epithelial cells	Epithelial_cells	Fibroblasts (FI.MTS15+)	Epithelial cells (Ep.8wk.CEC.Sca1+)
CAACAACGTCGTTATG-1	N_CAACAACGTCGTTATG	925	720	N	mouse	N	1	0.00108108108108108	0	Singlet	0	NA	NA	4	3	3	4	Epithelial cells	Epithelial cells (Ep.8wk.CEC.Sca1+)	Epithelial cells	Epithelial_cells	Epithelial cells (Ep.8wk.CEC.Sca1+)	Epithelial cells (Ep.8wk.CEC.Sca1+)
CAACAGTAGGGAGTTC-1	N_CAACAGTAGGGAGTTC	1688	1177	N	mouse	N	1	0.0023696682464455	0.432432432432432	Singlet	0	NA	NA	4	3	3	4	Stromal cells	Epithelial cells (Ep.8wk.CEC.Sca1+)	Epithelial cells	Epithelial_cells	Stromal cells (ST.31-38-44-)	Epithelial cells (Ep.8wk.CEC.Sca1+)
CAACCTCCATCTTAGG-1	N_CAACCTCCATCTTAGG	1611	1072	N	mouse	N	1	0.000620732464307883	0.0810810810810811	Singlet	0	NA	NA	4	3	3	4	Endothelial cells	Epithelial cells (Ep.8wk.CEC.Sca1+)	Epithelial cells	Epithelial_cells	Endothelial cells (LEC)	Epithelial cells (Ep.8wk.CEC.Sca1+)
CAACGATGTCCTTAAG-1	N_CAACGATGTCCTTAAG	515	397	N	mouse	N	1	0	0	Singlet	0	NA	NA	4	3	3	4	Epithelial cells	Epithelial cells (Ep.8wk.CEC.Sca1+)	Epithelial cells	Epithelial_cells	Epithelial cells (MECHI.GFP-.ADULT)	Epithelial cells (Ep.8wk.CEC.Sca1+)
CAACGATGTCGGTGAA-1	N_CAACGATGTCGGTGAA	1096	832	N	mouse	N	1	0	0	Singlet	0	NA	NA	4	3	3	4	Epithelial cells	Epithelial cells (Ep.8wk.CEC.Sca1+)	Epithelial cells	Epithelial_cells	Epithelial cells (Ep.8wk.CEC.Sca1+)	Epithelial cells (Ep.8wk.CEC.Sca1+)
CAATGACTCCAGCACG-1	N_CAATGACTCCAGCACG	1849	1235	N	mouse	N	1	0.00108166576527853	0.162162162162162	Singlet	0	NA	NA	4	3	3	4	Epithelial cells	Epithelial cells (Ep.8wk.CEC.Sca1+)	Epithelial cells	Epithelial_cells	Fibroblasts (FI.MTS15+)	Epithelial cells (Ep.8wk.CEC.Sca1+)
CAATTTCTCGCAGTTA-1	N_CAATTTCTCGCAGTTA	681	543	N	mouse	N	1	0.00440528634361234	0	Singlet	0	NA	NA	4	3	3	4	Stromal cells	Epithelial cells (Ep.8wk.CEC.Sca1+)	Epithelial cells	Epithelial_cells	Epithelial cells (Ep.8wk.CEC.Sca1+)	Epithelial cells (Ep.8wk.CEC.Sca1+)
CACAACATCTCGGTAA-1	N_CACAACATCTCGGTAA	690	538	N	mouse	N	1	0.00289855072463768	0.0540540540540541	Singlet	0	NA	NA	4	3	3	4	Endothelial cells	Epithelial cells (Ep.8wk.CEC.Sca1+)	Epithelial cells	Epithelial_cells	Stem cells (SC.STSL)	Epithelial cells (Ep.8wk.CEC.Sca1+)
CACAGGCAGCTATCCA-1	N_CACAGGCAGCTATCCA	1223	851	N	mouse	N	1	0.00163532297628782	0.027027027027027	Singlet	0	NA	NA	4	3	3	4	Epithelial cells	Epithelial cells (Ep.8wk.CEC.Sca1+)	Epithelial cells	Epithelial_cells	Stem cells (SC.STSL)	Epithelial cells (Ep.8wk.CEC.Sca1+)
CACTAAGCACGACGCT-1	N_CACTAAGCACGACGCT	503	421	N	mouse	N	1	0.00198807157057654	0.0810810810810811	Singlet	0	NA	NA	4	3	3	4	Fibroblasts	Epithelial cells (Ep.8wk.CEC.Sca1+)	Epithelial cells	Epithelial_cells	Epithelial cells (Ep.8wk.CEC.Sca1+)	Epithelial cells (Ep.8wk.CEC.Sca1+)
CACTGTCCACCGTGCA-1	N_CACTGTCCACCGTGCA	1529	1112	N	mouse	N	1	0	0.0810810810810811	Singlet	0	NA	NA	4	3	3	4	B cells	Epithelial cells (Ep.8wk.CEC.Sca1+)	Epithelial cells	Epithelial_cells	Epithelial cells (MECHI.GFP-.ADULT)	Epithelial cells (Ep.8wk.CEC.Sca1+)
CAGATACTCGGCTTCT-1	N_CAGATACTCGGCTTCT	1232	849	N	mouse	N	1	0.00243506493506494	0	Singlet	0	NA	NA	4	3	3	4	Fibroblasts	Epithelial cells (Ep.8wk.CEC.Sca1+)	Epithelial cells	Epithelial_cells	Epithelial cells (Ep.8wk.CEC.Sca1+)	Epithelial cells (Ep.8wk.CEC.Sca1+)
CAGCACGAGCTCTATG-1	N_CAGCACGAGCTCTATG	732	569	N	mouse	N	1	0.00273224043715847	0	Singlet	0	NA	NA	4	3	3	4	Endothelial cells	Epithelial cells (Ep.8wk.CEC.Sca1+)	Epithelial cells	Epithelial_cells	Epithelial cells (Ep.8wk.CEC.Sca1+)	Epithelial cells (Ep.8wk.CEC.Sca1+)
CAGCAGCGTTCAAACC-1	N_CAGCAGCGTTCAAACC	718	576	N	mouse	N	1	0.00278551532033426	0	Singlet	0	NA	NA	4	3	3	4	Epithelial cells	Epithelial cells (Ep.8wk.CEC.Sca1+)	Epithelial cells	Epithelial_cells	Epithelial cells (MECHI.GFP-.ADULT)	Epithelial cells (Ep.8wk.CEC.Sca1+)
CAGTGCGCACAGGATG-1	N_CAGTGCGCACAGGATG	1839	1275	N	mouse	N	1	0.00598151169113649	0.135135135135135	Singlet	0	NA	NA	4	3	3	4	Epithelial cells	Epithelial cells (Ep.8wk.CEC.Sca1+)	Epithelial cells	Epithelial_cells	Epithelial cells (Ep.5wk.MEC.Sca1+)	Epithelial cells (Ep.8wk.CEC.Sca1+)
CAGTTCCAGCAATTAG-1	N_CAGTTCCAGCAATTAG	1876	1214	N	mouse	N	1	0.0106609808102345	0.0810810810810811	Singlet	0	NA	NA	4	3	3	4	Fibroblasts	Epithelial cells (Ep.8wk.CEC.Sca1+)	Epithelial cells	Epithelial_cells	Endothelial cells (LEC)	Epithelial cells (Ep.8wk.CEC.Sca1+)
CATACAGAGGCCCAAA-1	N_CATACAGAGGCCCAAA	620	493	N	mouse	N	1	0.00645161290322581	0	Singlet	0	NA	NA	4	3	3	4	Epithelial cells	Epithelial cells (Ep.8wk.CEC.Sca1+)	Epithelial cells	Epithelial_cells	Endothelial cells (LEC)	Epithelial cells (Ep.8wk.CEC.Sca1+)
CATACCCAGGTAACTA-1	N_CATACCCAGGTAACTA	1888	1286	N	mouse	N	1	0.00158898305084746	0.162162162162162	Singlet	0	NA	NA	4	3	3	4	Endothelial cells	Epithelial cells (Ep.8wk.CEC.Sca1+)	Epithelial cells	Epithelial_cells	Epithelial cells (Ep.8wk.CEC.Sca1+)	Epithelial cells (Ep.8wk.CEC.Sca1+)
CATGCAAAGCTGAAAT-1	N_CATGCAAAGCTGAAAT	1397	872	N	mouse	N	1	0.0357909806728704	0.0810810810810811	Singlet	0	NA	NA	4	3	3	4	Epithelial cells	Epithelial cells (Ep.8wk.CEC.Sca1+)	Epithelial cells	Epithelial_cells	Macrophages (MF.11C-11B+)	Epithelial cells (Ep.8wk.CEC.Sca1+)
CATTCATTCTATCCAT-1	N_CATTCATTCTATCCAT	934	666	N	mouse	N	1	0.00107066381156317	0	Singlet	0	NA	NA	4	3	3	4	Epithelial cells	Epithelial cells (Ep.8wk.CEC.Sca1+)	Epithelial cells	Epithelial_cells	Epithelial cells (Ep.5wk.MEC.Sca1+)	Epithelial cells (Ep.8wk.CEC.Sca1+)
CCAATGAAGAGGTTAT-1	N_CCAATGAAGAGGTTAT	784	624	N	mouse	N	1	0.00127551020408163	0	Singlet	0	NA	NA	4	3	3	4	Epithelial cells	Epithelial cells (Ep.8wk.CEC.Sca1+)	Epithelial cells	Epithelial_cells	Stromal cells (ST.31-38-44-)	Epithelial cells (Ep.8wk.CEC.Sca1+)
CCACGAGCATGGCCCA-1	N_CCACGAGCATGGCCCA	1216	865	N	mouse	N	1	0.000822368421052632	0.0540540540540541	Singlet	0	NA	NA	4	3	3	4	Epithelial cells	Epithelial cells (Ep.8wk.CEC.Sca1+)	Epithelial cells	Epithelial_cells	Epithelial cells (Ep.8wk.CEC.Sca1+)	Epithelial cells (Ep.8wk.CEC.Sca1+)
CCCGGAACAGACCGCT-1	N_CCCGGAACAGACCGCT	1174	852	N	mouse	N	1	0.00170357751277683	0	Singlet	0	NA	NA	4	3	3	4	Fibroblasts	Epithelial cells (Ep.8wk.CEC.Sca1+)	Epithelial cells	Epithelial_cells	Epithelial cells (Ep.8wk.CEC.Sca1+)	Epithelial cells (Ep.8wk.CEC.Sca1+)
CCGGACAGTATCGAAA-1	N_CCGGACAGTATCGAAA	936	723	N	mouse	N	1	0.00320512820512821	0.027027027027027	Singlet	0	NA	NA	4	3	3	4	Epithelial cells	Epithelial cells (Ep.8wk.CEC.Sca1+)	Epithelial cells	Epithelial_cells	Macrophages (MF.11C-11B+)	Epithelial cells (Ep.8wk.CEC.Sca1+)
CCGTAGGGTAGTGGCA-1	N_CCGTAGGGTAGTGGCA	644	520	N	mouse	N	1	0.0031055900621118	0	Singlet	0	NA	NA	4	3	3	4	Epithelial cells	Epithelial cells (Ep.8wk.CEC.Sca1+)	Epithelial cells	Epithelial_cells	Stem cells (LTHSC)	Epithelial cells (Ep.8wk.CEC.Sca1+)
CCTAACCCACGGTGTC-1	N_CCTAACCCACGGTGTC	1342	952	N	mouse	N	1	0.00670640834575261	0.027027027027027	Singlet	0	NA	NA	4	3	3	4	Epithelial cells	Epithelial cells (Ep.8wk.CEC.Sca1+)	Epithelial cells	Epithelial_cells	Endothelial cells (LEC)	Epithelial cells (Ep.8wk.CEC.Sca1+)
CCTAAGATCTTAAGGC-1	N_CCTAAGATCTTAAGGC	757	586	N	mouse	N	1	0.00132100396301189	0	Singlet	0	NA	NA	4	3	3	4	Stromal cells	Epithelial cells (Ep.8wk.CEC.Sca1+)	Epithelial cells	Epithelial_cells	Fibroblasts (FI.MTS15+)	Epithelial cells (Ep.8wk.CEC.Sca1+)
CCTCTCCCATTCGGGC-1	N_CCTCTCCCATTCGGGC	1742	1208	N	mouse	N	1	0.00631458094144661	0.108108108108108	Singlet	0	NA	NA	4	3	3	4	Endothelial cells	Epithelial cells (Ep.8wk.CEC.Sca1+)	Epithelial cells	Epithelial_cells	Epithelial cells (Ep.8wk.CEC.Sca1+)	Epithelial cells (Ep.8wk.CEC.Sca1+)
CCTTTGGCAATTGCTG-1	N_CCTTTGGCAATTGCTG	2197	1471	N	mouse	N	1	0.00364132908511607	0.378378378378378	Singlet	0	NA	NA	4	3	3	4	Endothelial cells	Epithelial cells (Ep.8wk.CEC.Sca1+)	Epithelial cells	Epithelial_cells	Macrophages (MF)	Epithelial cells (Ep.8wk.CEC.Sca1+)
CGAGGAATCTGGGCAC-1	N_CGAGGAATCTGGGCAC	718	540	N	mouse	N	1	0.00557103064066852	0	Singlet	0	NA	NA	4	3	3	4	Epithelial cells	Epithelial cells (Ep.8wk.CEC.Sca1+)	Epithelial cells	Epithelial_cells	Epithelial cells (Ep.8wk.CEC.Sca1+)	Epithelial cells (Ep.8wk.CEC.Sca1+)
CGAGTGCGTGACAACG-1	N_CGAGTGCGTGACAACG	1396	1066	N	mouse	N	1	0.00214899713467049	0.0810810810810811	Singlet	0	NA	NA	4	3	3	4	B cells	Epithelial cells (Ep.8wk.CEC.Sca1+)	Epithelial cells	Epithelial_cells	B cells (B1a)	Epithelial cells (Ep.8wk.CEC.Sca1+)
CGATGCGTCTACTATC-1	N_CGATGCGTCTACTATC	1142	858	N	mouse	N	1	0.00262697022767075	0.027027027027027	Singlet	0	NA	NA	4	3	3	4	Epithelial cells	Epithelial cells (Ep.8wk.CEC.Sca1+)	Epithelial cells	Epithelial_cells	Stem cells (SC.STSL)	Epithelial cells (Ep.8wk.CEC.Sca1+)
CGATGGCGTTGCTCGG-1	N_CGATGGCGTTGCTCGG	908	673	N	mouse	N	1	0.00330396475770925	0	Singlet	0	NA	NA	4	3	3	4	Endothelial cells	Epithelial cells (Ep.8wk.CEC.Sca1+)	Epithelial cells	Epithelial_cells	Epithelial cells (Ep.5wk.MEC.Sca1+)	Epithelial cells (Ep.8wk.CEC.Sca1+)
CGATGGCTCACCTGTC-1	N_CGATGGCTCACCTGTC	871	634	N	mouse	N	1	0.00459242250287026	0	Singlet	0	NA	NA	4	3	3	4	Epithelial cells	Epithelial cells (Ep.8wk.CEC.Sca1+)	Epithelial cells	Epithelial_cells	Stromal cells (ST.31-38-44-)	Epithelial cells (Ep.8wk.CEC.Sca1+)
CGGACACAGGGAGGGT-1	N_CGGACACAGGGAGGGT	873	662	N	mouse	N	1	0.0011454753722795	0	Singlet	0	NA	NA	4	3	3	4	Endothelial cells	Epithelial cells (Ep.8wk.CEC.Sca1+)	Epithelial cells	Epithelial_cells	Epithelial cells (Ep.5wk.MEC.Sca1+)	Epithelial cells (Ep.8wk.CEC.Sca1+)
CGGTCAGCAGCTGGTC-1	N_CGGTCAGCAGCTGGTC	912	666	N	mouse	N	1	0.0043859649122807	0.027027027027027	Singlet	0	NA	NA	1	0	0	1	Fibroblasts	Stromal cells (ST.31-38-44-)	Epithelial cells	Epithelial_cells	Epithelial cells (Ep.8wk.CEC.Sca1+)	Stromal cells (ST.31-38-44-)
CGTAAGTGTTCGGTCG-1	N_CGTAAGTGTTCGGTCG	1633	1148	N	mouse	N	1	0.00183710961420698	0.162162162162162	Singlet	0	NA	NA	4	3	3	4	Fibroblasts	Epithelial cells (Ep.8wk.CEC.Sca1+)	Epithelial cells	Epithelial_cells	Endothelial cells (LEC)	Epithelial cells (Ep.8wk.CEC.Sca1+)
CGTGAATAGCCTCACG-1	N_CGTGAATAGCCTCACG	2064	1403	N	mouse	N	1	0.00193798449612403	0.135135135135135	Singlet	0	NA	NA	4	3	3	4	Endothelial cells	Epithelial cells (Ep.8wk.CEC.Sca1+)	Epithelial cells	Epithelial_cells	Epithelial cells (Ep.8wk.CEC.Sca1+)	Epithelial cells (Ep.8wk.CEC.Sca1+)
CGTGATACAAGGATGC-1	N_CGTGATACAAGGATGC	634	492	N	mouse	N	1	0.00157728706624606	0	Singlet	0	NA	NA	4	3	3	4	Epithelial cells	Epithelial cells (Ep.8wk.CEC.Sca1+)	Epithelial cells	Epithelial_cells	Stromal cells (ST.31-38-44-)	Epithelial cells (Ep.8wk.CEC.Sca1+)
CGTTAGATCCCTAGGG-1	N_CGTTAGATCCCTAGGG	1338	1020	N	mouse	N	1	0.00224215246636771	0.135135135135135	Singlet	0	NA	NA	4	3	3	4	T cells	Epithelial cells (Ep.8wk.CEC.Sca1+)	Epithelial cells	Epithelial_cells	Tgd (Tgd.vg2-)	Epithelial cells (Ep.8wk.CEC.Sca1+)
CTAACCCAGTCACTGT-1	N_CTAACCCAGTCACTGT	627	502	N	mouse	N	1	0.00159489633173844	0	Singlet	0	NA	NA	4	3	3	4	Epithelial cells	Epithelial cells (Ep.8wk.CEC.Sca1+)	Epithelial cells	Epithelial_cells	Epithelial cells (MECHI.GFP-.ADULT)	Epithelial cells (Ep.8wk.CEC.Sca1+)
CTACCCAGTAATGTGA-1	N_CTACCCAGTAATGTGA	1379	1067	N	mouse	N	1	0.00290065264684554	0.0540540540540541	Singlet	0	NA	NA	4	3	3	4	Macrophages	Epithelial cells (Ep.8wk.CEC.Sca1+)	Epithelial cells	Epithelial_cells	Macrophages (MF.11C-11B+)	Epithelial cells (Ep.8wk.CEC.Sca1+)
CTATCCGAGACCATAA-1	N_CTATCCGAGACCATAA	919	699	N	mouse	N	1	0.0043525571273123	0	Singlet	0	NA	NA	4	3	3	4	Epithelial cells	Epithelial cells (Ep.8wk.CEC.Sca1+)	Epithelial cells	Epithelial_cells	Stem cells (SC.STSL)	Epithelial cells (Ep.8wk.CEC.Sca1+)
CTCAAGATCCATCAGA-1	N_CTCAAGATCCATCAGA	692	533	N	mouse	N	1	0.00144508670520231	0	Singlet	0	NA	NA	4	3	3	4	Epithelial cells	Epithelial cells (Ep.8wk.CEC.Sca1+)	Epithelial cells	Epithelial_cells	Macrophages (MF.11C-11B+)	Epithelial cells (Ep.8wk.CEC.Sca1+)
CTCATCGAGAAGAGCA-1	N_CTCATCGAGAAGAGCA	889	740	N	mouse	N	1	0.00449943757030371	0	Singlet	0	NA	NA	4	3	3	4	Stem cells	Epithelial cells (Ep.8wk.CEC.Sca1+)	Epithelial cells	Epithelial_cells	Stem cells (LTHSC)	Epithelial cells (Ep.8wk.CEC.Sca1+)
CTCCGATTCAACTGAC-1	N_CTCCGATTCAACTGAC	1026	745	N	mouse	N	1	0	0	Singlet	0	NA	NA	4	3	3	4	Endothelial cells	Epithelial cells (Ep.8wk.CEC.Sca1+)	Epithelial cells	Epithelial_cells	Epithelial cells (Ep.8wk.CEC.Sca1+)	Epithelial cells (Ep.8wk.CEC.Sca1+)
CTCGAGGGTGGAATGC-1	N_CTCGAGGGTGGAATGC	1172	893	N	mouse	N	1	0.00511945392491468	0.108108108108108	Singlet	0	NA	NA	4	3	3	4	Epithelial cells	Epithelial cells (Ep.8wk.CEC.Sca1+)	Epithelial cells	Epithelial_cells	Epithelial cells (Ep.8wk.CEC.Sca1+)	Epithelial cells (Ep.8wk.CEC.Sca1+)
CTGCCTAGTGGGCTCT-1	N_CTGCCTAGTGGGCTCT	1419	1051	N	mouse	N	1	0.00211416490486258	0.351351351351351	Singlet	0	NA	NA	4	3	3	4	Fibroblasts	Epithelial cells (Ep.8wk.CEC.Sca1+)	Epithelial cells	Epithelial_cells	Fibroblasts (FI)	Epithelial cells (Ep.8wk.CEC.Sca1+)
CTGCCTAGTTTCGATG-1	N_CTGCCTAGTTTCGATG	1125	868	N	mouse	N	1	0.000888888888888889	0.135135135135135	Singlet	0	NA	NA	4	3	3	4	T cells	Epithelial cells (Ep.8wk.CEC.Sca1+)	Epithelial cells	Epithelial_cells	Stem cells (SC.STSL)	Epithelial cells (Ep.8wk.CEC.Sca1+)
CTGTATTTCAAGCGTT-1	N_CTGTATTTCAAGCGTT	1174	906	N	mouse	N	1	0.000851788756388416	0.135135135135135	Singlet	0	NA	NA	4	3	3	4	Endothelial cells	Epithelial cells (Ep.8wk.CEC.Sca1+)	Epithelial cells	Epithelial_cells	Stromal cells (ST.31-38-44-)	Epithelial cells (Ep.8wk.CEC.Sca1+)
CTGTGAAAGCCGAATG-1	N_CTGTGAAAGCCGAATG	1370	987	N	mouse	N	1	0.0072992700729927	0.108108108108108	Singlet	0	NA	NA	4	3	3	4	T cells	Epithelial cells (Ep.8wk.CEC.Sca1+)	Epithelial cells	Epithelial_cells	Fibroblasts (FI.MTS15+)	Epithelial cells (Ep.8wk.CEC.Sca1+)
CTGTGGGAGCCATTGT-1	N_CTGTGGGAGCCATTGT	845	647	N	mouse	N	1	0.00355029585798817	0.135135135135135	Singlet	0	NA	NA	4	3	3	4	Epithelial cells	Epithelial cells (Ep.8wk.CEC.Sca1+)	Epithelial cells	Epithelial_cells	Epithelial cells (Ep.8wk.CEC.Sca1+)	Epithelial cells (Ep.8wk.CEC.Sca1+)
CTTCAATGTGTATCCA-1	N_CTTCAATGTGTATCCA	1035	718	N	mouse	N	1	0.000966183574879227	0	Singlet	0	NA	NA	4	3	3	4	Epithelial cells	Epithelial cells (Ep.8wk.CEC.Sca1+)	Epithelial cells	Epithelial_cells	Epithelial cells (MECHI.GFP-.ADULT)	Epithelial cells (Ep.8wk.CEC.Sca1+)
CTTCCGACAAATGCTC-1	N_CTTCCGACAAATGCTC	999	730	N	mouse	N	1	0	0	Singlet	0	NA	NA	4	3	3	4	Epithelial cells	Epithelial cells (Ep.8wk.CEC.Sca1+)	Epithelial cells	Epithelial_cells	Epithelial cells (Ep.8wk.CEC.Sca1+)	Epithelial cells (Ep.8wk.CEC.Sca1+)
CTTCCGACAGTTGTTG-1	N_CTTCCGACAGTTGTTG	1135	810	N	mouse	N	1	0.0026431718061674	0	Singlet	0	NA	NA	4	3	3	4	Fibroblasts	Epithelial cells (Ep.8wk.CEC.Sca1+)	Epithelial cells	Epithelial_cells	Epithelial cells (Ep.8wk.CEC.Sca1+)	Epithelial cells (Ep.8wk.CEC.Sca1+)
CTTCTAACAAATCAGA-1	N_CTTCTAACAAATCAGA	879	685	N	mouse	N	1	0.00455062571103527	0.027027027027027	Singlet	0	NA	NA	4	3	3	4	Epithelial cells	Epithelial cells (Ep.8wk.CEC.Sca1+)	Epithelial cells	Epithelial_cells	Fibroblasts (FI.MTS15+)	Epithelial cells (Ep.8wk.CEC.Sca1+)
GAAATGACATGGGAAC-1	N_GAAATGACATGGGAAC	1396	1037	N	mouse	N	1	0.00429799426934097	0.297297297297297	Singlet	0	NA	NA	4	3	3	4	Endothelial cells	Epithelial cells (Ep.8wk.CEC.Sca1+)	Epithelial cells	Epithelial_cells	Endothelial cells (LEC)	Epithelial cells (Ep.8wk.CEC.Sca1+)
GAACGTTAGAGGACTC-1	N_GAACGTTAGAGGACTC	794	623	N	mouse	N	1	0.00377833753148615	0	Singlet	0	NA	NA	4	3	3	4	Endothelial cells	Epithelial cells (Ep.8wk.CEC.Sca1+)	Epithelial cells	Epithelial_cells	Endothelial cells (LEC)	Epithelial cells (Ep.8wk.CEC.Sca1+)
GAACGTTTCGTAATGC-1	N_GAACGTTTCGTAATGC	1298	946	N	mouse	N	1	0.0061633281972265	0	Singlet	0	NA	NA	4	3	3	4	Endothelial cells	Epithelial cells (Ep.8wk.CEC.Sca1+)	Epithelial cells	Epithelial_cells	Fibroblasts (FI.MTS15+)	Epithelial cells (Ep.8wk.CEC.Sca1+)
GAACTGTTCTGCCCTA-1	N_GAACTGTTCTGCCCTA	2091	1426	N	mouse	N	1	0.00143472022955524	0.216216216216216	Singlet	0	NA	NA	4	3	3	4	Endothelial cells	Epithelial cells (Ep.8wk.CEC.Sca1+)	Epithelial cells	Epithelial_cells	Epithelial cells (Ep.8wk.CEC.Sca1+)	Epithelial cells (Ep.8wk.CEC.Sca1+)
GAAGGACAGTTGCTCA-1	N_GAAGGACAGTTGCTCA	1876	1289	N	mouse	N	1	0.00266524520255864	0.243243243243243	Singlet	0	NA	NA	4	3	3	4	Fibroblasts	Epithelial cells (Ep.8wk.CEC.Sca1+)	Epithelial cells	Epithelial_cells	Stromal cells (ST.31-38-44-)	Epithelial cells (Ep.8wk.CEC.Sca1+)
GACCAATAGCGTTCAT-1	N_GACCAATAGCGTTCAT	778	627	N	mouse	N	1	0	0	Singlet	0	NA	NA	4	3	3	4	Endothelial cells	Epithelial cells (Ep.8wk.CEC.Sca1+)	Epithelial cells	Epithelial_cells	Epithelial cells (Ep.8wk.CEC.Sca1+)	Epithelial cells (Ep.8wk.CEC.Sca1+)
GACCCAGCAATCTGCA-1	N_GACCCAGCAATCTGCA	1911	1259	N	mouse	N	1	0.0177917320774464	0.243243243243243	Singlet	0	NA	NA	4	3	3	4	Endothelial cells	Epithelial cells (Ep.8wk.CEC.Sca1+)	Epithelial cells	Epithelial_cells	Macrophages (MF.11C-11B+)	Epithelial cells (Ep.8wk.CEC.Sca1+)
GACGCTGCATATCGGT-1	N_GACGCTGCATATCGGT	1168	869	N	mouse	N	1	0.000856164383561644	0	Singlet	0	NA	NA	4	3	3	4	Endothelial cells	Epithelial cells (Ep.8wk.CEC.Sca1+)	Epithelial cells	Epithelial_cells	Endothelial cells (LEC)	Epithelial cells (Ep.8wk.CEC.Sca1+)
GACTATGTCGAACCTA-1	N_GACTATGTCGAACCTA	746	576	N	mouse	N	1	0.0120643431635389	0.0540540540540541	Singlet	0	NA	NA	4	3	3	4	Epithelial cells	Epithelial cells (Ep.8wk.CEC.Sca1+)	Epithelial cells	Epithelial_cells	Epithelial cells (Ep.8wk.CEC.Sca1+)	Epithelial cells (Ep.8wk.CEC.Sca1+)
GAGAAATCAATAGTGA-1	N_GAGAAATCAATAGTGA	1037	760	N	mouse	N	1	0.00289296046287367	0	Singlet	0	NA	NA	4	3	3	4	Epithelial cells	Epithelial cells (Ep.8wk.CEC.Sca1+)	Epithelial cells	Epithelial_cells	Epithelial cells (Ep.8wk.CEC.Sca1+)	Epithelial cells (Ep.8wk.CEC.Sca1+)
GAGACCCAGTCGCCCA-1	N_GAGACCCAGTCGCCCA	1964	1334	N	mouse	N	1	0.0010183299389002	0.162162162162162	Singlet	0	NA	NA	4	3	3	4	Endothelial cells	Epithelial cells (Ep.8wk.CEC.Sca1+)	Epithelial cells	Epithelial_cells	Macrophages (MF.11C-11B+)	Epithelial cells (Ep.8wk.CEC.Sca1+)
GAGCCTGTCTCCTGTG-1	N_GAGCCTGTCTCCTGTG	663	497	N	mouse	N	1	0.0120663650075415	0.0540540540540541	Singlet	0	NA	NA	4	3	3	4	Stromal cells	Epithelial cells (Ep.8wk.CEC.Sca1+)	Epithelial cells	Epithelial_cells	Epithelial cells (Ep.8wk.CEC.Sca1+)	Epithelial cells (Ep.8wk.CEC.Sca1+)
GAGGGATCACAGTCAT-1	N_GAGGGATCACAGTCAT	671	538	N	mouse	N	1	0.00596125186289121	0	Singlet	0	NA	NA	4	3	3	4	Epithelial cells	Epithelial cells (Ep.8wk.CEC.Sca1+)	Epithelial cells	Epithelial_cells	Fibroblasts (FI.MTS15+)	Epithelial cells (Ep.8wk.CEC.Sca1+)
GAGGGTACAGTTGGTT-1	N_GAGGGTACAGTTGGTT	937	694	N	mouse	N	1	0	0	Singlet	0	NA	NA	4	3	3	4	Fibroblasts	Epithelial cells (Ep.8wk.CEC.Sca1+)	Epithelial cells	Epithelial_cells	Stem cells (SC.STSL)	Epithelial cells (Ep.8wk.CEC.Sca1+)
GAGTGAGAGGCCCAAA-1	N_GAGTGAGAGGCCCAAA	877	687	N	mouse	N	1	0.00228050171037628	0	Singlet	0	NA	NA	4	3	3	4	Fibroblasts	Epithelial cells (Ep.8wk.CEC.Sca1+)	Epithelial cells	Epithelial_cells	Endothelial cells (BEC)	Epithelial cells (Ep.8wk.CEC.Sca1+)
GAGTGTTTCTCACCCA-1	N_GAGTGTTTCTCACCCA	800	610	N	mouse	N	1	0	0	Singlet	0	NA	NA	4	3	3	4	Epithelial cells	Epithelial cells (Ep.8wk.CEC.Sca1+)	Epithelial cells	Epithelial_cells	Epithelial cells (Ep.8wk.CEC.Sca1+)	Epithelial cells (Ep.8wk.CEC.Sca1+)
GAGTTACCAACTGTGT-1	N_GAGTTACCAACTGTGT	848	633	N	mouse	N	1	0.0035377358490566	0.027027027027027	Singlet	0	NA	NA	4	3	3	4	Fibroblasts	Epithelial cells (Ep.8wk.CEC.Sca1+)	Epithelial cells	Epithelial_cells	Epithelial cells (Ep.8wk.CEC.Sca1+)	Epithelial cells (Ep.8wk.CEC.Sca1+)
GATCCCTCACTATGTG-1	N_GATCCCTCACTATGTG	926	681	N	mouse	N	1	0.0259179265658747	0.0540540540540541	Singlet	0	NA	NA	4	3	3	4	Epithelial cells	Epithelial cells (Ep.8wk.CEC.Sca1+)	Epithelial cells	Epithelial_cells	Stromal cells (ST.31-38-44-)	Epithelial cells (Ep.8wk.CEC.Sca1+)
GATGAGGAGTAACGAT-1	N_GATGAGGAGTAACGAT	980	729	N	mouse	N	1	0.00816326530612245	0.027027027027027	Singlet	0	NA	NA	4	3	3	4	Epithelial cells	Epithelial cells (Ep.8wk.CEC.Sca1+)	Epithelial cells	Epithelial_cells	Stem cells (LTHSC)	Epithelial cells (Ep.8wk.CEC.Sca1+)
GATGTTGTCGCTCCTA-1	N_GATGTTGTCGCTCCTA	1020	737	N	mouse	N	1	0.000980392156862745	0	Singlet	0	NA	NA	4	3	3	4	Epithelial cells	Epithelial cells (Ep.8wk.CEC.Sca1+)	Epithelial cells	Epithelial_cells	Macrophages (MF.11C-11B+)	Epithelial cells (Ep.8wk.CEC.Sca1+)
GATTGGTGTTGATGTC-1	N_GATTGGTGTTGATGTC	1194	916	N	mouse	N	1	0.00418760469011725	0.162162162162162	Singlet	0	NA	NA	4	3	3	4	Epithelial cells	Epithelial cells (Ep.8wk.CEC.Sca1+)	Epithelial cells	Epithelial_cells	Stromal cells (ST.31-38-44-)	Epithelial cells (Ep.8wk.CEC.Sca1+)
GCACATACAAGGCAAC-1	N_GCACATACAAGGCAAC	1789	1155	N	mouse	N	1	0.0251537171604248	0.135135135135135	Singlet	0	NA	NA	4	3	3	4	Fibroblasts	Epithelial cells (Ep.8wk.CEC.Sca1+)	Epithelial cells	Epithelial_cells	Fibroblasts (FI)	Epithelial cells (Ep.8wk.CEC.Sca1+)
GCACATAGTCCGGACT-1	N_GCACATAGTCCGGACT	1178	865	N	mouse	N	1	0.00169779286926995	0	Singlet	0	NA	NA	4	3	3	4	Endothelial cells	Epithelial cells (Ep.8wk.CEC.Sca1+)	Epithelial cells	Epithelial_cells	Epithelial cells (Ep.8wk.CEC.Sca1+)	Epithelial cells (Ep.8wk.CEC.Sca1+)
GCACGTGTCATGAGGG-1	N_GCACGTGTCATGAGGG	1200	888	N	mouse	N	1	0.00666666666666667	0.108108108108108	Singlet	0	NA	NA	4	3	3	4	Epithelial cells	Epithelial cells (Ep.8wk.CEC.Sca1+)	Epithelial cells	Epithelial_cells	Epithelial cells (Ep.8wk.CEC.Sca1+)	Epithelial cells (Ep.8wk.CEC.Sca1+)
GCAGCCACACTTCCTG-1	N_GCAGCCACACTTCCTG	896	655	N	mouse	N	1	0.00223214285714286	0.027027027027027	Singlet	0	NA	NA	4	3	3	4	Fibroblasts	Epithelial cells (Ep.8wk.CEC.Sca1+)	Epithelial cells	Epithelial_cells	Fibroblasts (FI.MTS15+)	Epithelial cells (Ep.8wk.CEC.Sca1+)
GCCAGCACACGGTAGA-1	N_GCCAGCACACGGTAGA	1144	858	N	mouse	N	1	0	0	Singlet	0	NA	NA	4	3	3	4	Epithelial cells	Epithelial cells (Ep.8wk.CEC.Sca1+)	Epithelial cells	Epithelial_cells	Stromal cells (ST.31-38-44-)	Epithelial cells (Ep.8wk.CEC.Sca1+)
GCCATGGTCTAAGCGT-1	N_GCCATGGTCTAAGCGT	1055	771	N	mouse	N	1	0	0	Singlet	0	NA	NA	4	3	3	4	Epithelial cells	Epithelial cells (Ep.8wk.CEC.Sca1+)	Epithelial cells	Epithelial_cells	Fibroblasts (FI.MTS15+)	Epithelial cells (Ep.8wk.CEC.Sca1+)
GCCCAGATCCACGGGT-1	N_GCCCAGATCCACGGGT	1572	1118	N	mouse	N	1	0.00127226463104326	0.189189189189189	Singlet	0	NA	NA	4	3	3	4	Endothelial cells	Epithelial cells (Ep.8wk.CEC.Sca1+)	Epithelial cells	Epithelial_cells	Endothelial cells (LEC)	Epithelial cells (Ep.8wk.CEC.Sca1+)
GCCGTGACACGGAAGT-1	N_GCCGTGACACGGAAGT	931	726	N	mouse	N	1	0	0.162162162162162	Singlet	0	NA	NA	4	3	3	4	Epithelial cells	Epithelial cells (Ep.8wk.CEC.Sca1+)	Epithelial cells	Epithelial_cells	Epithelial cells (MECHI.GFP-.ADULT)	Epithelial cells (Ep.8wk.CEC.Sca1+)
GCCTGTTGTCCAGGTC-1	N_GCCTGTTGTCCAGGTC	1108	792	N	mouse	N	1	0.0072202166064982	0	Singlet	0	NA	NA	4	3	3	4	Epithelial cells	Epithelial cells (Ep.8wk.CEC.Sca1+)	Epithelial cells	Epithelial_cells	Epithelial cells (Ep.8wk.CEC.Sca1+)	Epithelial cells (Ep.8wk.CEC.Sca1+)
GCGTGCATCTCATAGG-1	N_GCGTGCATCTCATAGG	769	562	N	mouse	N	1	0.0286085825747724	0.0540540540540541	Singlet	0	NA	NA	4	3	3	4	Epithelial cells	Epithelial cells (Ep.8wk.CEC.Sca1+)	Epithelial cells	Epithelial_cells	Epithelial cells (Ep.5wk.MEC.Sca1+)	Epithelial cells (Ep.8wk.CEC.Sca1+)
GCGTTTCAGCATGGGT-1	N_GCGTTTCAGCATGGGT	1016	750	N	mouse	N	1	0.00393700787401575	0.27027027027027	Singlet	0	NA	NA	4	3	3	4	Fibroblasts	Epithelial cells (Ep.8wk.CEC.Sca1+)	Epithelial cells	Epithelial_cells	Fibroblasts (FI.MTS15+)	Epithelial cells (Ep.8wk.CEC.Sca1+)
GCTTCACTCGTAGGGA-1	N_GCTTCACTCGTAGGGA	1600	1069	N	mouse	N	1	0.001875	0.135135135135135	Singlet	0	NA	NA	4	3	3	4	B cells	Epithelial cells (Ep.8wk.CEC.Sca1+)	Epithelial cells	Epithelial_cells	B cells (B.FRE)	Epithelial cells (Ep.8wk.CEC.Sca1+)
GGAAGTGGTGACTCGC-1	N_GGAAGTGGTGACTCGC	1081	776	N	mouse	N	1	0.00277520814061055	0	Singlet	0	NA	NA	4	3	3	4	Fibroblasts	Epithelial cells (Ep.8wk.CEC.Sca1+)	Epithelial cells	Epithelial_cells	Stem cells (SC.STSL)	Epithelial cells (Ep.8wk.CEC.Sca1+)
GGAATCTTCGAATCCA-1	N_GGAATCTTCGAATCCA	1092	838	N	mouse	N	1	0.000915750915750916	0	Singlet	0	NA	NA	4	3	3	4	Fibroblasts	Epithelial cells (Ep.8wk.CEC.Sca1+)	Epithelial cells	Epithelial_cells	Macrophages (MF.11C-11B+)	Epithelial cells (Ep.8wk.CEC.Sca1+)
GGCTTGGCATGTCTAG-1	N_GGCTTGGCATGTCTAG	1716	1234	N	mouse	N	1	0.00291375291375291	0.27027027027027	Singlet	0	NA	NA	4	3	3	4	Fibroblasts	Epithelial cells (Ep.8wk.CEC.Sca1+)	Epithelial cells	Epithelial_cells	Endothelial cells (LEC)	Epithelial cells (Ep.8wk.CEC.Sca1+)
GGGACAAGTACTCCCT-1	N_GGGACAAGTACTCCCT	1438	985	N	mouse	N	1	0.00278164116828929	0.0540540540540541	Singlet	0	NA	NA	4	3	3	4	Epithelial cells	Epithelial cells (Ep.8wk.CEC.Sca1+)	Epithelial cells	Epithelial_cells	Epithelial cells (Ep.8wk.CEC.Sca1+)	Epithelial cells (Ep.8wk.CEC.Sca1+)
GGGACCTGTATCTCTT-1	N_GGGACCTGTATCTCTT	1100	802	N	mouse	N	1	0.000909090909090909	0	Singlet	0	NA	NA	4	3	3	4	Fibroblasts	Epithelial cells (Ep.8wk.CEC.Sca1+)	Epithelial cells	Epithelial_cells	Fibroblasts (FI)	Epithelial cells (Ep.8wk.CEC.Sca1+)
GGGACTCCACGAGGTA-1	N_GGGACTCCACGAGGTA	933	724	N	mouse	N	1	0.00107181136120043	0.459459459459459	Singlet	0	NA	NA	4	3	3	4	Macrophages	Epithelial cells (Ep.8wk.CEC.Sca1+)	Epithelial cells	Epithelial_cells	Macrophages (MF.ALV)	Epithelial cells (Ep.8wk.CEC.Sca1+)
GGGATGAGTCTCTCAC-1	N_GGGATGAGTCTCTCAC	1077	802	N	mouse	N	1	0.00278551532033426	0.027027027027027	Singlet	0	NA	NA	4	3	3	4	Stromal cells	Epithelial cells (Ep.8wk.CEC.Sca1+)	Epithelial cells	Epithelial_cells	Macrophages (MF.11C-11B+)	Epithelial cells (Ep.8wk.CEC.Sca1+)
GGGCGTTAGAGGCGGA-1	N_GGGCGTTAGAGGCGGA	899	662	N	mouse	N	1	0.00667408231368187	0.027027027027027	Singlet	0	NA	NA	4	3	3	4	Epithelial cells	Epithelial cells (Ep.8wk.CEC.Sca1+)	Epithelial cells	Epithelial_cells	Epithelial cells (Ep.8wk.CEC.Sca1+)	Epithelial cells (Ep.8wk.CEC.Sca1+)
GGGTCACTCCCTAGGG-1	N_GGGTCACTCCCTAGGG	1419	1047	N	mouse	N	1	0.00140944326990839	0.0540540540540541	Singlet	0	NA	NA	4	3	3	4	Fibroblasts	Epithelial cells (Ep.8wk.CEC.Sca1+)	Epithelial cells	Epithelial_cells	Stem cells (SC.STSL)	Epithelial cells (Ep.8wk.CEC.Sca1+)
GGGTGTCCAAACCGGA-1	N_GGGTGTCCAAACCGGA	1072	826	N	mouse	N	1	0	0.0540540540540541	Singlet	0	NA	NA	4	3	3	4	Epithelial cells	Epithelial cells (Ep.8wk.CEC.Sca1+)	Epithelial cells	Epithelial_cells	Fibroblasts (FI.MTS15+)	Epithelial cells (Ep.8wk.CEC.Sca1+)
GGTGAAGTCGATTTCT-1	N_GGTGAAGTCGATTTCT	927	688	N	mouse	N	1	0	0	Singlet	0	NA	NA	4	3	3	4	Epithelial cells	Epithelial cells (Ep.8wk.CEC.Sca1+)	Epithelial cells	Epithelial_cells	Epithelial cells (Ep.8wk.CEC.Sca1+)	Epithelial cells (Ep.8wk.CEC.Sca1+)
GGTGAAGTCGTAGAGG-1	N_GGTGAAGTCGTAGAGG	840	674	N	mouse	N	1	0.00357142857142857	0.0810810810810811	Singlet	0	NA	NA	4	3	3	4	Endothelial cells	Epithelial cells (Ep.8wk.CEC.Sca1+)	Epithelial cells	Epithelial_cells	Macrophages (MF.480INT.NAIVE)	Epithelial cells (Ep.8wk.CEC.Sca1+)
GGTGATTTCGTAGAGG-1	N_GGTGATTTCGTAGAGG	1442	1073	N	mouse	N	1	0.0013869625520111	0.432432432432432	Singlet	0	NA	NA	4	3	3	4	Endothelial cells	Epithelial cells (Ep.8wk.CEC.Sca1+)	Epithelial cells	Epithelial_cells	Fibroblasts (FI.MTS15+)	Epithelial cells (Ep.8wk.CEC.Sca1+)
GGTGTCGTCATCCCGT-1	N_GGTGTCGTCATCCCGT	1068	794	N	mouse	N	1	0.00468164794007491	0.027027027027027	Singlet	0	NA	NA	4	3	3	4	Fibroblasts	Epithelial cells (Ep.8wk.CEC.Sca1+)	Epithelial cells	Epithelial_cells	Epithelial cells (Ep.8wk.CEC.Sca1+)	Epithelial cells (Ep.8wk.CEC.Sca1+)
GGTTCTCGTCAAGTTC-1	N_GGTTCTCGTCAAGTTC	918	703	N	mouse	N	1	0.00108932461873638	0.0540540540540541	Singlet	0	NA	NA	4	3	3	4	Tgd	Epithelial cells (Ep.8wk.CEC.Sca1+)	Epithelial cells	Epithelial_cells	Epithelial cells (Ep.8wk.CEChi)	Epithelial cells (Ep.8wk.CEC.Sca1+)
GGTTGTAAGTGTACCT-1	N_GGTTGTAAGTGTACCT	2007	1365	N	mouse	N	1	0.00298953662182362	0.297297297297297	Singlet	0	NA	NA	4	3	3	4	Fibroblasts	Epithelial cells (Ep.8wk.CEC.Sca1+)	Epithelial cells	Epithelial_cells	Fibroblasts (FI)	Epithelial cells (Ep.8wk.CEC.Sca1+)
GTAACCACACTCCACT-1	N_GTAACCACACTCCACT	1889	1294	N	mouse	N	1	0.000529380624669137	0.162162162162162	Singlet	0	NA	NA	4	3	3	4	Epithelial cells	Epithelial cells (Ep.8wk.CEC.Sca1+)	Epithelial cells	Epithelial_cells	Epithelial cells (Ep.5wk.MEC.Sca1+)	Epithelial cells (Ep.8wk.CEC.Sca1+)
GTCAAGTTCTTCCTAA-1	N_GTCAAGTTCTTCCTAA	1414	996	N	mouse	N	1	0.00353606789250354	0	Singlet	0	NA	NA	4	3	3	4	Epithelial cells	Epithelial cells (Ep.8wk.CEC.Sca1+)	Epithelial cells	Epithelial_cells	Epithelial cells (MECHI.GFP-.ADULT)	Epithelial cells (Ep.8wk.CEC.Sca1+)
GTCACGGGTCATCACA-1	N_GTCACGGGTCATCACA	771	598	N	mouse	N	1	0.00389105058365759	0	Singlet	0	NA	NA	4	3	3	4	Endothelial cells	Epithelial cells (Ep.8wk.CEC.Sca1+)	Epithelial cells	Epithelial_cells	Endothelial cells (BEC)	Epithelial cells (Ep.8wk.CEC.Sca1+)
GTCACTCAGCGTGAGT-1	N_GTCACTCAGCGTGAGT	1250	929	N	mouse	N	1	0.004	0.0540540540540541	Singlet	0	NA	NA	4	3	3	4	Endothelial cells	Epithelial cells (Ep.8wk.CEC.Sca1+)	Epithelial cells	Epithelial_cells	Epithelial cells (Ep.8wk.CEC.Sca1+)	Epithelial cells (Ep.8wk.CEC.Sca1+)
GTCATCCAGCTAAGTA-1	N_GTCATCCAGCTAAGTA	1977	1366	N	mouse	N	1	0.0065756196256955	0.351351351351351	Singlet	0	NA	NA	4	3	3	4	Endothelial cells	Epithelial cells (Ep.8wk.CEC.Sca1+)	Epithelial cells	Epithelial_cells	Stem cells (SC.STSL)	Epithelial cells (Ep.8wk.CEC.Sca1+)
GTCCTCAGTCAAGCGA-1	N_GTCCTCAGTCAAGCGA	1024	747	N	mouse	N	1	0.005859375	0.027027027027027	Singlet	0	NA	NA	4	3	3	4	Fibroblasts	Epithelial cells (Ep.8wk.CEC.Sca1+)	Epithelial cells	Epithelial_cells	Macrophages (MF.11C-11B+)	Epithelial cells (Ep.8wk.CEC.Sca1+)
GTCCTCATCCGTCCTA-1	N_GTCCTCATCCGTCCTA	893	664	N	mouse	N	1	0	0	Singlet	0	NA	NA	4	3	3	4	Epithelial cells	Epithelial cells (Ep.8wk.CEC.Sca1+)	Epithelial cells	Epithelial_cells	Epithelial cells (Ep.8wk.CEC.Sca1+)	Epithelial cells (Ep.8wk.CEC.Sca1+)
GTGACGCTCACAATGC-1	N_GTGACGCTCACAATGC	676	513	N	mouse	N	1	0.0029585798816568	0	Singlet	0	NA	NA	4	3	3	4	Epithelial cells	Epithelial cells (Ep.8wk.CEC.Sca1+)	Epithelial cells	Epithelial_cells	Epithelial cells (MECHI.GFP-.ADULT)	Epithelial cells (Ep.8wk.CEC.Sca1+)
GTGAGCCGTAGGTAGC-1	N_GTGAGCCGTAGGTAGC	507	410	N	mouse	N	1	0.0019723865877712	0.027027027027027	Singlet	0	NA	NA	4	3	3	4	Epithelial cells	Epithelial cells (Ep.8wk.CEC.Sca1+)	Epithelial cells	Epithelial_cells	Epithelial cells (Ep.8wk.CEC.Sca1+)	Epithelial cells (Ep.8wk.CEC.Sca1+)
GTGGAGACAGATACCT-1	N_GTGGAGACAGATACCT	1201	888	N	mouse	N	1	0.000832639467110741	0.027027027027027	Singlet	0	NA	NA	4	3	3	4	Epithelial cells	Epithelial cells (Ep.8wk.CEC.Sca1+)	Epithelial cells	Epithelial_cells	Epithelial cells (MECHI.GFP-.ADULT)	Epithelial cells (Ep.8wk.CEC.Sca1+)
GTGGAGAGTTGTCATG-1	N_GTGGAGAGTTGTCATG	668	502	N	mouse	N	1	0	0	Singlet	0	NA	NA	4	3	3	4	Epithelial cells	Epithelial cells (Ep.8wk.CEC.Sca1+)	Epithelial cells	Epithelial_cells	Endothelial cells (BEC)	Epithelial cells (Ep.8wk.CEC.Sca1+)
GTGTTCCCAGCAATTC-1	N_GTGTTCCCAGCAATTC	640	503	N	mouse	N	1	0	0	Singlet	0	NA	NA	4	3	3	4	Epithelial cells	Epithelial cells (Ep.8wk.CEC.Sca1+)	Epithelial cells	Epithelial_cells	Epithelial cells (Ep.8wk.CEC.Sca1+)	Epithelial cells (Ep.8wk.CEC.Sca1+)
GTTACCCTCTCATTTG-1	N_GTTACCCTCTCATTTG	664	516	N	mouse	N	1	0.00451807228915663	0.027027027027027	Singlet	0	NA	NA	4	3	3	4	Macrophages	Epithelial cells (Ep.8wk.CEC.Sca1+)	Epithelial cells	Epithelial_cells	Macrophages (MF.480INT.NAIVE)	Epithelial cells (Ep.8wk.CEC.Sca1+)
GTTAGACCATGTTACG-1	N_GTTAGACCATGTTACG	860	658	N	mouse	N	1	0.00232558139534884	0	Singlet	0	NA	NA	4	3	3	4	Endothelial cells	Epithelial cells (Ep.8wk.CEC.Sca1+)	Epithelial cells	Epithelial_cells	Stem cells (LTHSC)	Epithelial cells (Ep.8wk.CEC.Sca1+)
GTTAGACGTAGCGCTC-1	N_GTTAGACGTAGCGCTC	804	622	N	mouse	N	1	0.00497512437810945	0.027027027027027	Singlet	0	NA	NA	4	3	3	4	Epithelial cells	Epithelial cells (Ep.8wk.CEC.Sca1+)	Epithelial cells	Epithelial_cells	Stem cells (SC.STSL)	Epithelial cells (Ep.8wk.CEC.Sca1+)
GTTAGTGCACCGCTGA-1	N_GTTAGTGCACCGCTGA	928	699	N	mouse	N	1	0.00323275862068966	0	Singlet	0	NA	NA	4	3	3	4	Epithelial cells	Epithelial cells (Ep.8wk.CEC.Sca1+)	Epithelial cells	Epithelial_cells	Stromal cells (ST.31-38-44-)	Epithelial cells (Ep.8wk.CEC.Sca1+)
GTTCATTTCCTTTGAT-1	N_GTTCATTTCCTTTGAT	1142	808	N	mouse	N	1	0.00350262697022767	0	Singlet	0	NA	NA	4	3	3	4	Endothelial cells	Epithelial cells (Ep.8wk.CEC.Sca1+)	Epithelial cells	Epithelial_cells	Fibroblasts (FI)	Epithelial cells (Ep.8wk.CEC.Sca1+)
GTTTACTCATCCAACA-1	N_GTTTACTCATCCAACA	2136	1384	N	mouse	N	1	0.0102996254681648	0.162162162162162	Singlet	0	NA	NA	5	4	4	5	Epithelial cells	Stromal cells (ST.31-38-44-)	Epithelial cells	Epithelial_cells	Epithelial cells (Ep.8wk.CEC.Sca1+)	Stromal cells (ST.31-38-44-)
TAACGACAGTTGAAGT-1	N_TAACGACAGTTGAAGT	998	788	N	mouse	N	1	0.0030060120240481	0.0810810810810811	Singlet	0	NA	NA	4	3	3	4	Epithelial cells	Epithelial cells (Ep.8wk.CEC.Sca1+)	Epithelial cells	Epithelial_cells	Epithelial cells (Ep.5wk.MEC.Sca1+)	Epithelial cells (Ep.8wk.CEC.Sca1+)
TAACGACCACGCGTCA-1	N_TAACGACCACGCGTCA	612	490	N	mouse	N	1	0	0	Singlet	0	NA	NA	4	3	3	4	Epithelial cells	Epithelial cells (Ep.8wk.CEC.Sca1+)	Epithelial cells	Epithelial_cells	Epithelial cells (Ep.8wk.CEChi)	Epithelial cells (Ep.8wk.CEC.Sca1+)
TAAGCCACACGAAAGC-1	N_TAAGCCACACGAAAGC	1257	958	N	mouse	N	1	0.000795544948289578	0.189189189189189	Singlet	0	NA	NA	4	3	3	4	Epithelial cells	Epithelial cells (Ep.8wk.CEC.Sca1+)	Epithelial cells	Epithelial_cells	Macrophages (MF)	Epithelial cells (Ep.8wk.CEC.Sca1+)
TAAGTCGGTCACGACC-1	N_TAAGTCGGTCACGACC	1205	884	N	mouse	N	1	0.0016597510373444	0	Singlet	0	NA	NA	4	3	3	4	Epithelial cells	Epithelial cells (Ep.8wk.CEC.Sca1+)	Epithelial cells	Epithelial_cells	Fibroblasts (FI.MTS15+)	Epithelial cells (Ep.8wk.CEC.Sca1+)
TACCCGTAGTCTCTGA-1	N_TACCCGTAGTCTCTGA	1644	1207	N	mouse	N	1	0.0121654501216545	0.189189189189189	Singlet	0	NA	NA	4	3	3	4	T cells	Epithelial cells (Ep.8wk.CEC.Sca1+)	Epithelial cells	Epithelial_cells	T cells (T.Tregs)	Epithelial cells (Ep.8wk.CEC.Sca1+)
TACGGGCGTCACTCTC-1	N_TACGGGCGTCACTCTC	1028	773	N	mouse	N	1	0.000972762645914397	0	Singlet	0	NA	NA	4	3	3	4	Fibroblasts	Epithelial cells (Ep.8wk.CEC.Sca1+)	Epithelial cells	Epithelial_cells	Fibroblasts (FI.MTS15+)	Epithelial cells (Ep.8wk.CEC.Sca1+)
TAGCACAGTACGCTTA-1	N_TAGCACAGTACGCTTA	1334	944	N	mouse	N	1	0.00149925037481259	0	Singlet	0	NA	NA	4	3	3	4	Fibroblasts	Epithelial cells (Ep.8wk.CEC.Sca1+)	Epithelial cells	Epithelial_cells	Fibroblasts (FI)	Epithelial cells (Ep.8wk.CEC.Sca1+)
TATCAGGAGCGCAATG-1	N_TATCAGGAGCGCAATG	1691	1183	N	mouse	N	1	0.0248373743347132	0.108108108108108	Singlet	0	NA	NA	4	3	3	4	Epithelial cells	Epithelial cells (Ep.8wk.CEC.Sca1+)	Epithelial cells	Epithelial_cells	Fibroblasts (FI.MTS15+)	Epithelial cells (Ep.8wk.CEC.Sca1+)
TATTCCACAAAGGAGA-1	N_TATTCCACAAAGGAGA	1089	845	N	mouse	N	1	0.0110192837465565	0.135135135135135	Singlet	0	NA	NA	4	3	3	4	Endothelial cells	Epithelial cells (Ep.8wk.CEC.Sca1+)	Epithelial cells	Epithelial_cells	Epithelial cells (MECHI.GFP-.ADULT)	Epithelial cells (Ep.8wk.CEC.Sca1+)
TATTGGGAGTTGTAAG-1	N_TATTGGGAGTTGTAAG	1021	761	N	mouse	N	1	0.0146914789422135	0.0540540540540541	Singlet	0	NA	NA	4	3	3	4	Epithelial cells	Epithelial cells (Ep.8wk.CEC.Sca1+)	Epithelial cells	Epithelial_cells	Epithelial cells (Ep.8wk.CEChi)	Epithelial cells (Ep.8wk.CEC.Sca1+)
TCAAGACGTGGCTTAT-1	N_TCAAGACGTGGCTTAT	1965	1338	N	mouse	N	1	0.011704834605598	0.189189189189189	Singlet	0	NA	NA	4	3	3	4	Endothelial cells	Epithelial cells (Ep.8wk.CEC.Sca1+)	Epithelial cells	Epithelial_cells	Stromal cells (ST.31-38-44-)	Epithelial cells (Ep.8wk.CEC.Sca1+)
TCAAGACTCCAACTGA-1	N_TCAAGACTCCAACTGA	1971	1396	N	mouse	N	1	0.0030441400304414	0.243243243243243	Singlet	0	NA	NA	4	3	3	4	Macrophages	Epithelial cells (Ep.8wk.CEC.Sca1+)	Epithelial cells	Epithelial_cells	Epithelial cells (Ep.8wk.CEChi)	Epithelial cells (Ep.8wk.CEC.Sca1+)
TCAATCTTCCCGAATA-1	N_TCAATCTTCCCGAATA	858	640	N	mouse	N	1	0.00582750582750583	0.027027027027027	Singlet	0	NA	NA	4	3	3	4	Epithelial cells	Epithelial cells (Ep.8wk.CEC.Sca1+)	Epithelial cells	Epithelial_cells	Epithelial cells (Ep.8wk.CEC.Sca1+)	Epithelial cells (Ep.8wk.CEC.Sca1+)
TCACGCTGTACCGTGC-1	N_TCACGCTGTACCGTGC	737	544	N	mouse	N	1	0	0	Singlet	0	NA	NA	4	3	3	4	Endothelial cells	Epithelial cells (Ep.8wk.CEC.Sca1+)	Epithelial cells	Epithelial_cells	Fibroblasts (FI.MTS15+)	Epithelial cells (Ep.8wk.CEC.Sca1+)
TCACGGGAGCCTGAGA-1	N_TCACGGGAGCCTGAGA	976	692	N	mouse	N	1	0.00102459016393443	0	Singlet	0	NA	NA	4	3	3	4	Fibroblasts	Epithelial cells (Ep.8wk.CEC.Sca1+)	Epithelial cells	Epithelial_cells	Endothelial cells (BEC)	Epithelial cells (Ep.8wk.CEC.Sca1+)
TCAGGTACACACCGCA-1	N_TCAGGTACACACCGCA	2302	1550	N	mouse	N	1	0.00130321459600348	0.135135135135135	Singlet	0	NA	NA	4	3	3	4	Endothelial cells	Epithelial cells (Ep.8wk.CEC.Sca1+)	Epithelial cells	Epithelial_cells	Endothelial cells (LEC)	Epithelial cells (Ep.8wk.CEC.Sca1+)
TCAGTCCAGCAATAGT-1	N_TCAGTCCAGCAATAGT	1677	1193	N	mouse	N	1	0.00119260584376863	0.459459459459459	Singlet	0	NA	NA	4	3	3	4	Fibroblasts	Epithelial cells (Ep.8wk.CEC.Sca1+)	Epithelial cells	Epithelial_cells	Fibroblasts (FI)	Epithelial cells (Ep.8wk.CEC.Sca1+)
TCATGCCAGGTAGCCA-1	N_TCATGCCAGGTAGCCA	885	683	N	mouse	N	1	0.00112994350282486	0	Singlet	0	NA	NA	4	3	3	4	Epithelial cells	Epithelial cells (Ep.8wk.CEC.Sca1+)	Epithelial cells	Epithelial_cells	Endothelial cells (LEC)	Epithelial cells (Ep.8wk.CEC.Sca1+)
TCATGGATCGCAAGAG-1	N_TCATGGATCGCAAGAG	1222	927	N	mouse	N	1	0.00327332242225859	0.324324324324324	Singlet	0	NA	NA	4	3	3	4	Stromal cells	Epithelial cells (Ep.8wk.CEC.Sca1+)	Epithelial cells	Epithelial_cells	Stromal cells (ST.31-38-44-)	Epithelial cells (Ep.8wk.CEC.Sca1+)
TCATTCACAACCGGAA-1	N_TCATTCACAACCGGAA	1330	1013	N	mouse	N	1	0.00150375939849624	0.0540540540540541	Singlet	0	NA	NA	4	3	3	4	Endothelial cells	Epithelial cells (Ep.8wk.CEC.Sca1+)	Epithelial cells	Epithelial_cells	Fibroblasts (FI)	Epithelial cells (Ep.8wk.CEC.Sca1+)
TCCACCACAAATCAAG-1	N_TCCACCACAAATCAAG	1464	1029	N	mouse	N	1	0.00204918032786885	0.108108108108108	Singlet	0	NA	NA	4	3	3	4	Endothelial cells	Epithelial cells (Ep.8wk.CEC.Sca1+)	Epithelial cells	Epithelial_cells	Epithelial cells (Ep.8wk.CEC.Sca1+)	Epithelial cells (Ep.8wk.CEC.Sca1+)
TCCCACACACCTCGTT-1	N_TCCCACACACCTCGTT	1987	1357	N	mouse	N	1	0.00704579768495219	0.0540540540540541	Singlet	0	NA	NA	1	0	0	1	Epithelial cells	Stromal cells (ST.31-38-44-)	Epithelial cells	Epithelial_cells	Epithelial cells (Ep.8wk.CEC.Sca1+)	Stromal cells (ST.31-38-44-)
TCCGGGACAAATCAAG-1	N_TCCGGGACAAATCAAG	1580	1162	N	mouse	N	1	0.00189873417721519	0.162162162162162	Singlet	0	NA	NA	4	3	3	4	Epithelial cells	Epithelial cells (Ep.8wk.CEC.Sca1+)	Epithelial cells	Epithelial_cells	Stem cells (SC.STSL)	Epithelial cells (Ep.8wk.CEC.Sca1+)
TCCTCCCGTACGAGTG-1	N_TCCTCCCGTACGAGTG	824	645	N	mouse	N	1	0	0.027027027027027	Singlet	0	NA	NA	4	3	3	4	Macrophages	Epithelial cells (Ep.8wk.CEC.Sca1+)	Epithelial cells	Epithelial_cells	Epithelial cells (Ep.8wk.CEC.Sca1+)	Epithelial cells (Ep.8wk.CEC.Sca1+)
TCGACCTGTTGTTGCA-1	N_TCGACCTGTTGTTGCA	1026	743	N	mouse	N	1	0.00779727095516569	0	Singlet	0	NA	NA	4	3	3	4	Endothelial cells	Epithelial cells (Ep.8wk.CEC.Sca1+)	Epithelial cells	Epithelial_cells	Endothelial cells (LEC)	Epithelial cells (Ep.8wk.CEC.Sca1+)
TCGACGGCACTTGACA-1	N_TCGACGGCACTTGACA	883	670	N	mouse	N	1	0	0	Singlet	0	NA	NA	4	3	3	4	Epithelial cells	Epithelial cells (Ep.8wk.CEC.Sca1+)	Epithelial cells	Epithelial_cells	Epithelial cells (MECHI.GFP-.ADULT)	Epithelial cells (Ep.8wk.CEC.Sca1+)
TCGCAGGTCCGTACGG-1	N_TCGCAGGTCCGTACGG	2245	1530	N	mouse	N	1	0.00400890868596882	0.216216216216216	Singlet	0	NA	NA	4	3	3	4	T cells	Epithelial cells (Ep.8wk.CEC.Sca1+)	Epithelial cells	Epithelial_cells	Tgd (Tgd)	Epithelial cells (Ep.8wk.CEC.Sca1+)
TCGTAGACAGAGCGTA-1	N_TCGTAGACAGAGCGTA	1381	1020	N	mouse	N	1	0.00362056480811007	0.216216216216216	Singlet	0	NA	NA	4	3	3	4	Epithelial cells	Epithelial cells (Ep.8wk.CEC.Sca1+)	Epithelial cells	Epithelial_cells	Epithelial cells (Ep.8wk.CEC.Sca1+)	Epithelial cells (Ep.8wk.CEC.Sca1+)
TCGTCCAAGCCAGTAG-1	N_TCGTCCAAGCCAGTAG	1017	805	N	mouse	N	1	0.00491642084562439	0.459459459459459	Singlet	0	NA	NA	4	3	3	4	Stem cells	Epithelial cells (Ep.8wk.CEC.Sca1+)	Epithelial cells	Epithelial_cells	Macrophages (MF.ALV)	Epithelial cells (Ep.8wk.CEC.Sca1+)
TCGTGGGAGTAGATCA-1	N_TCGTGGGAGTAGATCA	830	690	N	mouse	N	1	0.00240963855421687	0.027027027027027	Singlet	0	NA	NA	4	3	3	4	Macrophages	Epithelial cells (Ep.8wk.CEC.Sca1+)	Epithelial cells	Epithelial_cells	Macrophages (MF.11C-11B+)	Epithelial cells (Ep.8wk.CEC.Sca1+)
TCTACATTCCCAGGAC-1	N_TCTACATTCCCAGGAC	1489	1051	N	mouse	N	1	0.00873069173942243	0.135135135135135	Singlet	0	NA	NA	4	3	3	4	B cells	Epithelial cells (Ep.8wk.CEC.Sca1+)	Epithelial cells	Epithelial_cells	B cells (B.FRE)	Epithelial cells (Ep.8wk.CEC.Sca1+)
TCTATACAGTATAGGT-1	N_TCTATACAGTATAGGT	2071	1390	N	mouse	N	1	0.000482858522452921	0.486486486486487	Singlet	0	NA	NA	4	3	3	4	Epithelial cells	Epithelial cells (Ep.8wk.CEC.Sca1+)	Epithelial cells	Epithelial_cells	Epithelial cells (Ep.8wk.CEC.Sca1+)	Epithelial cells (Ep.8wk.CEC.Sca1+)
TCTATCATCTTGGGCG-1	N_TCTATCATCTTGGGCG	1616	1137	N	mouse	N	1	0.00618811881188119	0.27027027027027	Singlet	0	NA	NA	4	3	3	4	Endothelial cells	Epithelial cells (Ep.8wk.CEC.Sca1+)	Epithelial cells	Epithelial_cells	Stromal cells (ST.31-38-44-)	Epithelial cells (Ep.8wk.CEC.Sca1+)
TCTGCCAGTAGATTGA-1	N_TCTGCCAGTAGATTGA	1434	1037	N	mouse	N	1	0.0516039051603905	0.351351351351351	Singlet	0	NA	NA	4	3	3	4	Macrophages	Epithelial cells (Ep.8wk.CEC.Sca1+)	Epithelial cells	Epithelial_cells	Macrophages (MF)	Epithelial cells (Ep.8wk.CEC.Sca1+)
TCTGCCATCGGAGTGA-1	N_TCTGCCATCGGAGTGA	867	713	N	mouse	N	1	0.00115340253748558	0.189189189189189	Singlet	0	NA	NA	4	3	3	4	Stem cells	Epithelial cells (Ep.8wk.CEC.Sca1+)	Epithelial cells	Epithelial_cells	Epithelial cells (Ep.8wk.CEC.Sca1+)	Epithelial cells (Ep.8wk.CEC.Sca1+)
TCTGGCTCATAGCACT-1	N_TCTGGCTCATAGCACT	1578	1081	N	mouse	N	1	0	0.243243243243243	Singlet	0	NA	NA	4	3	3	4	Epithelial cells	Epithelial cells (Ep.8wk.CEC.Sca1+)	Epithelial cells	Epithelial_cells	Epithelial cells (Ep.8wk.CEC.Sca1+)	Epithelial cells (Ep.8wk.CEC.Sca1+)
TCTTAGTTCACTTATC-1	N_TCTTAGTTCACTTATC	1357	985	N	mouse	N	1	0.00147383935151069	0.0810810810810811	Singlet	0	NA	NA	4	3	3	4	Fibroblasts	Epithelial cells (Ep.8wk.CEC.Sca1+)	Epithelial cells	Epithelial_cells	Stromal cells (ST.31-38-44-)	Epithelial cells (Ep.8wk.CEC.Sca1+)
TCTTCCTTCCGAGCTG-1	N_TCTTCCTTCCGAGCTG	1275	911	N	mouse	N	1	0.00235294117647059	0	Singlet	0	NA	NA	4	3	3	4	Fibroblasts	Epithelial cells (Ep.8wk.CEC.Sca1+)	Epithelial cells	Epithelial_cells	Epithelial cells (Ep.8wk.CEC.Sca1+)	Epithelial cells (Ep.8wk.CEC.Sca1+)
TGAACGTTCGCGCCAA-1	N_TGAACGTTCGCGCCAA	847	644	N	mouse	N	1	0.00472255017709563	0.0810810810810811	Singlet	0	NA	NA	4	3	3	4	Fibroblasts	Epithelial cells (Ep.8wk.CEC.Sca1+)	Epithelial cells	Epithelial_cells	Macrophages (MF.11C-11B+)	Epithelial cells (Ep.8wk.CEC.Sca1+)
TGAATGCGTATGCGTT-1	N_TGAATGCGTATGCGTT	699	552	N	mouse	N	1	0.00286123032904149	0	Singlet	0	NA	NA	4	3	3	4	Epithelial cells	Epithelial cells (Ep.8wk.CEC.Sca1+)	Epithelial cells	Epithelial_cells	Epithelial cells (MECHI.GFP-.ADULT)	Epithelial cells (Ep.8wk.CEC.Sca1+)
TGACGCGAGTACCATC-1	N_TGACGCGAGTACCATC	1334	986	N	mouse	N	1	0.00374812593703148	0.324324324324324	Singlet	0	NA	NA	4	3	3	4	Endothelial cells	Epithelial cells (Ep.8wk.CEC.Sca1+)	Epithelial cells	Epithelial_cells	Stromal cells (ST.31-38-44-)	Epithelial cells (Ep.8wk.CEC.Sca1+)
TGATCTTAGGTGCTGA-1	N_TGATCTTAGGTGCTGA	1330	917	N	mouse	N	1	0.0037593984962406	0	Singlet	0	NA	NA	4	3	3	4	Epithelial cells	Epithelial cells (Ep.8wk.CEC.Sca1+)	Epithelial cells	Epithelial_cells	Epithelial cells (Ep.8wk.CEC.Sca1+)	Epithelial cells (Ep.8wk.CEC.Sca1+)
TGCAGGCAGCCGATAG-1	N_TGCAGGCAGCCGATAG	665	539	N	mouse	N	1	0.00300751879699248	0	Singlet	0	NA	NA	4	3	3	4	Epithelial cells	Epithelial cells (Ep.8wk.CEC.Sca1+)	Epithelial cells	Epithelial_cells	Stromal cells (ST.31-38-44-)	Epithelial cells (Ep.8wk.CEC.Sca1+)
TGCAGGCTCTTCTGTA-1	N_TGCAGGCTCTTCTGTA	926	703	N	mouse	N	1	0	0.027027027027027	Singlet	0	NA	NA	4	3	3	4	Fibroblasts	Epithelial cells (Ep.8wk.CEC.Sca1+)	Epithelial cells	Epithelial_cells	Epithelial cells (Ep.8wk.CEC.Sca1+)	Epithelial cells (Ep.8wk.CEC.Sca1+)
TGCGGGTCAGCTCTGG-1	N_TGCGGGTCAGCTCTGG	1057	764	N	mouse	N	1	0.0340586565752129	0.0540540540540541	Singlet	0	NA	NA	4	3	3	4	Epithelial cells	Epithelial cells (Ep.8wk.CEC.Sca1+)	Epithelial cells	Epithelial_cells	Epithelial cells (MECHI.GFP-.ADULT)	Epithelial cells (Ep.8wk.CEC.Sca1+)
TGCTGAAGTCCAGTTA-1	N_TGCTGAAGTCCAGTTA	1954	1301	N	mouse	N	1	0.00358239508700102	0.135135135135135	Singlet	0	NA	NA	4	3	3	4	Fibroblasts	Epithelial cells (Ep.8wk.CEC.Sca1+)	Epithelial cells	Epithelial_cells	Fibroblasts (FRC)	Epithelial cells (Ep.8wk.CEC.Sca1+)
TGCTGAATCTAGCCAA-1	N_TGCTGAATCTAGCCAA	899	668	N	mouse	N	1	0.00111234705228031	0.0540540540540541	Singlet	0	NA	NA	4	3	3	4	Fibroblasts	Epithelial cells (Ep.8wk.CEC.Sca1+)	Epithelial cells	Epithelial_cells	Macrophages (MF.11C-11B+)	Epithelial cells (Ep.8wk.CEC.Sca1+)
TGGATCATCGATCCCT-1	N_TGGATCATCGATCCCT	862	659	N	mouse	N	1	0.00232018561484919	0.0540540540540541	Singlet	0	NA	NA	4	3	3	4	Macrophages	Epithelial cells (Ep.8wk.CEC.Sca1+)	Epithelial cells	Epithelial_cells	Endothelial cells (BEC)	Epithelial cells (Ep.8wk.CEC.Sca1+)
TGGATGTTCTTAATCC-1	N_TGGATGTTCTTAATCC	1524	1074	N	mouse	N	1	0.00196850393700787	0.0540540540540541	Singlet	0	NA	NA	4	3	3	4	Epithelial cells	Epithelial cells (Ep.8wk.CEC.Sca1+)	Epithelial cells	Epithelial_cells	Epithelial cells (Ep.8wk.CEC.Sca1+)	Epithelial cells (Ep.8wk.CEC.Sca1+)
TGGGATTAGATCCCAT-1	N_TGGGATTAGATCCCAT	1358	961	N	mouse	N	1	0.00147275405007364	0.0540540540540541	Singlet	0	NA	NA	4	3	3	4	Fibroblasts	Epithelial cells (Ep.8wk.CEC.Sca1+)	Epithelial cells	Epithelial_cells	Fibroblasts (FI)	Epithelial cells (Ep.8wk.CEC.Sca1+)
TGGTAGTCAGCTAACT-1	N_TGGTAGTCAGCTAACT	914	684	N	mouse	N	1	0	0	Singlet	0	NA	NA	4	3	3	4	Fibroblasts	Epithelial cells (Ep.8wk.CEC.Sca1+)	Epithelial cells	Epithelial_cells	Stromal cells (ST.31-38-44-)	Epithelial cells (Ep.8wk.CEC.Sca1+)
TGTGAGTAGATTACCC-1	N_TGTGAGTAGATTACCC	1029	732	N	mouse	N	1	0.00194363459669582	0.027027027027027	Singlet	0	NA	NA	4	3	3	4	Mast cells	Epithelial cells (Ep.8wk.CEC.Sca1+)	Epithelial cells	Epithelial_cells	Epithelial cells (Ep.8wk.CEC.Sca1+)	Epithelial cells (Ep.8wk.CEC.Sca1+)
TGTGAGTGTCGTTCAA-1	N_TGTGAGTGTCGTTCAA	642	510	N	mouse	N	1	0	0	Singlet	0	NA	NA	4	3	3	4	Endothelial cells	Epithelial cells (Ep.8wk.CEC.Sca1+)	Epithelial cells	Epithelial_cells	Endothelial cells (LEC)	Epithelial cells (Ep.8wk.CEC.Sca1+)
TGTTACTGTCATTGCA-1	N_TGTTACTGTCATTGCA	1290	956	N	mouse	N	1	0.013953488372093	0.351351351351351	Singlet	0	NA	NA	4	3	3	4	Fibroblasts	Epithelial cells (Ep.8wk.CEC.Sca1+)	Epithelial cells	Epithelial_cells	Fibroblasts (FI.MTS15+)	Epithelial cells (Ep.8wk.CEC.Sca1+)
TTACCGCCAACGATTC-1	N_TTACCGCCAACGATTC	1451	961	N	mouse	N	1	0.000689179875947622	0.027027027027027	Singlet	0	NA	NA	4	3	3	4	Fibroblasts	Epithelial cells (Ep.8wk.CEC.Sca1+)	Epithelial cells	Epithelial_cells	Fibroblasts (FI.MTS15+)	Epithelial cells (Ep.8wk.CEC.Sca1+)
TTACGTTGTCGGAAAC-1	N_TTACGTTGTCGGAAAC	1538	1137	N	mouse	N	1	0.00195058517555267	0.324324324324324	Singlet	0	NA	NA	4	3	3	4	Macrophages	Epithelial cells (Ep.8wk.CEC.Sca1+)	Epithelial cells	Epithelial_cells	Macrophages (MF.11C-11B+)	Epithelial cells (Ep.8wk.CEC.Sca1+)
TTAGGCAAGTACGAGC-1	N_TTAGGCAAGTACGAGC	1532	1005	N	mouse	N	1	0.0300261096605744	0.189189189189189	Singlet	0	NA	NA	4	3	3	4	Epithelial cells	Epithelial cells (Ep.8wk.CEC.Sca1+)	Epithelial cells	Epithelial_cells	Epithelial cells (Ep.8wk.CEC.Sca1+)	Epithelial cells (Ep.8wk.CEC.Sca1+)
TTATTGCTCAGGAAGC-1	N_TTATTGCTCAGGAAGC	961	687	N	mouse	N	1	0.00416233090530697	0.027027027027027	Singlet	0	NA	NA	4	3	3	4	Epithelial cells	Epithelial cells (Ep.8wk.CEC.Sca1+)	Epithelial cells	Epithelial_cells	Epithelial cells (Ep.8wk.CEC.Sca1+)	Epithelial cells (Ep.8wk.CEC.Sca1+)
TTCACGCCAGTCGCTG-1	N_TTCACGCCAGTCGCTG	1733	1241	N	mouse	N	1	0.00230813618003462	0.135135135135135	Singlet	0	NA	NA	4	3	3	4	B cells	Epithelial cells (Ep.8wk.CEC.Sca1+)	Epithelial cells	Epithelial_cells	B cells (B.FrF)	Epithelial cells (Ep.8wk.CEC.Sca1+)
TTCATGTCAGACCTAT-1	N_TTCATGTCAGACCTAT	1682	1195	N	mouse	N	1	0.00237812128418549	0.108108108108108	Singlet	0	NA	NA	4	3	3	4	B cells	Epithelial cells (Ep.8wk.CEC.Sca1+)	Epithelial cells	Epithelial_cells	Macrophages (MF.11C-11B+)	Epithelial cells (Ep.8wk.CEC.Sca1+)
TTCCTTCTCTGAATGC-1	N_TTCCTTCTCTGAATGC	2278	1492	N	mouse	N	1	0.00175592625109745	0.351351351351351	Singlet	0	NA	NA	4	3	3	4	Endothelial cells	Epithelial cells (Ep.8wk.CEC.Sca1+)	Epithelial cells	Epithelial_cells	Endothelial cells (BEC)	Epithelial cells (Ep.8wk.CEC.Sca1+)
TTCGATTAGACTAGAT-1	N_TTCGATTAGACTAGAT	2105	1362	N	mouse	N	1	0.000950118764845606	0.243243243243243	Singlet	0	NA	NA	4	3	3	4	Fibroblasts	Epithelial cells (Ep.8wk.CEC.Sca1+)	Epithelial cells	Epithelial_cells	Epithelial cells (Ep.8wk.CEC.Sca1+)	Epithelial cells (Ep.8wk.CEC.Sca1+)
TTCTGTATCCCAAGCG-1	N_TTCTGTATCCCAAGCG	1222	904	N	mouse	N	1	0.0016366612111293	0	Singlet	0	NA	NA	4	3	3	4	Stem cells	Epithelial cells (Ep.8wk.CEC.Sca1+)	Epithelial cells	Epithelial_cells	Stem cells (LTHSC)	Epithelial cells (Ep.8wk.CEC.Sca1+)
TTGAACGTCTTAGGAC-1	N_TTGAACGTCTTAGGAC	1185	849	N	mouse	N	1	0.00168776371308017	0.162162162162162	Singlet	0	NA	NA	4	3	3	4	Epithelial cells	Epithelial cells (Ep.8wk.CEC.Sca1+)	Epithelial cells	Epithelial_cells	Epithelial cells (Ep.8wk.CEC.Sca1+)	Epithelial cells (Ep.8wk.CEC.Sca1+)
TTGATGGCATAGATGA-1	N_TTGATGGCATAGATGA	1300	858	N	mouse	N	1	0.0315384615384615	0.0540540540540541	Singlet	0	NA	NA	4	3	3	4	Endothelial cells	Epithelial cells (Ep.8wk.CEC.Sca1+)	Epithelial cells	Epithelial_cells	Epithelial cells (Ep.5wk.MEC.Sca1+)	Epithelial cells (Ep.8wk.CEC.Sca1+)
TTGGATGAGGAGTATT-1	N_TTGGATGAGGAGTATT	1492	1120	N	mouse	N	1	0.00536193029490617	0.162162162162162	Singlet	0	NA	NA	4	3	3	4	Fibroblasts	Epithelial cells (Ep.8wk.CEC.Sca1+)	Epithelial cells	Epithelial_cells	Stem cells (SC.STSL)	Epithelial cells (Ep.8wk.CEC.Sca1+)
TTGTGGAAGTCTTCCC-1	N_TTGTGGAAGTCTTCCC	1560	1104	N	mouse	N	1	0.00384615384615385	0.0810810810810811	Singlet	0	NA	NA	4	3	3	4	Epithelial cells	Epithelial cells (Ep.8wk.CEC.Sca1+)	Epithelial cells	Epithelial_cells	Epithelial cells (Ep.8wk.CEC.Sca1+)	Epithelial cells (Ep.8wk.CEC.Sca1+)
TTGTGTTTCCTACGAA-1	N_TTGTGTTTCCTACGAA	1050	792	N	mouse	N	1	0	0	Singlet	0	NA	NA	4	3	3	4	Epithelial cells	Epithelial cells (Ep.8wk.CEC.Sca1+)	Epithelial cells	Epithelial_cells	Stromal cells (ST.31-38-44-)	Epithelial cells (Ep.8wk.CEC.Sca1+)
TTGTTGTTCGCAGAGA-1	N_TTGTTGTTCGCAGAGA	1989	1435	N	mouse	N	1	0.00150829562594268	0.243243243243243	Singlet	0	NA	NA	4	3	3	4	Endothelial cells	Epithelial cells (Ep.8wk.CEC.Sca1+)	Epithelial cells	Epithelial_cells	Endothelial cells (LEC)	Epithelial cells (Ep.8wk.CEC.Sca1+)
TTTACTGTCGCCTATC-1	N_TTTACTGTCGCCTATC	1392	1013	N	mouse	N	1	0.0021551724137931	0.243243243243243	Singlet	0	NA	NA	4	3	3	4	Endothelial cells	Epithelial cells (Ep.8wk.CEC.Sca1+)	Epithelial cells	Epithelial_cells	Fibroblasts (FI.MTS15+)	Epithelial cells (Ep.8wk.CEC.Sca1+)
TTTGATCTCCGTTTCG-1	N_TTTGATCTCCGTTTCG	1246	920	N	mouse	N	1	0	0	Singlet	0	NA	NA	4	3	3	4	Fibroblasts	Epithelial cells (Ep.8wk.CEC.Sca1+)	Epithelial cells	Epithelial_cells	Stromal cells (ST.31-38-44-)	Epithelial cells (Ep.8wk.CEC.Sca1+)
AAACGCTTCATTACCT-2	C_AAACGCTTCATTACCT	2324	1450	C	mouse	C	1	0.00172117039586919	NA	NA	0	0.0545454545454545	Singlet	5	4	4	5	Epithelial cells	Stromal cells (ST.31-38-44-)	Epithelial cells	Epithelial_cells	Epithelial cells (Ep.8wk.CEC.Sca1+)	Stromal cells (ST.31-38-44-)
AAAGAACGTTGCACGC-2	C_AAAGAACGTTGCACGC	3315	1842	C	mouse	C	1	0.0630467571644042	NA	NA	0	0.181818181818182	Singlet	5	4	4	5	Tgd	Stromal cells (ST.31-38-44-)	Epithelial cells	Epithelial_cells	Tgd (Tgd.VG2+)	Stromal cells (ST.31-38-44-)
AAAGGGCAGGACGGAG-2	C_AAAGGGCAGGACGGAG	4585	2095	C	mouse	C	1	0.0612868047982552	NA	NA	0	0.181818181818182	Singlet	5	4	4	5	Epithelial cells	Stromal cells (ST.31-38-44-)	Epithelial cells	Epithelial_cells	Epithelial cells (MECHI.GFP-.ADULT)	Stromal cells (ST.31-38-44-)
AAAGTCCCAACTGAAA-2	C_AAAGTCCCAACTGAAA	4327	2173	C	mouse	C	1	0.00554656806101225	NA	NA	0	0.309090909090909	Singlet	4	3	3	4	Endothelial cells	Epithelial cells (Ep.8wk.CEC.Sca1+)	Epithelial cells	Epithelial_cells	Stem cells (SC.STSL)	Epithelial cells (Ep.8wk.CEC.Sca1+)
AAAGTGAAGGCGCTTC-2	C_AAAGTGAAGGCGCTTC	1382	922	C	mouse	C	1	0.00434153400868307	NA	NA	0	0.0909090909090909	Singlet	5	4	4	5	Endothelial cells	Stromal cells (ST.31-38-44-)	Epithelial cells	Epithelial_cells	Stromal cells (ST.31-38-44-)	Stromal cells (ST.31-38-44-)
AAAGTGACACTCTGCT-2	C_AAAGTGACACTCTGCT	2004	1320	C	mouse	C	1	0.00199600798403194	NA	NA	0	0.109090909090909	Singlet	5	4	4	5	Endothelial cells	Stromal cells (ST.31-38-44-)	Epithelial cells	Epithelial_cells	Stem cells (SC.STSL)	Stromal cells (ST.31-38-44-)
AACAAGAGTCGTAATC-2	C_AACAAGAGTCGTAATC	1970	1254	C	mouse	C	1	0.00203045685279188	NA	NA	0	0.145454545454545	Singlet	5	4	4	5	Epithelial cells	Stromal cells (ST.31-38-44-)	Epithelial cells	Epithelial_cells	Epithelial cells (Ep.8wk.CEChi)	Stromal cells (ST.31-38-44-)
AACAGGGCAAACTGCT-2	C_AACAGGGCAAACTGCT	3324	1831	C	mouse	C	1	0.00240673886883273	NA	NA	0	0.0727272727272727	Singlet	5	4	4	5	Epithelial cells	Stromal cells (ST.31-38-44-)	Epithelial cells	Epithelial_cells	Fibroblasts (FI.MTS15+)	Stromal cells (ST.31-38-44-)
AACCAACAGGTAGTAT-2	C_AACCAACAGGTAGTAT	3608	2111	C	mouse	C	1	0.00360310421286031	NA	NA	0	0.272727272727273	Singlet	4	3	3	4	NK cells	Epithelial cells (Ep.8wk.CEC.Sca1+)	Epithelial cells	Epithelial_cells	NK cells (NK.DAP10-)	Epithelial cells (Ep.8wk.CEC.Sca1+)
AACCATGAGGAAGTGA-2	C_AACCATGAGGAAGTGA	3541	2200	C	mouse	C	1	0.0076249646992375	NA	NA	0	0.0545454545454545	Singlet	5	4	4	5	Monocytes	Stromal cells (ST.31-38-44-)	Epithelial cells	Epithelial_cells	Monocytes (MO.6C-IIINT)	Stromal cells (ST.31-38-44-)
AACGAAACAACCGGAA-2	C_AACGAAACAACCGGAA	4743	1827	C	mouse	C	1	0.0687328694918828	NA	NA	0	0.181818181818182	Singlet	6	5	5	6	Epithelial cells	Stromal cells (ST.31-38-44-)	Epithelial cells	Epithelial_cells	DC (DC.103-11B+24+)	Stromal cells (ST.31-38-44-)
AAGAACACACTGGATT-2	C_AAGAACACACTGGATT	2610	1129	C	mouse	C	1	0.0632183908045977	NA	NA	0	0.181818181818182	Singlet	6	5	5	6	Epithelial cells	Stromal cells (ST.31-38-44-)	Epithelial cells	Epithelial_cells	Epithelial cells (MECHI.GFP-.ADULT)	Stromal cells (ST.31-38-44-)
AAGACTCAGGCCTGCT-2	C_AAGACTCAGGCCTGCT	1314	891	C	mouse	C	1	0.00684931506849315	NA	NA	0	0.0363636363636364	Singlet	5	4	4	5	Macrophages	Stromal cells (ST.31-38-44-)	Epithelial cells	Epithelial_cells	Macrophages (MF)	Stromal cells (ST.31-38-44-)
AAGATAGGTACAATAG-2	C_AAGATAGGTACAATAG	1461	1018	C	mouse	C	1	0.0109514031485284	NA	NA	0	0.0363636363636364	Singlet	5	4	4	5	Epithelial cells	Stromal cells (ST.31-38-44-)	Epithelial cells	Epithelial_cells	Epithelial cells (MECHI.GFP-.ADULT)	Stromal cells (ST.31-38-44-)
AAGCATCCAACTTGGT-2	C_AAGCATCCAACTTGGT	1082	731	C	mouse	C	1	0.00646950092421442	NA	NA	0	0.0363636363636364	Singlet	5	4	4	5	Fibroblasts	Stromal cells (ST.31-38-44-)	Epithelial cells	Epithelial_cells	Stromal cells (ST.31-38-44-)	Stromal cells (ST.31-38-44-)
AAGGTAAAGTACAGCG-2	C_AAGGTAAAGTACAGCG	1682	1035	C	mouse	C	1	0.0089179548156956	NA	NA	0	0.163636363636364	Singlet	6	5	5	6	Epithelial cells	Stromal cells (ST.31-38-44-)	Epithelial cells	Epithelial_cells	Stromal cells (ST.31-38-44-)	Stromal cells (ST.31-38-44-)
AAGGTAACACGTGAGA-2	C_AAGGTAACACGTGAGA	5182	2273	C	mouse	C	1	0.0173678116557314	NA	NA	0	0.218181818181818	Singlet	4	3	3	4	Fibroblasts	Epithelial cells (Ep.8wk.CEC.Sca1+)	Epithelial cells	Epithelial_cells	Stromal cells (ST.31-38-44-)	Epithelial cells (Ep.8wk.CEC.Sca1+)
AATGAAGGTAGAGTTA-2	C_AATGAAGGTAGAGTTA	2648	1544	C	mouse	C	1	0.00113293051359517	NA	NA	0	0.181818181818182	Singlet	5	4	4	5	Epithelial cells	Stromal cells (ST.31-38-44-)	Epithelial cells	Epithelial_cells	Epithelial cells (MECHI.GFP-.ADULT)	Stromal cells (ST.31-38-44-)
AATGACCTCGGTCGGT-2	C_AATGACCTCGGTCGGT	5214	1817	C	mouse	C	1	0.0207134637514384	NA	NA	0	0.2	Singlet	6	5	5	6	Epithelial cells	Stromal cells (ST.31-38-44-)	Epithelial cells	Epithelial_cells	Stromal cells (ST.31-38-44-)	Stromal cells (ST.31-38-44-)
AATGGAAAGATAGCTA-2	C_AATGGAAAGATAGCTA	1073	726	C	mouse	C	1	0.0540540540540541	NA	NA	0	0.0181818181818182	Singlet	5	4	4	5	Fibroblasts	Stromal cells (ST.31-38-44-)	Epithelial cells	Epithelial_cells	Macrophages (MF.480INT.NAIVE)	Stromal cells (ST.31-38-44-)
AATGGAAAGGGCCTCT-2	C_AATGGAAAGGGCCTCT	2428	1475	C	mouse	C	1	0.00658978583196046	NA	NA	0	0.218181818181818	Singlet	5	4	4	5	Epithelial cells	Stromal cells (ST.31-38-44-)	Epithelial cells	Epithelial_cells	Epithelial cells (Ep.5wk.MEC.Sca1+)	Stromal cells (ST.31-38-44-)
AATGGAACACGTCGTG-2	C_AATGGAACACGTCGTG	3211	1761	C	mouse	C	1	0.0239800685144815	NA	NA	0	0.472727272727273	Singlet	4	3	3	4	Fibroblasts	Epithelial cells (Ep.8wk.CEC.Sca1+)	Epithelial cells	Epithelial_cells	Stromal cells (ST.31-38-44-)	Epithelial cells (Ep.8wk.CEC.Sca1+)
AATGGAACAGCGTGAA-2	C_AATGGAACAGCGTGAA	3835	2342	C	mouse	C	1	0.00391134289439374	NA	NA	0	0.472727272727273	Singlet	6	5	5	6	Endothelial cells	Stromal cells (ST.31-38-44-)	Epithelial cells	Epithelial_cells	Fibroblasts (FI.MTS15+)	Stromal cells (ST.31-38-44-)
AATGGCTCACCAAAGG-2	C_AATGGCTCACCAAAGG	2920	1179	C	mouse	C	1	0.0167808219178082	NA	NA	0	0.145454545454545	Singlet	6	5	5	6	Epithelial cells	Stromal cells (ST.31-38-44-)	Epithelial cells	Epithelial_cells	Epithelial cells (Ep.8wk.CEC.Sca1+)	Stromal cells (ST.31-38-44-)
AATTCCTGTAAGCGGT-2	C_AATTCCTGTAAGCGGT	2364	1528	C	mouse	C	1	0.00592216582064298	NA	NA	0	0.163636363636364	Singlet	4	3	3	4	Neutrophils	Epithelial cells (Ep.8wk.CEC.Sca1+)	Epithelial cells	Epithelial_cells	Neutrophils (GN.Thio)	Epithelial cells (Ep.8wk.CEC.Sca1+)
ACAAAGAGTTCAAGGG-2	C_ACAAAGAGTTCAAGGG	1985	1180	C	mouse	C	1	0.0297229219143577	NA	NA	0	0.0727272727272727	Singlet	5	4	4	5	Epithelial cells	Stromal cells (ST.31-38-44-)	Epithelial cells	Epithelial_cells	Stromal cells (ST.31-38-44-)	Stromal cells (ST.31-38-44-)
ACAGAAAAGTAGGAAG-2	C_ACAGAAAAGTAGGAAG	2987	1799	C	mouse	C	1	0.00502176096417811	NA	NA	0	0.163636363636364	Singlet	5	4	4	5	Epithelial cells	Stromal cells (ST.31-38-44-)	Epithelial cells	Epithelial_cells	Epithelial cells (MECHI.GFP-.ADULT)	Stromal cells (ST.31-38-44-)
ACATCCCTCTCGTCGT-2	C_ACATCCCTCTCGTCGT	1339	802	C	mouse	C	1	0.00597460791635549	NA	NA	0	0.127272727272727	Singlet	6	5	5	6	Endothelial cells	Stromal cells (ST.31-38-44-)	Epithelial cells	Epithelial_cells	Stromal cells (ST.31-38-44-)	Stromal cells (ST.31-38-44-)
ACATCGACACGAGGTA-2	C_ACATCGACACGAGGTA	3197	1552	C	mouse	C	1	0.0403503284329058	NA	NA	0	0.2	Singlet	5	4	4	5	Epithelial cells	Stromal cells (ST.31-38-44-)	Epithelial cells	Epithelial_cells	Epithelial cells (MECHI.GFP-.ADULT)	Stromal cells (ST.31-38-44-)
ACCAACAAGTTCATGC-2	C_ACCAACAAGTTCATGC	2498	1547	C	mouse	C	1	0.00280224179343475	NA	NA	0	0.163636363636364	Singlet	4	3	3	4	Epithelial cells	Epithelial cells (Ep.8wk.CEC.Sca1+)	Epithelial cells	Epithelial_cells	Fibroblasts (FI.MTS15+)	Epithelial cells (Ep.8wk.CEC.Sca1+)
ACCATTTCATACCGTA-2	C_ACCATTTCATACCGTA	2493	1516	C	mouse	C	1	0.00280786201363819	NA	NA	0	0.145454545454545	Singlet	4	3	3	4	Endothelial cells	Epithelial cells (Ep.8wk.CEC.Sca1+)	Epithelial cells	Epithelial_cells	Endothelial cells (LEC)	Epithelial cells (Ep.8wk.CEC.Sca1+)
ACCTACCAGCAAGCCA-2	C_ACCTACCAGCAAGCCA	1384	904	C	mouse	C	1	0.00505780346820809	NA	NA	0	0	Singlet	5	4	4	5	Epithelial cells	Stromal cells (ST.31-38-44-)	Epithelial cells	Epithelial_cells	Epithelial cells (Ep.8wk.CEC.Sca1+)	Stromal cells (ST.31-38-44-)
ACCTGAACAATCCTAG-2	C_ACCTGAACAATCCTAG	3154	1626	C	mouse	C	1	0.00507292327203551	NA	NA	0	0.0545454545454545	Singlet	5	4	4	5	Epithelial cells	Stromal cells (ST.31-38-44-)	Epithelial cells	Epithelial_cells	Epithelial cells (Ep.8wk.CEC.Sca1+)	Stromal cells (ST.31-38-44-)
ACCTGTCGTGCACAAG-2	C_ACCTGTCGTGCACAAG	1258	899	C	mouse	C	1	0.00476947535771065	NA	NA	0	0.0727272727272727	Singlet	4	3	3	4	Fibroblasts	Epithelial cells (Ep.8wk.CEC.Sca1+)	Epithelial cells	Epithelial_cells	Stromal cells (ST.31-38-44-)	Epithelial cells (Ep.8wk.CEC.Sca1+)
ACCTGTCGTTGTTGCA-2	C_ACCTGTCGTTGTTGCA	1272	784	C	mouse	C	1	0.0157232704402516	NA	NA	0	0.145454545454545	Singlet	6	5	5	6	Fibroblasts	Stromal cells (ST.31-38-44-)	Epithelial cells	Epithelial_cells	Stromal cells (ST.31-38-44-)	Stromal cells (ST.31-38-44-)
ACCTGTCTCTGGGAGA-2	C_ACCTGTCTCTGGGAGA	1637	1105	C	mouse	C	1	0.0140500916310324	NA	NA	0	0.0363636363636364	Singlet	5	4	4	5	Fibroblasts	Stromal cells (ST.31-38-44-)	Epithelial cells	Epithelial_cells	Stromal cells (ST.31-38-44-)	Stromal cells (ST.31-38-44-)
ACGATGTAGCGATCGA-2	C_ACGATGTAGCGATCGA	3388	1866	C	mouse	C	1	0.0135773317591499	NA	NA	0	0.181818181818182	Singlet	5	4	4	5	Epithelial cells	Stromal cells (ST.31-38-44-)	Epithelial cells	Epithelial_cells	Epithelial cells (Ep.8wk.CEC.Sca1+)	Stromal cells (ST.31-38-44-)
ACGTAACCACAGAGCA-2	C_ACGTAACCACAGAGCA	6355	3191	C	mouse	C	1	0.0184107002360346	NA	NA	0	0.363636363636364	Singlet	5	4	4	5	Fibroblasts	Stromal cells (ST.31-38-44-)	Epithelial cells	Epithelial_cells	Stromal cells (ST.31-38-44-)	Stromal cells (ST.31-38-44-)
ACGTACATCACGACTA-2	C_ACGTACATCACGACTA	2652	1544	C	mouse	C	1	0.00150829562594268	NA	NA	0	0.0545454545454545	Singlet	5	4	4	5	Epithelial cells	Stromal cells (ST.31-38-44-)	Epithelial cells	Epithelial_cells	DC (DC.103-11B+24+)	Stromal cells (ST.31-38-44-)
ACGTCCTGTGGGATTG-2	C_ACGTCCTGTGGGATTG	3329	1974	C	mouse	C	1	0.00600781015319916	NA	NA	0	0.363636363636364	Singlet	4	3	3	4	Endothelial cells	Epithelial cells (Ep.8wk.CEC.Sca1+)	Epithelial cells	Epithelial_cells	Fibroblasts (FI.MTS15+)	Epithelial cells (Ep.8wk.CEC.Sca1+)
ACTTCGCGTCGCATTA-2	C_ACTTCGCGTCGCATTA	3917	1744	C	mouse	C	1	0.0219555782486597	NA	NA	0	0.181818181818182	Singlet	4	3	3	4	Epithelial cells	Epithelial cells (Ep.8wk.CEC.Sca1+)	Epithelial cells	Epithelial_cells	Fibroblasts (FI.MTS15+)	Epithelial cells (Ep.8wk.CEC.Sca1+)
ACTTTGTCAGAGCCCT-2	C_ACTTTGTCAGAGCCCT	1663	1136	C	mouse	C	1	0.00841852074564041	NA	NA	0	0.145454545454545	Singlet	5	4	4	5	Macrophages	Stromal cells (ST.31-38-44-)	Epithelial cells	Epithelial_cells	Neutrophils (GN.Thio)	Stromal cells (ST.31-38-44-)
AGAACCTTCTGGCCTT-2	C_AGAACCTTCTGGCCTT	4282	2054	C	mouse	C	1	0.0154133582438113	NA	NA	0	0.0909090909090909	Singlet	5	4	4	5	Endothelial cells	Stromal cells (ST.31-38-44-)	Epithelial cells	Epithelial_cells	Macrophages (MF)	Stromal cells (ST.31-38-44-)
AGACAAACACAACGCC-2	C_AGACAAACACAACGCC	1969	1118	C	mouse	C	1	0.0101574403250381	NA	NA	0	0.109090909090909	Singlet	5	4	4	5	Fibroblasts	Stromal cells (ST.31-38-44-)	Epithelial cells	Epithelial_cells	Stromal cells (ST.31-38-44-)	Stromal cells (ST.31-38-44-)
AGATAGATCGGATACT-2	C_AGATAGATCGGATACT	3162	1943	C	mouse	C	1	0.00284629981024668	NA	NA	0	0.345454545454545	Singlet	6	5	5	6	Macrophages	Stromal cells (ST.31-38-44-)	Epithelial cells	Epithelial_cells	Macrophages (MF.ALV)	Stromal cells (ST.31-38-44-)
AGATCCACAAAGCACG-2	C_AGATCCACAAAGCACG	1728	1124	C	mouse	C	1	0.000578703703703704	NA	NA	0	0.181818181818182	Singlet	5	4	4	5	Epithelial cells	Stromal cells (ST.31-38-44-)	Epithelial cells	Epithelial_cells	Stromal cells (ST.31-38-44-)	Stromal cells (ST.31-38-44-)
AGCATCACAAGCCCAC-2	C_AGCATCACAAGCCCAC	3315	1598	C	mouse	C	1	0.0337858220211161	NA	NA	0	0.145454545454545	Singlet	5	4	4	5	Macrophages	Stromal cells (ST.31-38-44-)	Epithelial cells	Epithelial_cells	Stromal cells (ST.31-38-44-)	Stromal cells (ST.31-38-44-)
AGCGTCGAGATTACCC-2	C_AGCGTCGAGATTACCC	2136	1444	C	mouse	C	1	0.00187265917602996	NA	NA	0	0.0909090909090909	Singlet	5	4	4	5	Fibroblasts	Stromal cells (ST.31-38-44-)	Epithelial cells	Epithelial_cells	Fibroblasts (FI.MTS15+)	Stromal cells (ST.31-38-44-)
AGGCTGCAGCAACTCT-2	C_AGGCTGCAGCAACTCT	3253	1743	C	mouse	C	1	0.00491853673532124	NA	NA	0	0.163636363636364	Singlet	5	4	4	5	Neutrophils	Stromal cells (ST.31-38-44-)	Epithelial cells	Epithelial_cells	Neutrophils (GN.ARTH)	Stromal cells (ST.31-38-44-)
AGGCTGCAGTCACGCC-2	C_AGGCTGCAGTCACGCC	4670	1611	C	mouse	C	1	0.0184154175588865	NA	NA	0	0.181818181818182	Singlet	6	5	5	6	Epithelial cells	Stromal cells (ST.31-38-44-)	Epithelial cells	Epithelial_cells	Fibroblasts (FI)	Stromal cells (ST.31-38-44-)
AGGCTGCGTATTGACC-2	C_AGGCTGCGTATTGACC	1465	991	C	mouse	C	1	0.00546075085324232	NA	NA	0	0.0909090909090909	Singlet	5	4	4	5	Endothelial cells	Stromal cells (ST.31-38-44-)	Epithelial cells	Epithelial_cells	Stromal cells (ST.31-38-44-)	Stromal cells (ST.31-38-44-)
AGGGCTCTCGTGGACC-2	C_AGGGCTCTCGTGGACC	2685	1519	C	mouse	C	1	0.00186219739292365	NA	NA	0	0.0727272727272727	Singlet	6	5	5	6	Epithelial cells	Stromal cells (ST.31-38-44-)	Epithelial cells	Epithelial_cells	Fibroblasts (FI)	Stromal cells (ST.31-38-44-)
AGGTAGGTCGTAGGGA-2	C_AGGTAGGTCGTAGGGA	1106	690	C	mouse	C	1	0.0054249547920434	NA	NA	0	0.109090909090909	Singlet	6	5	5	6	Epithelial cells	Stromal cells (ST.31-38-44-)	Epithelial cells	Epithelial_cells	Epithelial cells (MECHI.GFP-.ADULT)	Stromal cells (ST.31-38-44-)
AGGTTGTGTTTCCCAC-2	C_AGGTTGTGTTTCCCAC	3139	1793	C	mouse	C	1	0.0149729213125199	NA	NA	0	0.236363636363636	Singlet	5	4	4	5	Fibroblasts	Stromal cells (ST.31-38-44-)	Epithelial cells	Epithelial_cells	Stromal cells (ST.31-38-44-)	Stromal cells (ST.31-38-44-)
AGTCACACACGGATCC-2	C_AGTCACACACGGATCC	2306	1352	C	mouse	C	1	0.0112749349522984	NA	NA	0	0.0545454545454545	Singlet	5	4	4	5	Epithelial cells	Stromal cells (ST.31-38-44-)	Epithelial cells	Epithelial_cells	Stromal cells (ST.31-38-44-)	Stromal cells (ST.31-38-44-)
AGTCATGTCACCTGTC-2	C_AGTCATGTCACCTGTC	1725	1164	C	mouse	C	1	0.00173913043478261	NA	NA	0	0.145454545454545	Singlet	5	4	4	5	Macrophages	Stromal cells (ST.31-38-44-)	Epithelial cells	Epithelial_cells	Macrophages (MF.ALV)	Stromal cells (ST.31-38-44-)
AGTGATCTCGTGTCAA-2	C_AGTGATCTCGTGTCAA	2027	1076	C	mouse	C	1	0.00690675875678342	NA	NA	0	0.2	Singlet	6	5	5	6	Epithelial cells	Stromal cells (ST.31-38-44-)	Epithelial cells	Epithelial_cells	Epithelial cells (MECHI.GFP-.ADULT)	Stromal cells (ST.31-38-44-)
AGTGTTGGTGTCATTG-2	C_AGTGTTGGTGTCATTG	2228	941	C	mouse	C	1	0.0439856373429084	NA	NA	0	0.145454545454545	Singlet	6	5	5	6	Epithelial cells	Stromal cells (ST.31-38-44-)	Epithelial cells	Epithelial_cells	Epithelial cells (MECHI.GFP-.ADULT)	Stromal cells (ST.31-38-44-)
AGTTAGCAGCCTGACC-2	C_AGTTAGCAGCCTGACC	3037	1593	C	mouse	C	1	0.0032927230819888	NA	NA	0	0.0909090909090909	Singlet	5	4	4	5	Epithelial cells	Stromal cells (ST.31-38-44-)	Epithelial cells	Epithelial_cells	Epithelial cells (Ep.8wk.CEC.Sca1+)	Stromal cells (ST.31-38-44-)
ATACCTTGTAGCGTCC-2	C_ATACCTTGTAGCGTCC	3851	1588	C	mouse	C	1	0.0942612308491301	NA	NA	0	0.109090909090909	Singlet	5	4	4	5	Epithelial cells	Stromal cells (ST.31-38-44-)	Epithelial cells	Epithelial_cells	Stromal cells (ST.31-38-44-)	Stromal cells (ST.31-38-44-)
ATACCTTTCGAGAAAT-2	C_ATACCTTTCGAGAAAT	1431	909	C	mouse	C	1	0.00419287211740042	NA	NA	0	0.127272727272727	Singlet	6	5	5	6	Epithelial cells	Stromal cells (ST.31-38-44-)	Epithelial cells	Epithelial_cells	Monocytes (MO.6C-IIINT)	Stromal cells (ST.31-38-44-)
ATAGGCTTCGGCCAAC-2	C_ATAGGCTTCGGCCAAC	2115	1371	C	mouse	C	1	0.000472813238770686	NA	NA	0	0.109090909090909	Singlet	4	3	3	4	Fibroblasts	Epithelial cells (Ep.8wk.CEC.Sca1+)	Epithelial cells	Epithelial_cells	Stromal cells (ST.31-38-44-)	Epithelial cells (Ep.8wk.CEC.Sca1+)
ATCACAGGTAAGGCTG-2	C_ATCACAGGTAAGGCTG	2506	1336	C	mouse	C	1	0.0945730247406225	NA	NA	0	0.2	Singlet	5	4	4	5	Endothelial cells	Stromal cells (ST.31-38-44-)	Epithelial cells	Epithelial_cells	Stromal cells (ST.31-38-44-)	Stromal cells (ST.31-38-44-)
ATCCTATAGAGTCAGC-2	C_ATCCTATAGAGTCAGC	1910	1320	C	mouse	C	1	0.00575916230366492	NA	NA	0	0.0181818181818182	Singlet	5	4	4	5	Epithelial cells	Stromal cells (ST.31-38-44-)	Epithelial cells	Epithelial_cells	Epithelial cells (Ep.5wk.MEC.Sca1+)	Stromal cells (ST.31-38-44-)
ATCGTCCAGGAACGTC-2	C_ATCGTCCAGGAACGTC	2124	1412	C	mouse	C	1	0.00376647834274953	NA	NA	0	0.0545454545454545	Singlet	6	5	5	6	Epithelial cells	Stromal cells (ST.31-38-44-)	Epithelial cells	Epithelial_cells	Epithelial cells (Ep.8wk.CEC.Sca1+)	Stromal cells (ST.31-38-44-)
ATCTCTAAGCACACCC-2	C_ATCTCTAAGCACACCC	1184	820	C	mouse	C	1	0.00422297297297297	NA	NA	0	0	Singlet	5	4	4	5	Epithelial cells	Stromal cells (ST.31-38-44-)	Epithelial cells	Epithelial_cells	Epithelial cells (Ep.5wk.MEC.Sca1+)	Stromal cells (ST.31-38-44-)
ATCTCTAGTAGCCCTG-2	C_ATCTCTAGTAGCCCTG	2487	1494	C	mouse	C	1	0.00201045436268597	NA	NA	0	0.145454545454545	Singlet	5	4	4	5	Epithelial cells	Stromal cells (ST.31-38-44-)	Epithelial cells	Epithelial_cells	Stem cells (SC.STSL)	Stromal cells (ST.31-38-44-)
ATCTTCATCCACGGGT-2	C_ATCTTCATCCACGGGT	5763	2749	C	mouse	C	1	0.00138816588582336	NA	NA	0	0.436363636363636	Singlet	4	3	3	4	Fibroblasts	Epithelial cells (Ep.8wk.CEC.Sca1+)	Epithelial cells	Epithelial_cells	Endothelial cells (LEC)	Epithelial cells (Ep.8wk.CEC.Sca1+)
ATGACCAGTAAGCAAT-2	C_ATGACCAGTAAGCAAT	2745	1497	C	mouse	C	1	0.00109289617486339	NA	NA	0	0.0727272727272727	Singlet	5	4	4	5	Epithelial cells	Stromal cells (ST.31-38-44-)	Epithelial cells	Epithelial_cells	Stromal cells (ST.31-38-44-)	Stromal cells (ST.31-38-44-)
ATGAGTCAGGACGCAT-2	C_ATGAGTCAGGACGCAT	4849	2350	C	mouse	C	1	0.0299030727985152	NA	NA	0	0.236363636363636	Singlet	5	4	4	5	Epithelial cells	Stromal cells (ST.31-38-44-)	Epithelial cells	Epithelial_cells	Epithelial cells (Ep.8wk.CEC.Sca1+)	Stromal cells (ST.31-38-44-)
ATGAGTCGTCAACATC-2	C_ATGAGTCGTCAACATC	4505	2510	C	mouse	C	1	0.00355160932297447	NA	NA	0	0.254545454545455	Singlet	5	4	4	5	Macrophages	Stromal cells (ST.31-38-44-)	Epithelial cells	Epithelial_cells	Macrophages (MF)	Stromal cells (ST.31-38-44-)
ATGATCGAGCAACAAT-2	C_ATGATCGAGCAACAAT	2236	1487	C	mouse	C	1	0.000894454382826476	NA	NA	0	0.127272727272727	Singlet	4	3	3	4	Endothelial cells	Epithelial cells (Ep.8wk.CEC.Sca1+)	Epithelial cells	Epithelial_cells	Macrophages (MF.480INT.NAIVE)	Epithelial cells (Ep.8wk.CEC.Sca1+)
ATGCGATCACGGTGTC-2	C_ATGCGATCACGGTGTC	1549	1049	C	mouse	C	1	0.00451904454486766	NA	NA	0	0.0909090909090909	Singlet	4	3	3	4	Epithelial cells	Epithelial cells (Ep.8wk.CEC.Sca1+)	Epithelial cells	Epithelial_cells	Epithelial cells (Ep.8wk.CEC.Sca1+)	Epithelial cells (Ep.8wk.CEC.Sca1+)
ATTACTCAGTTAGTGA-2	C_ATTACTCAGTTAGTGA	1676	876	C	mouse	C	1	0.0125298329355609	NA	NA	0	0.0545454545454545	Singlet	5	4	4	5	Endothelial cells	Stromal cells (ST.31-38-44-)	Epithelial cells	Epithelial_cells	Fibroblasts (FI.MTS15+)	Stromal cells (ST.31-38-44-)
ATTATCCAGTCCGCGT-2	C_ATTATCCAGTCCGCGT	1563	1013	C	mouse	C	1	0.0499040307101727	NA	NA	0	0.0909090909090909	Singlet	6	5	5	6	Epithelial cells	Stromal cells (ST.31-38-44-)	Epithelial cells	Epithelial_cells	Epithelial cells (MECHI.GFP-.ADULT)	Stromal cells (ST.31-38-44-)
ATTCATCCAATGCTCA-2	C_ATTCATCCAATGCTCA	3848	1907	C	mouse	C	1	0.0051975051975052	NA	NA	0	0.127272727272727	Singlet	5	4	4	5	Epithelial cells	Stromal cells (ST.31-38-44-)	Epithelial cells	Epithelial_cells	DC (DC.103-11B+24+)	Stromal cells (ST.31-38-44-)
ATTCCCGCAGCGTACC-2	C_ATTCCCGCAGCGTACC	3576	1780	C	mouse	C	1	0.023489932885906	NA	NA	0	0.0363636363636364	Singlet	5	4	4	5	Endothelial cells	Stromal cells (ST.31-38-44-)	Epithelial cells	Epithelial_cells	Epithelial cells (Ep.5wk.MEC.Sca1+)	Stromal cells (ST.31-38-44-)
ATTGTTCCACATCATG-2	C_ATTGTTCCACATCATG	5376	2702	C	mouse	C	1	0.00446428571428571	NA	NA	0	0.381818181818182	Singlet	6	5	5	6	Monocytes	Stromal cells (ST.31-38-44-)	Epithelial cells	Epithelial_cells	Monocytes (MO.6C+II+)	Stromal cells (ST.31-38-44-)
CAAAGAAAGTGGCGAT-2	C_CAAAGAAAGTGGCGAT	2195	1487	C	mouse	C	1	0.0364464692482916	NA	NA	0	0.236363636363636	Singlet	4	3	3	4	Fibroblasts	Epithelial cells (Ep.8wk.CEC.Sca1+)	Epithelial cells	Epithelial_cells	Stromal cells (ST.31-38-44-)	Epithelial cells (Ep.8wk.CEC.Sca1+)
CAAAGAAGTTCCACAA-2	C_CAAAGAAGTTCCACAA	3640	2104	C	mouse	C	1	0.00384615384615385	NA	NA	0	0.127272727272727	Singlet	1	0	0	1	Endothelial cells	Stromal cells (ST.31-38-44-)	Epithelial cells	Epithelial_cells	Epithelial cells (Ep.8wk.CEC.Sca1+)	Stromal cells (ST.31-38-44-)
CAACAGTGTAATACCC-2	C_CAACAGTGTAATACCC	2110	1275	C	mouse	C	1	0.0028436018957346	NA	NA	0	0.0909090909090909	Singlet	5	4	4	5	Epithelial cells	Stromal cells (ST.31-38-44-)	Epithelial cells	Epithelial_cells	DC (DC.103-11B+24+)	Stromal cells (ST.31-38-44-)
CAACCTCAGACATAAC-2	C_CAACCTCAGACATAAC	3939	2087	C	mouse	C	1	0.00279258695100279	NA	NA	0	0.163636363636364	Singlet	4	3	3	4	Fibroblasts	Epithelial cells (Ep.8wk.CEC.Sca1+)	Epithelial cells	Epithelial_cells	Stromal cells (ST.31-38-44-)	Epithelial cells (Ep.8wk.CEC.Sca1+)
CAACCTCGTAACATAG-2	C_CAACCTCGTAACATAG	3308	1847	C	mouse	C	1	0.00392986698911729	NA	NA	0	0.127272727272727	Singlet	5	4	4	5	Epithelial cells	Stromal cells (ST.31-38-44-)	Epithelial cells	Epithelial_cells	Epithelial cells (Ep.5wk.MEC.Sca1+)	Stromal cells (ST.31-38-44-)
CAACCTCTCCAAGAGG-2	C_CAACCTCTCCAAGAGG	942	637	C	mouse	C	1	0.00849256900212314	NA	NA	0	0.0181818181818182	Singlet	5	4	4	5	Epithelial cells	Stromal cells (ST.31-38-44-)	Epithelial cells	Epithelial_cells	Stromal cells (ST.31-38-44-)	Stromal cells (ST.31-38-44-)
CAAGAGGCATTGGGAG-2	C_CAAGAGGCATTGGGAG	5659	3017	C	mouse	C	1	0.00441774165046828	NA	NA	0	0.363636363636364	Singlet	5	4	4	5	Macrophages	Stromal cells (ST.31-38-44-)	Epithelial cells	Epithelial_cells	Macrophages (MFIO5.II-480INT)	Stromal cells (ST.31-38-44-)
CAAGGGACAATTTCGG-2	C_CAAGGGACAATTTCGG	2269	1363	C	mouse	C	1	0.00264433671220802	NA	NA	0	0.0727272727272727	Singlet	5	4	4	5	Endothelial cells	Stromal cells (ST.31-38-44-)	Epithelial cells	Epithelial_cells	Macrophages (MF.ALV)	Stromal cells (ST.31-38-44-)
CACAGATCAATTTCTC-2	C_CACAGATCAATTTCTC	2036	1151	C	mouse	C	1	0.00491159135559921	NA	NA	0	0.181818181818182	Singlet	6	5	5	6	Epithelial cells	Stromal cells (ST.31-38-44-)	Epithelial cells	Epithelial_cells	Macrophages (MF)	Stromal cells (ST.31-38-44-)
CACAGGCAGATCCCAT-2	C_CACAGGCAGATCCCAT	4374	2405	C	mouse	C	1	0.00274348422496571	NA	NA	0	0.254545454545455	Singlet	5	4	4	5	Endothelial cells	Stromal cells (ST.31-38-44-)	Epithelial cells	Epithelial_cells	Endothelial cells (LEC.CFA)	Stromal cells (ST.31-38-44-)
CACCGTTGTAGGCTGA-2	C_CACCGTTGTAGGCTGA	3308	1870	C	mouse	C	1	0.0190447400241838	NA	NA	0	0.218181818181818	Singlet	5	4	4	5	Fibroblasts	Stromal cells (ST.31-38-44-)	Epithelial cells	Epithelial_cells	Macrophages (MF.480INT.NAIVE)	Stromal cells (ST.31-38-44-)
CACTAAGTCAAGCCTA-2	C_CACTAAGTCAAGCCTA	783	602	C	mouse	C	1	0.00383141762452107	NA	NA	0	0.0181818181818182	Singlet	5	4	4	5	Epithelial cells	Stromal cells (ST.31-38-44-)	Epithelial cells	Epithelial_cells	Epithelial cells (Ep.8wk.CEC.Sca1+)	Stromal cells (ST.31-38-44-)
CACTGGGTCCTTGACC-2	C_CACTGGGTCCTTGACC	5399	2370	C	mouse	C	1	0.00814965734395258	NA	NA	0	0.2	Singlet	6	5	5	6	Endothelial cells	Stromal cells (ST.31-38-44-)	Epithelial cells	Epithelial_cells	Fibroblasts (FI.MTS15+)	Stromal cells (ST.31-38-44-)
CACTTCGTCGCCTATC-2	C_CACTTCGTCGCCTATC	1033	719	C	mouse	C	1	0.0348499515972895	NA	NA	0	0.0363636363636364	Singlet	5	4	4	5	Fibroblasts	Stromal cells (ST.31-38-44-)	Epithelial cells	Epithelial_cells	Fibroblasts (FI)	Stromal cells (ST.31-38-44-)
CAGATTGCAGTCTACA-2	C_CAGATTGCAGTCTACA	2630	1676	C	mouse	C	1	0.00494296577946768	NA	NA	0	0.145454545454545	Singlet	5	4	4	5	Fibroblasts	Stromal cells (ST.31-38-44-)	Epithelial cells	Epithelial_cells	Stem cells (SC.STSL)	Stromal cells (ST.31-38-44-)
CAGGTATTCATCACAG-2	C_CAGGTATTCATCACAG	4357	1952	C	mouse	C	1	0.0406242827633693	NA	NA	0	0.2	Singlet	6	5	5	6	Endothelial cells	Stromal cells (ST.31-38-44-)	Epithelial cells	Epithelial_cells	Stromal cells (ST.31-38-44-)	Stromal cells (ST.31-38-44-)
CAGTTAGCACCGTGCA-2	C_CAGTTAGCACCGTGCA	1902	1269	C	mouse	C	1	0.00368033648790747	NA	NA	0	0.109090909090909	Singlet	5	4	4	5	Epithelial cells	Stromal cells (ST.31-38-44-)	Epithelial cells	Epithelial_cells	Epithelial cells (Ep.5wk.MEC.Sca1+)	Stromal cells (ST.31-38-44-)
CAGTTCCTCTTTACAC-2	C_CAGTTCCTCTTTACAC	3735	2081	C	mouse	C	1	0.0257028112449799	NA	NA	0	0.181818181818182	Singlet	5	4	4	5	Epithelial cells	Stromal cells (ST.31-38-44-)	Epithelial cells	Epithelial_cells	Epithelial cells (MECHI.GFP-.ADULT)	Stromal cells (ST.31-38-44-)
CATAAGCAGCTCTTCC-2	C_CATAAGCAGCTCTTCC	1524	922	C	mouse	C	1	0.0026246719160105	NA	NA	0	0.2	Singlet	6	5	5	6	Epithelial cells	Stromal cells (ST.31-38-44-)	Epithelial cells	Epithelial_cells	Stromal cells (ST.31-38-44-)	Stromal cells (ST.31-38-44-)
CATACAGCAATACGCT-2	C_CATACAGCAATACGCT	2714	1389	C	mouse	C	1	0.00331613854089904	NA	NA	0	0.0727272727272727	Singlet	5	4	4	5	Epithelial cells	Stromal cells (ST.31-38-44-)	Epithelial cells	Epithelial_cells	Stromal cells (ST.31-38-44-)	Stromal cells (ST.31-38-44-)
CATACCCAGCGCATCC-2	C_CATACCCAGCGCATCC	6045	2893	C	mouse	C	1	0.00181968569065343	NA	NA	0	0.181818181818182	Singlet	5	4	4	5	Macrophages	Stromal cells (ST.31-38-44-)	Epithelial cells	Epithelial_cells	Macrophages (MF.II-480HI)	Stromal cells (ST.31-38-44-)
CATACCCAGGTACAGC-2	C_CATACCCAGGTACAGC	2407	1397	C	mouse	C	1	0.00540091400083091	NA	NA	0	0.0545454545454545	Singlet	5	4	4	5	Epithelial cells	Stromal cells (ST.31-38-44-)	Epithelial cells	Epithelial_cells	Stromal cells (ST.31-38-44-)	Stromal cells (ST.31-38-44-)
CATACCCAGGTCGTAG-2	C_CATACCCAGGTCGTAG	2455	1596	C	mouse	C	1	0.00285132382892057	NA	NA	0	0.163636363636364	Singlet	5	4	4	5	Neutrophils	Stromal cells (ST.31-38-44-)	Epithelial cells	Epithelial_cells	Stem cells (SC.STSL)	Stromal cells (ST.31-38-44-)
CATACTTAGTAGAATC-2	C_CATACTTAGTAGAATC	1413	975	C	mouse	C	1	0.00495399858457183	NA	NA	0	0.0181818181818182	Singlet	4	3	3	4	Stromal cells	Epithelial cells (Ep.8wk.CEC.Sca1+)	Epithelial cells	Epithelial_cells	Stem cells (SC.STSL)	Epithelial cells (Ep.8wk.CEC.Sca1+)
CATAGACGTCACCGCA-2	C_CATAGACGTCACCGCA	2543	1445	C	mouse	C	1	0.0169091624066064	NA	NA	0	0.0909090909090909	Singlet	5	4	4	5	Epithelial cells	Stromal cells (ST.31-38-44-)	Epithelial cells	Epithelial_cells	Epithelial cells (MECHI.GFP-.ADULT)	Stromal cells (ST.31-38-44-)
CATAGACGTTGTTTGG-2	C_CATAGACGTTGTTTGG	1161	796	C	mouse	C	1	0.00602928509905254	NA	NA	0	0.0909090909090909	Singlet	6	5	5	6	Stromal cells	Stromal cells (ST.31-38-44-)	Epithelial cells	Epithelial_cells	Epithelial cells (Ep.8wk.CEC.Sca1+)	Stromal cells (ST.31-38-44-)
CATCCCACACGTAGAG-2	C_CATCCCACACGTAGAG	4595	1718	C	mouse	C	1	0.0483133841131665	NA	NA	0	0.181818181818182	Singlet	6	5	5	6	Epithelial cells	Stromal cells (ST.31-38-44-)	Epithelial cells	Epithelial_cells	Fibroblasts (FI)	Stromal cells (ST.31-38-44-)
CATCGGGAGCTTCGTA-2	C_CATCGGGAGCTTCGTA	2066	1400	C	mouse	C	1	0.00145208131655373	NA	NA	0	0.0181818181818182	Singlet	5	4	4	5	Epithelial cells	Stromal cells (ST.31-38-44-)	Epithelial cells	Epithelial_cells	Epithelial cells (Ep.5wk.MEC.Sca1+)	Stromal cells (ST.31-38-44-)
CATCGTCAGAATCGTA-2	C_CATCGTCAGAATCGTA	3295	1982	C	mouse	C	1	0.00364188163884674	NA	NA	0	0.2	Singlet	5	4	4	5	Endothelial cells	Stromal cells (ST.31-38-44-)	Epithelial cells	Epithelial_cells	Epithelial cells (Ep.5wk.MEC.Sca1+)	Stromal cells (ST.31-38-44-)
CATGGATAGATACATG-2	C_CATGGATAGATACATG	3578	1891	C	mouse	C	1	0.0120178870877585	NA	NA	0	0.109090909090909	Singlet	5	4	4	5	Epithelial cells	Stromal cells (ST.31-38-44-)	Epithelial cells	Epithelial_cells	Epithelial cells (MECHI.GFP-.ADULT)	Stromal cells (ST.31-38-44-)
CATGGTAGTCAACACT-2	C_CATGGTAGTCAACACT	2029	1098	C	mouse	C	1	0.00837851158206013	NA	NA	0	0.163636363636364	Singlet	6	5	5	6	Fibroblasts	Stromal cells (ST.31-38-44-)	Epithelial cells	Epithelial_cells	Stromal cells (ST.31-38-44-)	Stromal cells (ST.31-38-44-)
CATTCATGTCCCACGA-2	C_CATTCATGTCCCACGA	2464	1347	C	mouse	C	1	0.0438311688311688	NA	NA	0	0.218181818181818	Singlet	5	4	4	5	Epithelial cells	Stromal cells (ST.31-38-44-)	Epithelial cells	Epithelial_cells	Epithelial cells (Ep.8wk.CEC.Sca1+)	Stromal cells (ST.31-38-44-)
CATTCATTCTTCCGTG-2	C_CATTCATTCTTCCGTG	2258	1262	C	mouse	C	1	0.00797165633303809	NA	NA	0	0.127272727272727	Singlet	4	3	3	4	Epithelial cells	Epithelial cells (Ep.8wk.CEC.Sca1+)	Epithelial cells	Epithelial_cells	Stromal cells (ST.31-38-44-)	Epithelial cells (Ep.8wk.CEC.Sca1+)
CATTCCGTCTTCGTAT-2	C_CATTCCGTCTTCGTAT	1291	887	C	mouse	C	1	0.00309837335398916	NA	NA	0	0.0545454545454545	Singlet	5	4	4	5	Epithelial cells	Stromal cells (ST.31-38-44-)	Epithelial cells	Epithelial_cells	Stromal cells (ST.31-38-44-)	Stromal cells (ST.31-38-44-)
CATTGCCGTATGGTTC-2	C_CATTGCCGTATGGTTC	4754	1839	C	mouse	C	1	0.0254522507362221	NA	NA	0	0.163636363636364	Singlet	4	3	3	4	Fibroblasts	Epithelial cells (Ep.8wk.CEC.Sca1+)	Epithelial cells	Epithelial_cells	Fibroblasts (FI)	Epithelial cells (Ep.8wk.CEC.Sca1+)
CATTGCCGTCGCGGTT-2	C_CATTGCCGTCGCGGTT	4621	2523	C	mouse	C	1	0.0106037654187405	NA	NA	0	0.145454545454545	Singlet	5	4	4	5	Macrophages	Stromal cells (ST.31-38-44-)	Epithelial cells	Epithelial_cells	Macrophages (MF.ALV)	Stromal cells (ST.31-38-44-)
CATTTCATCCCTATTA-2	C_CATTTCATCCCTATTA	2505	1163	C	mouse	C	1	0.00359281437125748	NA	NA	0	0.2	Singlet	6	5	5	6	Epithelial cells	Stromal cells (ST.31-38-44-)	Epithelial cells	Epithelial_cells	Stromal cells (ST.31-38-44-)	Stromal cells (ST.31-38-44-)
CCAATTTGTACAAAGT-2	C_CCAATTTGTACAAAGT	6180	3138	C	mouse	C	1	0.00566343042071197	NA	NA	0	0.454545454545455	Singlet	4	3	3	4	Epithelial cells	Epithelial cells (Ep.8wk.CEC.Sca1+)	Epithelial cells	Epithelial_cells	Epithelial cells (Ep.8wk.CEC.Sca1+)	Epithelial cells (Ep.8wk.CEC.Sca1+)
CCAATTTTCGGCATTA-2	C_CCAATTTTCGGCATTA	1761	1170	C	mouse	C	1	0.00454287336740488	NA	NA	0	0.0909090909090909	Singlet	5	4	4	5	Endothelial cells	Stromal cells (ST.31-38-44-)	Epithelial cells	Epithelial_cells	Epithelial cells (MECHI.GFP-.ADULT)	Stromal cells (ST.31-38-44-)
CCACGAGTCGCCAGAC-2	C_CCACGAGTCGCCAGAC	851	572	C	mouse	C	1	0.0540540540540541	NA	NA	0	0.0181818181818182	Singlet	5	4	4	5	Epithelial cells	Stromal cells (ST.31-38-44-)	Epithelial cells	Epithelial_cells	Fibroblasts (FI)	Stromal cells (ST.31-38-44-)
CCCAACTGTCGTGATT-2	C_CCCAACTGTCGTGATT	2972	1809	C	mouse	C	1	0.00572005383580081	NA	NA	0	0.345454545454545	Singlet	4	3	3	4	Endothelial cells	Epithelial cells (Ep.8wk.CEC.Sca1+)	Epithelial cells	Epithelial_cells	Endothelial cells (BEC)	Epithelial cells (Ep.8wk.CEC.Sca1+)
CCCGAAGAGACAGTCG-2	C_CCCGAAGAGACAGTCG	5941	2329	C	mouse	C	1	0.087527352297593	NA	NA	0	0.181818181818182	Singlet	4	3	3	4	Fibroblasts	Epithelial cells (Ep.8wk.CEC.Sca1+)	Epithelial cells	Epithelial_cells	Macrophages (MF)	Epithelial cells (Ep.8wk.CEC.Sca1+)
CCCTAACGTGGCTAGA-2	C_CCCTAACGTGGCTAGA	2139	1227	C	mouse	C	1	0.0388031790556335	NA	NA	0	0.163636363636364	Singlet	4	3	3	4	Epithelial cells	Epithelial cells (Ep.8wk.CEC.Sca1+)	Epithelial cells	Epithelial_cells	Endothelial cells (LEC)	Epithelial cells (Ep.8wk.CEC.Sca1+)
CCCTAACTCTTCCACG-2	C_CCCTAACTCTTCCACG	5008	2494	C	mouse	C	1	0.0181709265175719	NA	NA	0	0.236363636363636	Singlet	5	4	4	5	Epithelial cells	Stromal cells (ST.31-38-44-)	Epithelial cells	Epithelial_cells	Endothelial cells (BEC)	Stromal cells (ST.31-38-44-)
CCCTCTCAGTCAGGGT-2	C_CCCTCTCAGTCAGGGT	2565	1481	C	mouse	C	1	0.0140350877192982	NA	NA	0	0.0545454545454545	Singlet	5	4	4	5	Epithelial cells	Stromal cells (ST.31-38-44-)	Epithelial cells	Epithelial_cells	Macrophages (MF)	Stromal cells (ST.31-38-44-)
CCCTCTCCACTTGGCG-2	C_CCCTCTCCACTTGGCG	1466	987	C	mouse	C	1	0.00613915416098226	NA	NA	0	0.0363636363636364	Singlet	5	4	4	5	Epithelial cells	Stromal cells (ST.31-38-44-)	Epithelial cells	Epithelial_cells	Stem cells (SC.STSL)	Stromal cells (ST.31-38-44-)
CCGATCTGTGGCGTAA-2	C_CCGATCTGTGGCGTAA	1055	671	C	mouse	C	1	0.0303317535545024	NA	NA	0	0.109090909090909	Singlet	4	3	3	4	Epithelial cells	Epithelial cells (Ep.8wk.CEC.Sca1+)	Epithelial cells	Epithelial_cells	Epithelial cells (MECHI.GFP-.ADULT)	Epithelial cells (Ep.8wk.CEC.Sca1+)
CCGCAAGGTAGTTAGA-2	C_CCGCAAGGTAGTTAGA	5335	2728	C	mouse	C	1	0.0028116213683224	NA	NA	0	0.4	Singlet	5	4	4	5	Fibroblasts	Stromal cells (ST.31-38-44-)	Epithelial cells	Epithelial_cells	Fibroblasts (FI.MTS15+)	Stromal cells (ST.31-38-44-)
CCGGTGAAGCTACGTT-2	C_CCGGTGAAGCTACGTT	4369	1539	C	mouse	C	1	0.0162508583199817	NA	NA	0	0.163636363636364	Singlet	6	5	5	6	Epithelial cells	Stromal cells (ST.31-38-44-)	Epithelial cells	Epithelial_cells	Stromal cells (ST.31-38-44-)	Stromal cells (ST.31-38-44-)
CCGTTCATCCCAGCGA-2	C_CCGTTCATCCCAGCGA	2132	1322	C	mouse	C	1	0.00328330206378987	NA	NA	0	0.0727272727272727	Singlet	5	4	4	5	Epithelial cells	Stromal cells (ST.31-38-44-)	Epithelial cells	Epithelial_cells	Endothelial cells (LEC)	Stromal cells (ST.31-38-44-)
CCTAACCCACAACCGC-2	C_CCTAACCCACAACCGC	2890	1699	C	mouse	C	1	0.00346020761245675	NA	NA	0	0.0909090909090909	Singlet	5	4	4	5	Epithelial cells	Stromal cells (ST.31-38-44-)	Epithelial cells	Epithelial_cells	Stromal cells (ST.31-38-44-)	Stromal cells (ST.31-38-44-)
CCTACGTTCGGTGCAC-2	C_CCTACGTTCGGTGCAC	3977	2196	C	mouse	C	1	0.0613527784762384	NA	NA	0	0.181818181818182	Singlet	6	5	5	6	Fibroblasts	Stromal cells (ST.31-38-44-)	Epithelial cells	Epithelial_cells	Stromal cells (ST.31-38-44-)	Stromal cells (ST.31-38-44-)
CCTATCGGTCTTCAAG-2	C_CCTATCGGTCTTCAAG	3262	1952	C	mouse	C	1	0.00398528510116493	NA	NA	0	0.418181818181818	Singlet	5	4	4	5	Macrophages	Stromal cells (ST.31-38-44-)	Epithelial cells	Epithelial_cells	Macrophages (MFAR-)	Stromal cells (ST.31-38-44-)
CCTCAGTTCGAGTACT-2	C_CCTCAGTTCGAGTACT	3822	2062	C	mouse	C	1	0.00261643118785976	NA	NA	0	0.418181818181818	Singlet	5	4	4	5	Fibroblasts	Stromal cells (ST.31-38-44-)	Epithelial cells	Epithelial_cells	Fibroblasts (FI.MTS15+)	Stromal cells (ST.31-38-44-)
CCTCCAATCCATTGGA-2	C_CCTCCAATCCATTGGA	3670	1994	C	mouse	C	1	0.00599455040871935	NA	NA	0	0.272727272727273	Singlet	5	4	4	5	Fibroblasts	Stromal cells (ST.31-38-44-)	Epithelial cells	Epithelial_cells	Fibroblasts (FI)	Stromal cells (ST.31-38-44-)
CCTCTAGTCTTCGGTC-2	C_CCTCTAGTCTTCGGTC	2692	1556	C	mouse	C	1	0.00222882615156018	NA	NA	0	0.109090909090909	Singlet	5	4	4	5	Endothelial cells	Stromal cells (ST.31-38-44-)	Epithelial cells	Epithelial_cells	Endothelial cells (LEC.CFA)	Stromal cells (ST.31-38-44-)
CCTGTTGAGCTGAAAT-2	C_CCTGTTGAGCTGAAAT	3255	1668	C	mouse	C	1	0.0513056835637481	NA	NA	0	0.0909090909090909	Singlet	5	4	4	5	Fibroblasts	Stromal cells (ST.31-38-44-)	Epithelial cells	Epithelial_cells	Endothelial cells (LEC)	Stromal cells (ST.31-38-44-)
CGAAGTTCAAGGTCTT-2	C_CGAAGTTCAAGGTCTT	701	528	C	mouse	C	1	0.0114122681883024	NA	NA	0	0.0363636363636364	Singlet	4	3	3	4	Stromal cells	Epithelial cells (Ep.8wk.CEC.Sca1+)	Epithelial cells	Epithelial_cells	Fibroblasts (FI)	Epithelial cells (Ep.8wk.CEC.Sca1+)
CGAATTGCACATTGTG-2	C_CGAATTGCACATTGTG	1879	1166	C	mouse	C	1	0.00159659393294305	NA	NA	0	0.0727272727272727	Singlet	5	4	4	5	Epithelial cells	Stromal cells (ST.31-38-44-)	Epithelial cells	Epithelial_cells	Epithelial cells (Ep.8wk.CEC.Sca1+)	Stromal cells (ST.31-38-44-)
CGAGGCTAGTCCCAGC-2	C_CGAGGCTAGTCCCAGC	1035	681	C	mouse	C	1	0.0695652173913043	NA	NA	0	0.0909090909090909	Singlet	5	4	4	5	Endothelial cells	Stromal cells (ST.31-38-44-)	Epithelial cells	Epithelial_cells	Epithelial cells (Ep.5wk.MEC.Sca1+)	Stromal cells (ST.31-38-44-)
CGATCGGGTAATCAGA-2	C_CGATCGGGTAATCAGA	989	696	C	mouse	C	1	0.0070778564206269	NA	NA	0	0.0909090909090909	Singlet	6	5	5	6	Fibroblasts	Stromal cells (ST.31-38-44-)	Epithelial cells	Epithelial_cells	Stromal cells (ST.31-38-44-)	Stromal cells (ST.31-38-44-)
CGATGGCCAGTGTATC-2	C_CGATGGCCAGTGTATC	3229	1881	C	mouse	C	1	0.0173428305977083	NA	NA	0	0.181818181818182	Singlet	4	3	3	4	Endothelial cells	Epithelial cells (Ep.8wk.CEC.Sca1+)	Epithelial cells	Epithelial_cells	Stromal cells (ST.31-38-44-)	Epithelial cells (Ep.8wk.CEC.Sca1+)
CGATGGCTCCCAAGCG-2	C_CGATGGCTCCCAAGCG	3437	2072	C	mouse	C	1	0.00378236834448647	NA	NA	0	0.363636363636364	Singlet	5	4	4	5	Macrophages	Stromal cells (ST.31-38-44-)	Epithelial cells	Epithelial_cells	Macrophages (MFAR-)	Stromal cells (ST.31-38-44-)
CGATGGCTCTGAGGCC-2	C_CGATGGCTCTGAGGCC	2290	1311	C	mouse	C	1	0.051528384279476	NA	NA	0	0.181818181818182	Singlet	4	3	3	4	Epithelial cells	Epithelial cells (Ep.8wk.CEC.Sca1+)	Epithelial cells	Epithelial_cells	Stem cells (SC.STSL)	Epithelial cells (Ep.8wk.CEC.Sca1+)
CGCAGGTTCCTGTTAT-2	C_CGCAGGTTCCTGTTAT	1430	963	C	mouse	C	1	0.0034965034965035	NA	NA	0	0.0727272727272727	Singlet	5	4	4	5	Monocytes	Stromal cells (ST.31-38-44-)	Epithelial cells	Epithelial_cells	Monocytes (MO.6C-IIINT)	Stromal cells (ST.31-38-44-)
CGCCAGAGTTCTCGCT-2	C_CGCCAGAGTTCTCGCT	1322	789	C	mouse	C	1	0.0204236006051437	NA	NA	0	0.0909090909090909	Singlet	6	5	5	6	Epithelial cells	Stromal cells (ST.31-38-44-)	Epithelial cells	Epithelial_cells	Fibroblasts (FI)	Stromal cells (ST.31-38-44-)
CGCGTGAAGTCCGCCA-2	C_CGCGTGAAGTCCGCCA	2928	1710	C	mouse	C	1	0.00443989071038251	NA	NA	0	0.127272727272727	Singlet	4	3	3	4	Endothelial cells	Epithelial cells (Ep.8wk.CEC.Sca1+)	Epithelial cells	Epithelial_cells	Stromal cells (ST.31-38-44-)	Epithelial cells (Ep.8wk.CEC.Sca1+)
CGGAACCAGATGTTAG-2	C_CGGAACCAGATGTTAG	5203	2720	C	mouse	C	1	0.0246011916202191	NA	NA	0	0.436363636363636	Singlet	6	5	5	6	Fibroblasts	Stromal cells (ST.31-38-44-)	Epithelial cells	Epithelial_cells	Fibroblasts (FI.MTS15+)	Stromal cells (ST.31-38-44-)
CGGAGAAGTGATGAAT-2	C_CGGAGAAGTGATGAAT	3240	1724	C	mouse	C	1	0.0459876543209877	NA	NA	0	0.254545454545455	Singlet	5	4	4	5	Epithelial cells	Stromal cells (ST.31-38-44-)	Epithelial cells	Epithelial_cells	Epithelial cells (Ep.8wk.CEC.Sca1+)	Stromal cells (ST.31-38-44-)
CGGCAGTGTCGTACTA-2	C_CGGCAGTGTCGTACTA	2633	1589	C	mouse	C	1	0.00265856437523737	NA	NA	0	0.109090909090909	Singlet	1	0	0	1	Endothelial cells	Stromal cells (ST.31-38-44-)	Epithelial cells	Epithelial_cells	Stromal cells (ST.31-38-44-)	Stromal cells (ST.31-38-44-)
CGGGACTTCCGTCACT-2	C_CGGGACTTCCGTCACT	4549	2490	C	mouse	C	1	0.00197845680369312	NA	NA	0	0.363636363636364	Singlet	5	4	4	5	Fibroblasts	Stromal cells (ST.31-38-44-)	Epithelial cells	Epithelial_cells	Stromal cells (ST.31-38-44-)	Stromal cells (ST.31-38-44-)
CGGGCATAGCATAGGC-2	C_CGGGCATAGCATAGGC	4987	2706	C	mouse	C	1	0.00441146982153599	NA	NA	0	0.236363636363636	Singlet	4	3	3	4	Epithelial cells	Epithelial cells (Ep.8wk.CEC.Sca1+)	Epithelial cells	Epithelial_cells	Epithelial cells (Ep.8wk.CEC.Sca1+)	Epithelial cells (Ep.8wk.CEC.Sca1+)
CGGGTCATCCGACGGT-2	C_CGGGTCATCCGACGGT	2703	1662	C	mouse	C	1	0.00443951165371809	NA	NA	0	0.127272727272727	Singlet	5	4	4	5	Endothelial cells	Stromal cells (ST.31-38-44-)	Epithelial cells	Epithelial_cells	Fibroblasts (FI.MTS15+)	Stromal cells (ST.31-38-44-)
CGTAGTACACAGTGTT-2	C_CGTAGTACACAGTGTT	4615	2623	C	mouse	C	1	0.00260021668472373	NA	NA	0	0.418181818181818	Singlet	4	3	3	4	Fibroblasts	Epithelial cells (Ep.8wk.CEC.Sca1+)	Epithelial cells	Epithelial_cells	Fibroblasts (FI)	Epithelial cells (Ep.8wk.CEC.Sca1+)
CGTTCTGAGCCGCTTG-2	C_CGTTCTGAGCCGCTTG	3888	1391	C	mouse	C	1	0.0342078189300411	NA	NA	0	0.163636363636364	Singlet	6	5	5	6	Epithelial cells	Stromal cells (ST.31-38-44-)	Epithelial cells	Epithelial_cells	Stromal cells (ST.31-38-44-)	Stromal cells (ST.31-38-44-)
CTAACTTAGCGTTCCG-2	C_CTAACTTAGCGTTCCG	3206	1775	C	mouse	C	1	0.0361821584529008	NA	NA	0	0.0727272727272727	Singlet	5	4	4	5	Epithelial cells	Stromal cells (ST.31-38-44-)	Epithelial cells	Epithelial_cells	DC (DC.103+11B-)	Stromal cells (ST.31-38-44-)
CTACCTGAGTGCCAGA-2	C_CTACCTGAGTGCCAGA	5299	2494	C	mouse	C	1	0.0271749386676731	NA	NA	0	0.254545454545455	Singlet	5	4	4	5	Fibroblasts	Stromal cells (ST.31-38-44-)	Epithelial cells	Epithelial_cells	Epithelial cells (Ep.8wk.CEC.Sca1+)	Stromal cells (ST.31-38-44-)
CTACGGGGTACGGATG-2	C_CTACGGGGTACGGATG	1790	1185	C	mouse	C	1	0.0150837988826816	NA	NA	0	0.0727272727272727	Singlet	5	4	4	5	Endothelial cells	Stromal cells (ST.31-38-44-)	Epithelial cells	Epithelial_cells	Endothelial cells (LEC.CFA)	Stromal cells (ST.31-38-44-)
CTACTATAGCTGGTGA-2	C_CTACTATAGCTGGTGA	3581	2057	C	mouse	C	1	0.00139625802848366	NA	NA	0	0.290909090909091	Singlet	5	4	4	5	Endothelial cells	Stromal cells (ST.31-38-44-)	Epithelial cells	Epithelial_cells	Endothelial cells (BEC)	Stromal cells (ST.31-38-44-)
CTAGGTACATGTGCTA-2	C_CTAGGTACATGTGCTA	5933	2737	C	mouse	C	1	0.0421371987190292	NA	NA	0	0.381818181818182	Singlet	4	3	3	4	Fibroblasts	Epithelial cells (Ep.8wk.CEC.Sca1+)	Epithelial cells	Epithelial_cells	Fibroblasts (FI)	Epithelial cells (Ep.8wk.CEC.Sca1+)
CTCACTGTCTGGGTCG-2	C_CTCACTGTCTGGGTCG	3066	1913	C	mouse	C	1	0.00782778864970646	NA	NA	0	0.290909090909091	Singlet	5	4	4	5	Endothelial cells	Stromal cells (ST.31-38-44-)	Epithelial cells	Epithelial_cells	Macrophages (MF)	Stromal cells (ST.31-38-44-)
CTCATGCCATCTCCCA-2	C_CTCATGCCATCTCCCA	2051	1151	C	mouse	C	1	0.00390053632374451	NA	NA	0	0.181818181818182	Singlet	6	5	5	6	Epithelial cells	Stromal cells (ST.31-38-44-)	Epithelial cells	Epithelial_cells	DC (DC.103-11B+24+)	Stromal cells (ST.31-38-44-)
CTCCCAACAAGTGATA-2	C_CTCCCAACAAGTGATA	2206	1333	C	mouse	C	1	0.00181323662737987	NA	NA	0	0.0727272727272727	Singlet	5	4	4	5	Epithelial cells	Stromal cells (ST.31-38-44-)	Epithelial cells	Epithelial_cells	Epithelial cells (Ep.5wk.MEC.Sca1+)	Stromal cells (ST.31-38-44-)
CTGAATGAGGCTAGCA-2	C_CTGAATGAGGCTAGCA	4488	2448	C	mouse	C	1	0.00958110516934046	NA	NA	0	0.181818181818182	Singlet	5	4	4	5	Macrophages	Stromal cells (ST.31-38-44-)	Epithelial cells	Epithelial_cells	Macrophages (MF.ALV)	Stromal cells (ST.31-38-44-)
CTGAGCGGTTGCAAGG-2	C_CTGAGCGGTTGCAAGG	1720	1029	C	mouse	C	1	0.0645348837209302	NA	NA	0	0.181818181818182	Singlet	5	4	4	5	Epithelial cells	Stromal cells (ST.31-38-44-)	Epithelial cells	Epithelial_cells	Epithelial cells (Ep.8wk.CEC.Sca1+)	Stromal cells (ST.31-38-44-)
CTGAGCGTCTGCATAG-2	C_CTGAGCGTCTGCATAG	730	547	C	mouse	C	1	0.036986301369863	NA	NA	0	0.0363636363636364	Singlet	5	4	4	5	Stromal cells	Stromal cells (ST.31-38-44-)	Epithelial cells	Epithelial_cells	Epithelial cells (MECHI.GFP-.ADULT)	Stromal cells (ST.31-38-44-)
CTGGCAGGTCCATCTC-2	C_CTGGCAGGTCCATCTC	3176	1245	C	mouse	C	1	0.0261335012594458	NA	NA	0	0.163636363636364	Singlet	6	5	5	6	Epithelial cells	Stromal cells (ST.31-38-44-)	Epithelial cells	Epithelial_cells	Fibroblasts (FI.MTS15+)	Stromal cells (ST.31-38-44-)
CTGGTCTCAAGTGACG-2	C_CTGGTCTCAAGTGACG	3404	1387	C	mouse	C	1	0.0249706227967098	NA	NA	0	0.145454545454545	Singlet	6	5	5	6	Fibroblasts	Stromal cells (ST.31-38-44-)	Epithelial cells	Epithelial_cells	Endothelial cells (LEC)	Stromal cells (ST.31-38-44-)
CTGTAGATCGATTGGT-2	C_CTGTAGATCGATTGGT	2127	1236	C	mouse	C	1	0.00376116596144805	NA	NA	0	0.109090909090909	Singlet	5	4	4	5	Endothelial cells	Stromal cells (ST.31-38-44-)	Epithelial cells	Epithelial_cells	DC (DC.103-11B+24+)	Stromal cells (ST.31-38-44-)
CTGTGAACAATGCTCA-2	C_CTGTGAACAATGCTCA	2199	1313	C	mouse	C	1	0.00136425648021828	NA	NA	0	0.0545454545454545	Singlet	5	4	4	5	Fibroblasts	Stromal cells (ST.31-38-44-)	Epithelial cells	Epithelial_cells	Epithelial cells (Ep.8wk.CEC.Sca1+)	Stromal cells (ST.31-38-44-)
CTGTGGGAGGGCCAAT-2	C_CTGTGGGAGGGCCAAT	2481	1627	C	mouse	C	1	0.0177347843611447	NA	NA	0	0.236363636363636	Singlet	5	4	4	5	Monocytes	Stromal cells (ST.31-38-44-)	Epithelial cells	Epithelial_cells	Monocytes (MO.6C-IIINT)	Stromal cells (ST.31-38-44-)
CTGTGGGGTGAACTAA-2	C_CTGTGGGGTGAACTAA	3218	1828	C	mouse	C	1	0.00372902423865755	NA	NA	0	0.0545454545454545	Singlet	5	4	4	5	Epithelial cells	Stromal cells (ST.31-38-44-)	Epithelial cells	Epithelial_cells	Epithelial cells (MECHI.GFP-.ADULT)	Stromal cells (ST.31-38-44-)
CTTCAATAGTTCTCTT-2	C_CTTCAATAGTTCTCTT	2023	1063	C	mouse	C	1	0.0346020761245675	NA	NA	0	0.163636363636364	Singlet	6	5	5	6	Epithelial cells	Stromal cells (ST.31-38-44-)	Epithelial cells	Epithelial_cells	DC (DC.103-11B+24+)	Stromal cells (ST.31-38-44-)
CTTCCGACATTGCTTT-2	C_CTTCCGACATTGCTTT	2849	1658	C	mouse	C	1	0.0014040014040014	NA	NA	0	0.0363636363636364	Singlet	5	4	4	5	Endothelial cells	Stromal cells (ST.31-38-44-)	Epithelial cells	Epithelial_cells	Endothelial cells (LEC)	Stromal cells (ST.31-38-44-)
CTTCCGAGTACCATAC-2	C_CTTCCGAGTACCATAC	6347	2859	C	mouse	C	1	0.00283598550496297	NA	NA	0	0.290909090909091	Singlet	5	4	4	5	Epithelial cells	Stromal cells (ST.31-38-44-)	Epithelial cells	Epithelial_cells	Endothelial cells (BEC)	Stromal cells (ST.31-38-44-)
CTTCCTTAGTGCGTCC-2	C_CTTCCTTAGTGCGTCC	2688	1554	C	mouse	C	1	0.00595238095238095	NA	NA	0	0.145454545454545	Singlet	5	4	4	5	Epithelial cells	Stromal cells (ST.31-38-44-)	Epithelial cells	Epithelial_cells	Epithelial cells (MECHI.GFP-.ADULT)	Stromal cells (ST.31-38-44-)
CTTCTCTAGAGCAGCT-2	C_CTTCTCTAGAGCAGCT	5236	2635	C	mouse	C	1	0.0269289533995416	NA	NA	0	0.2	Singlet	5	4	4	5	Epithelial cells	Stromal cells (ST.31-38-44-)	Epithelial cells	Epithelial_cells	Epithelial cells (Ep.8wk.CEC.Sca1+)	Stromal cells (ST.31-38-44-)
CTTGAGAAGATACATG-2	C_CTTGAGAAGATACATG	2002	1229	C	mouse	C	1	0.00949050949050949	NA	NA	0	0.0727272727272727	Singlet	5	4	4	5	Epithelial cells	Stromal cells (ST.31-38-44-)	Epithelial cells	Epithelial_cells	Epithelial cells (Ep.8wk.CEC.Sca1+)	Stromal cells (ST.31-38-44-)
CTTTCGGTCGACCCAG-2	C_CTTTCGGTCGACCCAG	3614	2134	C	mouse	C	1	0.0332042058660764	NA	NA	0	0.309090909090909	Singlet	5	4	4	5	Macrophages	Stromal cells (ST.31-38-44-)	Epithelial cells	Epithelial_cells	Macrophages (MF.ALV)	Stromal cells (ST.31-38-44-)
GAAACCTTCTGAATCG-2	C_GAAACCTTCTGAATCG	5253	2686	C	mouse	C	1	0.00228440890919475	NA	NA	0	0.218181818181818	Singlet	5	4	4	5	Epithelial cells	Stromal cells (ST.31-38-44-)	Epithelial cells	Epithelial_cells	Epithelial cells (Ep.5wk.MEC.Sca1+)	Stromal cells (ST.31-38-44-)
GAACTGTTCCTCACTG-2	C_GAACTGTTCCTCACTG	4051	1738	C	mouse	C	1	0.0214761787213034	NA	NA	0	0.2	Singlet	6	5	5	6	Fibroblasts	Stromal cells (ST.31-38-44-)	Epithelial cells	Epithelial_cells	Fibroblasts (FI)	Stromal cells (ST.31-38-44-)
GAAGAATAGAGAGAAC-2	C_GAAGAATAGAGAGAAC	3208	1668	C	mouse	C	1	0.0336658354114713	NA	NA	0	0.236363636363636	Singlet	4	3	3	4	Macrophages	Epithelial cells (Ep.8wk.CEC.Sca1+)	Epithelial cells	Epithelial_cells	Macrophages (MF.11C-11B+)	Epithelial cells (Ep.8wk.CEC.Sca1+)
GAAGCCCAGGTGCTTT-2	C_GAAGCCCAGGTGCTTT	4630	1749	C	mouse	C	1	0.0248380129589633	NA	NA	0	0.218181818181818	Singlet	6	5	5	6	DC	Stromal cells (ST.31-38-44-)	Epithelial cells	Epithelial_cells	Macrophages (MF.480INT.NAIVE)	Stromal cells (ST.31-38-44-)
GAAGCCCCATTAGGAA-2	C_GAAGCCCCATTAGGAA	1307	809	C	mouse	C	1	0.00459066564651875	NA	NA	0	0.109090909090909	Singlet	6	5	5	6	Epithelial cells	Stromal cells (ST.31-38-44-)	Epithelial cells	Epithelial_cells	Stromal cells (ST.31-38-44-)	Stromal cells (ST.31-38-44-)
GAAGTAAAGGTGAGCT-2	C_GAAGTAAAGGTGAGCT	4958	2779	C	mouse	C	1	0.00100847115772489	NA	NA	0	0.218181818181818	Singlet	4	3	3	4	Macrophages	Epithelial cells (Ep.8wk.CEC.Sca1+)	Epithelial cells	Epithelial_cells	Macrophages (MF.ALV)	Epithelial cells (Ep.8wk.CEC.Sca1+)
GAATCACAGTGCGCTC-2	C_GAATCACAGTGCGCTC	1889	1261	C	mouse	C	1	0.00476442562202223	NA	NA	0	0.0909090909090909	Singlet	4	3	3	4	Endothelial cells	Epithelial cells (Ep.8wk.CEC.Sca1+)	Epithelial cells	Epithelial_cells	Endothelial cells (LEC)	Epithelial cells (Ep.8wk.CEC.Sca1+)
GAATCGTAGCGTGAAC-2	C_GAATCGTAGCGTGAAC	1976	1308	C	mouse	C	1	0.0055668016194332	NA	NA	0	0.127272727272727	Singlet	4	3	3	4	Neutrophils	Epithelial cells (Ep.8wk.CEC.Sca1+)	Epithelial cells	Epithelial_cells	Neutrophils (GN.ARTH)	Epithelial cells (Ep.8wk.CEC.Sca1+)
GACACGCCACTGGCGT-2	C_GACACGCCACTGGCGT	1682	1036	C	mouse	C	1	0.0178359096313912	NA	NA	0	0.0545454545454545	Singlet	5	4	4	5	Epithelial cells	Stromal cells (ST.31-38-44-)	Epithelial cells	Epithelial_cells	Epithelial cells (Ep.8wk.CEC.Sca1+)	Stromal cells (ST.31-38-44-)
GACACGCGTGCCCAGT-2	C_GACACGCGTGCCCAGT	946	714	C	mouse	C	1	0.00317124735729387	NA	NA	0	0.0909090909090909	Singlet	1	0	0	1	Endothelial cells	Stromal cells (ST.31-38-44-)	Epithelial cells	Epithelial_cells	Epithelial cells (Ep.8wk.CEC.Sca1+)	Stromal cells (ST.31-38-44-)
GACAGCCGTGGCCTCA-2	C_GACAGCCGTGGCCTCA	2313	1461	C	mouse	C	1	0.00302637267617812	NA	NA	0	0.109090909090909	Singlet	5	4	4	5	Endothelial cells	Stromal cells (ST.31-38-44-)	Epithelial cells	Epithelial_cells	Macrophages (MF.480INT.NAIVE)	Stromal cells (ST.31-38-44-)
GACCCTTCAGGAGACT-2	C_GACCCTTCAGGAGACT	3442	2095	C	mouse	C	1	0.00406740267286461	NA	NA	0	0.2	Singlet	4	3	3	4	B cells	Epithelial cells (Ep.8wk.CEC.Sca1+)	Epithelial cells	Epithelial_cells	B cells (B.FrF)	Epithelial cells (Ep.8wk.CEC.Sca1+)
GACCGTGTCGAATCCA-2	C_GACCGTGTCGAATCCA	2631	1498	C	mouse	C	1	0.0155834283542379	NA	NA	0	0.0727272727272727	Singlet	5	4	4	5	Epithelial cells	Stromal cells (ST.31-38-44-)	Epithelial cells	Epithelial_cells	Fibroblasts (FI)	Stromal cells (ST.31-38-44-)
GACCTTCAGCCTTTGA-2	C_GACCTTCAGCCTTTGA	3852	2285	C	mouse	C	1	0.00363447559709242	NA	NA	0	0.272727272727273	Singlet	4	3	3	4	Endothelial cells	Epithelial cells (Ep.8wk.CEC.Sca1+)	Epithelial cells	Epithelial_cells	Endothelial cells (LEC)	Epithelial cells (Ep.8wk.CEC.Sca1+)
GACGCTGCAACCACAT-2	C_GACGCTGCAACCACAT	3303	1848	C	mouse	C	1	0.00302755071147442	NA	NA	0	0.272727272727273	Singlet	5	4	4	5	Endothelial cells	Stromal cells (ST.31-38-44-)	Epithelial cells	Epithelial_cells	DC (DC.103-11B+24+)	Stromal cells (ST.31-38-44-)
GACGCTGTCGCTAATG-2	C_GACGCTGTCGCTAATG	4603	2227	C	mouse	C	1	0.00847273517271345	NA	NA	0	0.127272727272727	Singlet	5	4	4	5	Epithelial cells	Stromal cells (ST.31-38-44-)	Epithelial cells	Epithelial_cells	Epithelial cells (Ep.8wk.CEC.Sca1+)	Stromal cells (ST.31-38-44-)
GACTATGAGTCGCGAA-2	C_GACTATGAGTCGCGAA	3400	2022	C	mouse	C	1	0.00264705882352941	NA	NA	0	0.290909090909091	Singlet	5	4	4	5	Fibroblasts	Stromal cells (ST.31-38-44-)	Epithelial cells	Epithelial_cells	Fibroblasts (FI.MTS15+)	Stromal cells (ST.31-38-44-)
GAGACCCCAATACCTG-2	C_GAGACCCCAATACCTG	1785	1122	C	mouse	C	1	0.00784313725490196	NA	NA	0	0.0909090909090909	Singlet	5	4	4	5	Fibroblasts	Stromal cells (ST.31-38-44-)	Epithelial cells	Epithelial_cells	Stromal cells (ST.31-38-44-)	Stromal cells (ST.31-38-44-)
GAGACCCTCTTACCGC-2	C_GAGACCCTCTTACCGC	3058	1302	C	mouse	C	1	0.0294310006540222	NA	NA	0	0.181818181818182	Singlet	6	5	5	6	Fibroblasts	Stromal cells (ST.31-38-44-)	Epithelial cells	Epithelial_cells	Fibroblasts (FI.MTS15+)	Stromal cells (ST.31-38-44-)
GAGAGGTTCCTCTTTC-2	C_GAGAGGTTCCTCTTTC	2468	1375	C	mouse	C	1	0.00405186385737439	NA	NA	0	0.109090909090909	Singlet	6	5	5	6	Epithelial cells	Stromal cells (ST.31-38-44-)	Epithelial cells	Epithelial_cells	Epithelial cells (MECHI.GFP-.ADULT)	Stromal cells (ST.31-38-44-)
GAGATGGAGCCGAATG-2	C_GAGATGGAGCCGAATG	5469	2171	C	mouse	C	1	0.0223075516547815	NA	NA	0	0.363636363636364	Singlet	6	5	5	6	Endothelial cells	Stromal cells (ST.31-38-44-)	Epithelial cells	Epithelial_cells	Fibroblasts (FI)	Stromal cells (ST.31-38-44-)
GAGGCAAAGGTAATCA-2	C_GAGGCAAAGGTAATCA	4964	1935	C	mouse	C	1	0.0918614020950846	NA	NA	0	0.181818181818182	Singlet	5	4	4	5	Fibroblasts	Stromal cells (ST.31-38-44-)	Epithelial cells	Epithelial_cells	Stromal cells (ST.31-38-44-)	Stromal cells (ST.31-38-44-)
GAGGGTATCGCGCTGA-2	C_GAGGGTATCGCGCTGA	3147	1452	C	mouse	C	1	0.0756275818239593	NA	NA	0	0.181818181818182	Singlet	6	5	5	6	Epithelial cells	Stromal cells (ST.31-38-44-)	Epithelial cells	Epithelial_cells	Stromal cells (ST.31-38-44-)	Stromal cells (ST.31-38-44-)
GATAGCTAGAGTTGAT-2	C_GATAGCTAGAGTTGAT	2741	1738	C	mouse	C	1	0.00364830353885443	NA	NA	0	0.145454545454545	Singlet	6	5	5	6	Macrophages	Stromal cells (ST.31-38-44-)	Epithelial cells	Epithelial_cells	Macrophages (MF.ALV)	Stromal cells (ST.31-38-44-)
GATCAGTGTCTTACAG-2	C_GATCAGTGTCTTACAG	2235	1306	C	mouse	C	1	0.00447427293064877	NA	NA	0	0.181818181818182	Singlet	6	5	5	6	Epithelial cells	Stromal cells (ST.31-38-44-)	Epithelial cells	Epithelial_cells	Epithelial cells (MECHI.GFP-.ADULT)	Stromal cells (ST.31-38-44-)
GATGCTACACGGCTAC-2	C_GATGCTACACGGCTAC	6542	2503	C	mouse	C	1	0.0131458269642311	NA	NA	0	0.254545454545455	Singlet	6	5	5	6	Epithelial cells	Stromal cells (ST.31-38-44-)	Epithelial cells	Epithelial_cells	Epithelial cells (Ep.8wk.CEC.Sca1+)	Stromal cells (ST.31-38-44-)
GATGTTGCAGTCGAGA-2	C_GATGTTGCAGTCGAGA	848	616	C	mouse	C	1	0.0165094339622642	NA	NA	0	0.0363636363636364	Singlet	5	4	4	5	Fibroblasts	Stromal cells (ST.31-38-44-)	Epithelial cells	Epithelial_cells	Stromal cells (ST.31-38-44-)	Stromal cells (ST.31-38-44-)
GATTTCTCACATACTG-2	C_GATTTCTCACATACTG	3397	1852	C	mouse	C	1	0.00559317044450986	NA	NA	0	0.2	Singlet	5	4	4	5	Epithelial cells	Stromal cells (ST.31-38-44-)	Epithelial cells	Epithelial_cells	Epithelial cells (Ep.5wk.MEC.Sca1+)	Stromal cells (ST.31-38-44-)
GCACATACAAGCGCAA-2	C_GCACATACAAGCGCAA	2290	1479	C	mouse	C	1	0.00436681222707424	NA	NA	0	0.163636363636364	Singlet	4	3	3	4	Neutrophils	Epithelial cells (Ep.8wk.CEC.Sca1+)	Epithelial cells	Epithelial_cells	Neutrophils (GN.ARTH)	Epithelial cells (Ep.8wk.CEC.Sca1+)
GCACATATCTCATTAC-2	C_GCACATATCTCATTAC	1399	817	C	mouse	C	1	0.0836311651179414	NA	NA	0	0.109090909090909	Singlet	5	4	4	5	Fibroblasts	Stromal cells (ST.31-38-44-)	Epithelial cells	Epithelial_cells	Stromal cells (ST.31-38-44-)	Stromal cells (ST.31-38-44-)
GCATGATCAACTAGAA-2	C_GCATGATCAACTAGAA	4539	1681	C	mouse	C	1	0.03172504957039	NA	NA	0	0.2	Singlet	6	5	5	6	Epithelial cells	Stromal cells (ST.31-38-44-)	Epithelial cells	Epithelial_cells	Fibroblasts (FI.MTS15+)	Stromal cells (ST.31-38-44-)
GCCAGGTGTTCCGCAG-2	C_GCCAGGTGTTCCGCAG	2445	1482	C	mouse	C	1	0.000408997955010225	NA	NA	0	0.0727272727272727	Singlet	5	4	4	5	Epithelial cells	Stromal cells (ST.31-38-44-)	Epithelial cells	Epithelial_cells	Stromal cells (ST.31-38-44-)	Stromal cells (ST.31-38-44-)
GCGGAAACAAATCAAG-2	C_GCGGAAACAAATCAAG	2004	1250	C	mouse	C	1	0.00199600798403194	NA	NA	0	0.0727272727272727	Singlet	5	4	4	5	Epithelial cells	Stromal cells (ST.31-38-44-)	Epithelial cells	Epithelial_cells	Epithelial cells (MECHI.GFP-.ADULT)	Stromal cells (ST.31-38-44-)
GCTACCTAGTCCCGAC-2	C_GCTACCTAGTCCCGAC	4413	1531	C	mouse	C	1	0.053025152957172	NA	NA	0	0.236363636363636	Singlet	6	5	5	6	Epithelial cells	Stromal cells (ST.31-38-44-)	Epithelial cells	Epithelial_cells	Stromal cells (ST.31-38-44-)	Stromal cells (ST.31-38-44-)
GCTGGGTAGACCAGAC-2	C_GCTGGGTAGACCAGAC	1290	853	C	mouse	C	1	0.00387596899224806	NA	NA	0	0.0363636363636364	Singlet	5	4	4	5	Epithelial cells	Stromal cells (ST.31-38-44-)	Epithelial cells	Epithelial_cells	Epithelial cells (Ep.8wk.CEC.Sca1+)	Stromal cells (ST.31-38-44-)
GGAAGTGTCCAACTGA-2	C_GGAAGTGTCCAACTGA	3414	1985	C	mouse	C	1	0.00644405389572349	NA	NA	0	0.290909090909091	Singlet	4	3	3	4	Fibroblasts	Epithelial cells (Ep.8wk.CEC.Sca1+)	Epithelial cells	Epithelial_cells	Fibroblasts (FI.MTS15+)	Epithelial cells (Ep.8wk.CEC.Sca1+)
GGAGCAACAAGTACCT-2	C_GGAGCAACAAGTACCT	4417	2280	C	mouse	C	1	0.00158478605388273	NA	NA	0	0.218181818181818	Singlet	4	3	3	4	Endothelial cells	Epithelial cells (Ep.8wk.CEC.Sca1+)	Epithelial cells	Epithelial_cells	Stromal cells (ST.31-38-44-)	Epithelial cells (Ep.8wk.CEC.Sca1+)
GGAGGATGTGGTATGG-2	C_GGAGGATGTGGTATGG	3189	1937	C	mouse	C	1	0.0081530260269677	NA	NA	0	0.290909090909091	Singlet	6	5	5	6	Macrophages	Stromal cells (ST.31-38-44-)	Epithelial cells	Epithelial_cells	Macrophages (MF.ALV)	Stromal cells (ST.31-38-44-)
GGAGGTAAGTTTGGCT-2	C_GGAGGTAAGTTTGGCT	4701	1724	C	mouse	C	1	0.0784939374601149	NA	NA	0	0.218181818181818	Singlet	2	1	1	2	Fibroblasts	Stromal cells (ST.31-38-44-)	Epithelial cells	Epithelial_cells	Stromal cells (ST.31-38-44-)	Stromal cells (ST.31-38-44-)
GGATCTAGTAATCAGA-2	C_GGATCTAGTAATCAGA	3781	2145	C	mouse	C	1	0.00343824385083311	NA	NA	0	0.181818181818182	Singlet	5	4	4	5	Macrophages	Stromal cells (ST.31-38-44-)	Epithelial cells	Epithelial_cells	Macrophages (MF.ALV)	Stromal cells (ST.31-38-44-)
GGATCTATCAAGCCTA-2	C_GGATCTATCAAGCCTA	1978	1215	C	mouse	C	1	0.0222446916076845	NA	NA	0	0.0909090909090909	Singlet	4	3	3	4	Endothelial cells	Epithelial cells (Ep.8wk.CEC.Sca1+)	Epithelial cells	Epithelial_cells	Macrophages (MF)	Epithelial cells (Ep.8wk.CEC.Sca1+)
GGCACGTAGCGCCGTT-2	C_GGCACGTAGCGCCGTT	2170	1347	C	mouse	C	1	0.0032258064516129	NA	NA	0	0.127272727272727	Singlet	5	4	4	5	Epithelial cells	Stromal cells (ST.31-38-44-)	Epithelial cells	Epithelial_cells	Epithelial cells (MECHI.GFP-.ADULT)	Stromal cells (ST.31-38-44-)
GGCACGTGTACCGCGT-2	C_GGCACGTGTACCGCGT	2462	1558	C	mouse	C	1	0.0170593013809911	NA	NA	0	0.0727272727272727	Singlet	5	4	4	5	Epithelial cells	Stromal cells (ST.31-38-44-)	Epithelial cells	Epithelial_cells	Epithelial cells (Ep.8wk.CEC.Sca1+)	Stromal cells (ST.31-38-44-)
GGCTGTGCAGACCGCT-2	C_GGCTGTGCAGACCGCT	2353	1528	C	mouse	C	1	0.00297492562685933	NA	NA	0	0.163636363636364	Singlet	5	4	4	5	Epithelial cells	Stromal cells (ST.31-38-44-)	Epithelial cells	Epithelial_cells	Stromal cells (ST.31-38-44-)	Stromal cells (ST.31-38-44-)
GGCTGTGTCGGCATTA-2	C_GGCTGTGTCGGCATTA	4470	2584	C	mouse	C	1	0.00850111856823266	NA	NA	0	0.290909090909091	Singlet	5	4	4	5	Endothelial cells	Stromal cells (ST.31-38-44-)	Epithelial cells	Epithelial_cells	Macrophages (MF.ALV)	Stromal cells (ST.31-38-44-)
GGCTTTCGTGACACGA-2	C_GGCTTTCGTGACACGA	1260	803	C	mouse	C	1	0.00396825396825397	NA	NA	0	0	Singlet	5	4	4	5	Fibroblasts	Stromal cells (ST.31-38-44-)	Epithelial cells	Epithelial_cells	Stem cells (SC.STSL)	Stromal cells (ST.31-38-44-)
GGGATCCTCTCACCCA-2	C_GGGATCCTCTCACCCA	817	577	C	mouse	C	1	0.00244798041615667	NA	NA	0	0.0363636363636364	Singlet	5	4	4	5	Epithelial cells	Stromal cells (ST.31-38-44-)	Epithelial cells	Epithelial_cells	Epithelial cells (Ep.8wk.CEC.Sca1+)	Stromal cells (ST.31-38-44-)
GGGCTCATCATTCGGA-2	C_GGGCTCATCATTCGGA	3611	1482	C	mouse	C	1	0.0249238438105788	NA	NA	0	0.254545454545455	Singlet	6	5	5	6	T cells	Stromal cells (ST.31-38-44-)	Epithelial cells	Epithelial_cells	Fibroblasts (FI.MTS15+)	Stromal cells (ST.31-38-44-)
GGGTATTCAATACGAA-2	C_GGGTATTCAATACGAA	3594	1885	C	mouse	C	1	0.01669449081803	NA	NA	0	0.218181818181818	Singlet	5	4	4	5	Epithelial cells	Stromal cells (ST.31-38-44-)	Epithelial cells	Epithelial_cells	Fibroblasts (FI)	Stromal cells (ST.31-38-44-)
GGGTCTGAGATGATTG-2	C_GGGTCTGAGATGATTG	4199	2412	C	mouse	C	1	0.00452488687782805	NA	NA	0	0.2	Singlet	5	4	4	5	T cells	Stromal cells (ST.31-38-44-)	Epithelial cells	Epithelial_cells	T cells (T.Tregs)	Stromal cells (ST.31-38-44-)
GGGTGAATCTGAATCG-2	C_GGGTGAATCTGAATCG	1787	1160	C	mouse	C	1	0.00111919418019026	NA	NA	0	0.0727272727272727	Singlet	5	4	4	5	Macrophages	Stromal cells (ST.31-38-44-)	Epithelial cells	Epithelial_cells	Epithelial cells (MECHI.GFP-.ADULT)	Stromal cells (ST.31-38-44-)
GGTCTGGAGTCTAACC-2	C_GGTCTGGAGTCTAACC	3372	1701	C	mouse	C	1	0.0806642941874259	NA	NA	0	0.181818181818182	Singlet	4	3	3	4	Endothelial cells	Epithelial cells (Ep.8wk.CEC.Sca1+)	Epithelial cells	Epithelial_cells	Endothelial cells (LEC)	Epithelial cells (Ep.8wk.CEC.Sca1+)
GGTCTGGCACCATAAC-2	C_GGTCTGGCACCATAAC	6204	3004	C	mouse	C	1	0.0288523533204384	NA	NA	0	0.290909090909091	Singlet	4	3	3	4	Macrophages	Epithelial cells (Ep.8wk.CEC.Sca1+)	Epithelial cells	Epithelial_cells	Macrophages (MF)	Epithelial cells (Ep.8wk.CEC.Sca1+)
GGTTCTCTCAACTACG-2	C_GGTTCTCTCAACTACG	3563	2144	C	mouse	C	1	0.00280662363177098	NA	NA	0	0.290909090909091	Singlet	4	3	3	4	Macrophages	Epithelial cells (Ep.8wk.CEC.Sca1+)	Epithelial cells	Epithelial_cells	Macrophages (MF.ALV)	Epithelial cells (Ep.8wk.CEC.Sca1+)
GGTTGTATCATTCCTA-2	C_GGTTGTATCATTCCTA	2377	1399	C	mouse	C	1	0.0639461506100126	NA	NA	0	0.0727272727272727	Singlet	5	4	4	5	Epithelial cells	Stromal cells (ST.31-38-44-)	Epithelial cells	Epithelial_cells	Stromal cells (ST.31-38-44-)	Stromal cells (ST.31-38-44-)
GTAACCAAGATTACCC-2	C_GTAACCAAGATTACCC	3026	1481	C	mouse	C	1	0.0046265697290152	NA	NA	0	0.0727272727272727	Singlet	5	4	4	5	Fibroblasts	Stromal cells (ST.31-38-44-)	Epithelial cells	Epithelial_cells	Fibroblasts (FI)	Stromal cells (ST.31-38-44-)
GTAATCGTCTTTGATC-2	C_GTAATCGTCTTTGATC	1212	787	C	mouse	C	1	0.00412541254125413	NA	NA	0	0.127272727272727	Singlet	6	5	5	6	Epithelial cells	Stromal cells (ST.31-38-44-)	Epithelial cells	Epithelial_cells	Fibroblasts (FI.MTS15+)	Stromal cells (ST.31-38-44-)
GTAGATCAGAGGGTCT-2	C_GTAGATCAGAGGGTCT	2799	1658	C	mouse	C	1	0.00428724544480171	NA	NA	0	0.145454545454545	Singlet	5	4	4	5	Epithelial cells	Stromal cells (ST.31-38-44-)	Epithelial cells	Epithelial_cells	Macrophages (MF.11C-11B+)	Stromal cells (ST.31-38-44-)
GTAGCTAGTCGTCTCT-2	C_GTAGCTAGTCGTCTCT	3989	2331	C	mouse	C	1	0.000501378791677112	NA	NA	0	0.236363636363636	Singlet	5	4	4	5	Macrophages	Stromal cells (ST.31-38-44-)	Epithelial cells	Epithelial_cells	Macrophages (MF)	Stromal cells (ST.31-38-44-)
GTAGGAGAGCAAGCCA-2	C_GTAGGAGAGCAAGCCA	2947	1809	C	mouse	C	1	0.00576857821513403	NA	NA	0	0.109090909090909	Singlet	5	4	4	5	Endothelial cells	Stromal cells (ST.31-38-44-)	Epithelial cells	Epithelial_cells	Stromal cells (ST.31-38-44-)	Stromal cells (ST.31-38-44-)
GTCAAACTCGGCTATA-2	C_GTCAAACTCGGCTATA	2797	1580	C	mouse	C	1	0.0350375402216661	NA	NA	0	0.0545454545454545	Singlet	5	4	4	5	Epithelial cells	Stromal cells (ST.31-38-44-)	Epithelial cells	Epithelial_cells	Epithelial cells (Ep.5wk.MEC.Sca1+)	Stromal cells (ST.31-38-44-)
GTCAAGTGTTACGTAC-2	C_GTCAAGTGTTACGTAC	1993	1261	C	mouse	C	1	0.0110386352232815	NA	NA	0	0.0181818181818182	Singlet	5	4	4	5	Epithelial cells	Stromal cells (ST.31-38-44-)	Epithelial cells	Epithelial_cells	Epithelial cells (Ep.5wk.MEC.Sca1+)	Stromal cells (ST.31-38-44-)
GTCACGGTCGAAGCCC-2	C_GTCACGGTCGAAGCCC	2288	1386	C	mouse	C	1	0.041520979020979	NA	NA	0	0.181818181818182	Singlet	4	3	3	4	Endothelial cells	Epithelial cells (Ep.8wk.CEC.Sca1+)	Epithelial cells	Epithelial_cells	Stem cells (SC.STSL)	Epithelial cells (Ep.8wk.CEC.Sca1+)
GTCACTCGTCTGGTTA-2	C_GTCACTCGTCTGGTTA	3607	2191	C	mouse	C	1	0.0199611865816468	NA	NA	0	0.236363636363636	Singlet	4	3	3	4	Macrophages	Epithelial cells (Ep.8wk.CEC.Sca1+)	Epithelial cells	Epithelial_cells	Macrophages (MFAR-)	Epithelial cells (Ep.8wk.CEC.Sca1+)
GTCAGCGCATCCTTCG-2	C_GTCAGCGCATCCTTCG	2200	1352	C	mouse	C	1	0.0190909090909091	NA	NA	0	0.145454545454545	Singlet	4	3	3	4	Endothelial cells	Epithelial cells (Ep.8wk.CEC.Sca1+)	Epithelial cells	Epithelial_cells	Stem cells (SC.STSL)	Epithelial cells (Ep.8wk.CEC.Sca1+)
GTCAGCGTCGACATCA-2	C_GTCAGCGTCGACATCA	2108	1357	C	mouse	C	1	0.0104364326375712	NA	NA	0	0.109090909090909	Singlet	5	4	4	5	Epithelial cells	Stromal cells (ST.31-38-44-)	Epithelial cells	Epithelial_cells	Epithelial cells (Ep.5wk.MEC.Sca1+)	Stromal cells (ST.31-38-44-)
GTCATGAAGTCACGAG-2	C_GTCATGAAGTCACGAG	1978	1259	C	mouse	C	1	0.00151668351870576	NA	NA	0	0.0181818181818182	Singlet	5	4	4	5	Epithelial cells	Stromal cells (ST.31-38-44-)	Epithelial cells	Epithelial_cells	Stem cells (SC.STSL)	Stromal cells (ST.31-38-44-)
GTCATGATCCGATTAG-2	C_GTCATGATCCGATTAG	1698	1076	C	mouse	C	1	0.00176678445229682	NA	NA	0	0.0727272727272727	Singlet	5	4	4	5	Epithelial cells	Stromal cells (ST.31-38-44-)	Epithelial cells	Epithelial_cells	Epithelial cells (MECHI.GFP-.ADULT)	Stromal cells (ST.31-38-44-)
GTCCACTAGGGCGAAG-2	C_GTCCACTAGGGCGAAG	3405	1633	C	mouse	C	1	0.0405286343612335	NA	NA	0	0.218181818181818	Singlet	6	5	5	6	Epithelial cells	Stromal cells (ST.31-38-44-)	Epithelial cells	Epithelial_cells	DC (DC.103-11B+24+)	Stromal cells (ST.31-38-44-)
GTCCCATGTTTCACAG-2	C_GTCCCATGTTTCACAG	2031	1337	C	mouse	C	1	0.000984736582964057	NA	NA	0	0.181818181818182	Singlet	5	4	4	5	Macrophages	Stromal cells (ST.31-38-44-)	Epithelial cells	Epithelial_cells	Macrophages (MF)	Stromal cells (ST.31-38-44-)
GTCCCATTCCGGCTTT-2	C_GTCCCATTCCGGCTTT	1005	697	C	mouse	C	1	0.00796019900497512	NA	NA	0	0.0363636363636364	Singlet	5	4	4	5	Epithelial cells	Stromal cells (ST.31-38-44-)	Epithelial cells	Epithelial_cells	Epithelial cells (Ep.8wk.CEC.Sca1+)	Stromal cells (ST.31-38-44-)
GTCTGTCAGGACGCAT-2	C_GTCTGTCAGGACGCAT	2991	1736	C	mouse	C	1	0.00367769976596456	NA	NA	0	0.145454545454545	Singlet	4	3	3	4	Endothelial cells	Epithelial cells (Ep.8wk.CEC.Sca1+)	Epithelial cells	Epithelial_cells	Endothelial cells (LEC)	Epithelial cells (Ep.8wk.CEC.Sca1+)
GTGAGTTTCGATACTG-2	C_GTGAGTTTCGATACTG	1671	1123	C	mouse	C	1	0.0137642130460802	NA	NA	0	0.0909090909090909	Singlet	6	5	5	6	Epithelial cells	Stromal cells (ST.31-38-44-)	Epithelial cells	Epithelial_cells	Epithelial cells (Ep.5wk.MEClo)	Stromal cells (ST.31-38-44-)
GTGCACGAGGCTTTCA-2	C_GTGCACGAGGCTTTCA	1713	944	C	mouse	C	1	0.0233508464681845	NA	NA	0	0.0727272727272727	Singlet	6	5	5	6	Endothelial cells	Stromal cells (ST.31-38-44-)	Epithelial cells	Epithelial_cells	Stromal cells (ST.31-38-44-)	Stromal cells (ST.31-38-44-)
GTGGGAAAGCATTTGC-2	C_GTGGGAAAGCATTTGC	1558	851	C	mouse	C	1	0.0192554557124519	NA	NA	0	0.181818181818182	Singlet	6	5	5	6	Fibroblasts	Stromal cells (ST.31-38-44-)	Epithelial cells	Epithelial_cells	Fibroblasts (FI.MTS15+)	Stromal cells (ST.31-38-44-)
GTGTCCTAGCACCCAC-2	C_GTGTCCTAGCACCCAC	1963	1177	C	mouse	C	1	0.0178298522669384	NA	NA	0	0.0727272727272727	Singlet	5	4	4	5	Endothelial cells	Stromal cells (ST.31-38-44-)	Epithelial cells	Epithelial_cells	Stromal cells (ST.31-38-44-)	Stromal cells (ST.31-38-44-)
GTGTGATTCATTTACC-2	C_GTGTGATTCATTTACC	3603	1471	C	mouse	C	1	0.0274771024146545	NA	NA	0	0.2	Singlet	6	5	5	6	Epithelial cells	Stromal cells (ST.31-38-44-)	Epithelial cells	Epithelial_cells	Epithelial cells (Ep.8wk.CEC.Sca1+)	Stromal cells (ST.31-38-44-)
GTGTGGCCATGAAAGT-2	C_GTGTGGCCATGAAAGT	2455	1561	C	mouse	C	1	0.00570264765784114	NA	NA	0	0.145454545454545	Singlet	4	3	3	4	Stromal cells	Epithelial cells (Ep.8wk.CEC.Sca1+)	Epithelial cells	Epithelial_cells	Stromal cells (ST.31-38-44-)	Epithelial cells (Ep.8wk.CEC.Sca1+)
GTGTGGCTCACCTGGG-2	C_GTGTGGCTCACCTGGG	3176	1660	C	mouse	C	1	0.0343198992443325	NA	NA	0	0.2	Singlet	5	4	4	5	Epithelial cells	Stromal cells (ST.31-38-44-)	Epithelial cells	Epithelial_cells	Epithelial cells (MECHI.GFP-.ADULT)	Stromal cells (ST.31-38-44-)
GTGTTCCCAGTCAGTT-2	C_GTGTTCCCAGTCAGTT	4990	2565	C	mouse	C	1	0.0208416833667335	NA	NA	0	0.163636363636364	Singlet	5	4	4	5	Macrophages	Stromal cells (ST.31-38-44-)	Epithelial cells	Epithelial_cells	Macrophages (MF)	Stromal cells (ST.31-38-44-)
GTTACAGTCACCATAG-2	C_GTTACAGTCACCATAG	6449	2851	C	mouse	C	1	0.0373701349046364	NA	NA	0	0.145454545454545	Singlet	4	3	3	4	Epithelial cells	Epithelial cells (Ep.8wk.CEC.Sca1+)	Epithelial cells	Epithelial_cells	Fibroblasts (FI)	Epithelial cells (Ep.8wk.CEC.Sca1+)
GTTCGCTGTACAGGTG-2	C_GTTCGCTGTACAGGTG	861	558	C	mouse	C	1	0.00929152148664344	NA	NA	0	0.127272727272727	Singlet	6	5	5	6	Fibroblasts	Stromal cells (ST.31-38-44-)	Epithelial cells	Epithelial_cells	Stromal cells (ST.31-38-44-)	Stromal cells (ST.31-38-44-)
GTTCTATTCTATCCAT-2	C_GTTCTATTCTATCCAT	2158	1342	C	mouse	C	1	0.00509731232622799	NA	NA	0	0.0363636363636364	Singlet	6	5	5	6	Epithelial cells	Stromal cells (ST.31-38-44-)	Epithelial cells	Epithelial_cells	Epithelial cells (Ep.8wk.CEC.Sca1+)	Stromal cells (ST.31-38-44-)
GTTGAACAGGGTGAGG-2	C_GTTGAACAGGGTGAGG	870	635	C	mouse	C	1	0.0551724137931034	NA	NA	0	0.0181818181818182	Singlet	5	4	4	5	Epithelial cells	Stromal cells (ST.31-38-44-)	Epithelial cells	Epithelial_cells	Epithelial cells (Ep.5wk.MEC.Sca1+)	Stromal cells (ST.31-38-44-)
GTTGCTCTCCTACCGT-2	C_GTTGCTCTCCTACCGT	2409	1649	C	mouse	C	1	0.0045662100456621	NA	NA	0	0.290909090909091	Singlet	4	3	3	4	Endothelial cells	Epithelial cells (Ep.8wk.CEC.Sca1+)	Epithelial cells	Epithelial_cells	Macrophages (MF)	Epithelial cells (Ep.8wk.CEC.Sca1+)
GTTGTCCAGAATCCCT-2	C_GTTGTCCAGAATCCCT	4545	1990	C	mouse	C	1	0.0312431243124312	NA	NA	0	0.181818181818182	Singlet	5	4	4	5	Epithelial cells	Stromal cells (ST.31-38-44-)	Epithelial cells	Epithelial_cells	Epithelial cells (MECHI.GFP-.ADULT)	Stromal cells (ST.31-38-44-)
TAACCAGTCCATCCGT-2	C_TAACCAGTCCATCCGT	1046	716	C	mouse	C	1	0.00286806883365201	NA	NA	0	0.0181818181818182	Singlet	5	4	4	5	Fibroblasts	Stromal cells (ST.31-38-44-)	Epithelial cells	Epithelial_cells	Stromal cells (ST.31-38-44-)	Stromal cells (ST.31-38-44-)
TAAGCACCACACTTAG-2	C_TAAGCACCACACTTAG	2674	1276	C	mouse	C	1	0.0142109199700823	NA	NA	0	0.145454545454545	Singlet	6	5	5	6	Epithelial cells	Stromal cells (ST.31-38-44-)	Epithelial cells	Epithelial_cells	DC (DC.103-11B+24+)	Stromal cells (ST.31-38-44-)
TAAGCCACATGTTTGG-2	C_TAAGCCACATGTTTGG	813	608	C	mouse	C	1	0.00738007380073801	NA	NA	0	0.0181818181818182	Singlet	5	4	4	5	Endothelial cells	Stromal cells (ST.31-38-44-)	Epithelial cells	Epithelial_cells	Endothelial cells (LEC.CFA)	Stromal cells (ST.31-38-44-)
TAAGCCATCAACCTCC-2	C_TAAGCCATCAACCTCC	2240	1391	C	mouse	C	1	0.00357142857142857	NA	NA	0	0.0727272727272727	Singlet	5	4	4	5	Epithelial cells	Stromal cells (ST.31-38-44-)	Epithelial cells	Epithelial_cells	Endothelial cells (LEC)	Stromal cells (ST.31-38-44-)
TAAGCGTGTCAGGAGT-2	C_TAAGCGTGTCAGGAGT	2515	1566	C	mouse	C	1	0.00318091451292247	NA	NA	0	0.145454545454545	Singlet	5	4	4	5	Fibroblasts	Stromal cells (ST.31-38-44-)	Epithelial cells	Epithelial_cells	Fibroblasts (FRC.CAD11.WT)	Stromal cells (ST.31-38-44-)
TAATTCCGTTGGTAGG-2	C_TAATTCCGTTGGTAGG	6261	2855	C	mouse	C	1	0.0164510461587606	NA	NA	0	0.381818181818182	Singlet	5	4	4	5	Fibroblasts	Stromal cells (ST.31-38-44-)	Epithelial cells	Epithelial_cells	Stromal cells (ST.31-38-44-)	Stromal cells (ST.31-38-44-)
TACAGGTTCCTTATGT-2	C_TACAGGTTCCTTATGT	3954	1671	C	mouse	C	1	0.031866464339909	NA	NA	0	0.0727272727272727	Singlet	5	4	4	5	Epithelial cells	Stromal cells (ST.31-38-44-)	Epithelial cells	Epithelial_cells	Macrophages (MF.11C-11B+)	Stromal cells (ST.31-38-44-)
TACCGGGCATGACTAC-2	C_TACCGGGCATGACTAC	2403	1393	C	mouse	C	1	0.000832292967124428	NA	NA	0	0.0727272727272727	Singlet	5	4	4	5	Epithelial cells	Stromal cells (ST.31-38-44-)	Epithelial cells	Epithelial_cells	Epithelial cells (Ep.8wk.CEC.Sca1+)	Stromal cells (ST.31-38-44-)
TACGGGCGTGACTGTT-2	C_TACGGGCGTGACTGTT	2755	1409	C	mouse	C	1	0.0402903811252269	NA	NA	0	0.0727272727272727	Singlet	5	4	4	5	Endothelial cells	Stromal cells (ST.31-38-44-)	Epithelial cells	Epithelial_cells	Stromal cells (ST.31-38-44-)	Stromal cells (ST.31-38-44-)
TACGGTACAGTCGGAA-2	C_TACGGTACAGTCGGAA	4603	2358	C	mouse	C	1	0.0232457093200087	NA	NA	0	0.290909090909091	Singlet	5	4	4	5	Endothelial cells	Stromal cells (ST.31-38-44-)	Epithelial cells	Epithelial_cells	Stromal cells (ST.31-38-44-)	Stromal cells (ST.31-38-44-)
TACGTCCGTGAGTTTC-2	C_TACGTCCGTGAGTTTC	2679	1705	C	mouse	C	1	0.00485255692422546	NA	NA	0	0.254545454545455	Singlet	5	4	4	5	Fibroblasts	Stromal cells (ST.31-38-44-)	Epithelial cells	Epithelial_cells	Stromal cells (ST.31-38-44-)	Stromal cells (ST.31-38-44-)
TACTTCATCGAAGCAG-2	C_TACTTCATCGAAGCAG	5993	3043	C	mouse	C	1	0.00317036542633072	NA	NA	0	0.436363636363636	Singlet	5	4	4	5	Endothelial cells	Stromal cells (ST.31-38-44-)	Epithelial cells	Epithelial_cells	Epithelial cells (Ep.8wk.CEC.Sca1+)	Stromal cells (ST.31-38-44-)
TAGGTACAGGGTGGGA-2	C_TAGGTACAGGGTGGGA	1485	1050	C	mouse	C	1	0.00606060606060606	NA	NA	0	0.0181818181818182	Singlet	5	4	4	5	Macrophages	Stromal cells (ST.31-38-44-)	Epithelial cells	Epithelial_cells	Stromal cells (ST.31-38-44-)	Stromal cells (ST.31-38-44-)
TAGGTACGTCCGATCG-2	C_TAGGTACGTCCGATCG	3129	1327	C	mouse	C	1	0.0239693192713327	NA	NA	0	0.145454545454545	Singlet	6	5	5	6	Endothelial cells	Stromal cells (ST.31-38-44-)	Epithelial cells	Epithelial_cells	Stem cells (SC.STSL)	Stromal cells (ST.31-38-44-)
TATCGCCTCGGAATTC-2	C_TATCGCCTCGGAATTC	1568	1031	C	mouse	C	1	0.00191326530612245	NA	NA	0	0.181818181818182	Singlet	5	4	4	5	Endothelial cells	Stromal cells (ST.31-38-44-)	Epithelial cells	Epithelial_cells	Macrophages (MF.11C-11B+)	Stromal cells (ST.31-38-44-)
TATGTTCTCTCAACCC-2	C_TATGTTCTCTCAACCC	2553	1496	C	mouse	C	1	0.00391696043869957	NA	NA	0	0.0909090909090909	Singlet	5	4	4	5	Endothelial cells	Stromal cells (ST.31-38-44-)	Epithelial cells	Epithelial_cells	Stromal cells (ST.31-38-44-)	Stromal cells (ST.31-38-44-)
TATTGCTAGGCATCGA-2	C_TATTGCTAGGCATCGA	2000	988	C	mouse	C	1	0.029	NA	NA	0	0.145454545454545	Singlet	6	5	5	6	Fibroblasts	Stromal cells (ST.31-38-44-)	Epithelial cells	Epithelial_cells	Fibroblasts (FI.MTS15+)	Stromal cells (ST.31-38-44-)
TATTTCGAGGCTTCCG-2	C_TATTTCGAGGCTTCCG	4042	1725	C	mouse	C	1	0.0103908955962395	NA	NA	0	0.109090909090909	Singlet	5	4	4	5	Epithelial cells	Stromal cells (ST.31-38-44-)	Epithelial cells	Epithelial_cells	Epithelial cells (MECHI.GFP-.ADULT)	Stromal cells (ST.31-38-44-)
TCACAAGGTCCACACG-2	C_TCACAAGGTCCACACG	2114	1230	C	mouse	C	1	0.00189214758751183	NA	NA	0	0.218181818181818	Singlet	6	5	5	6	Fibroblasts	Stromal cells (ST.31-38-44-)	Epithelial cells	Epithelial_cells	Fibroblasts (FI)	Stromal cells (ST.31-38-44-)
TCACTATTCTGACCCT-2	C_TCACTATTCTGACCCT	2592	1599	C	mouse	C	1	0.000385802469135802	NA	NA	0	0.109090909090909	Singlet	5	4	4	5	Endothelial cells	Stromal cells (ST.31-38-44-)	Epithelial cells	Epithelial_cells	Epithelial cells (Ep.8wk.CEC.Sca1+)	Stromal cells (ST.31-38-44-)
TCAGTTTAGCGTTGTT-2	C_TCAGTTTAGCGTTGTT	1491	991	C	mouse	C	1	0.00603621730382294	NA	NA	0	0.0545454545454545	Singlet	4	3	3	4	Endothelial cells	Epithelial cells (Ep.8wk.CEC.Sca1+)	Epithelial cells	Epithelial_cells	Macrophages (MF.11C-11B+)	Epithelial cells (Ep.8wk.CEC.Sca1+)
TCATACTTCGAACACT-2	C_TCATACTTCGAACACT	2843	1536	C	mouse	C	1	0.00422089342244108	NA	NA	0	0.127272727272727	Singlet	6	5	5	6	Epithelial cells	Stromal cells (ST.31-38-44-)	Epithelial cells	Epithelial_cells	Epithelial cells (Ep.5wk.MEC.Sca1+)	Stromal cells (ST.31-38-44-)
TCATATCGTCATGCAT-2	C_TCATATCGTCATGCAT	3101	1798	C	mouse	C	1	0.000644953240890035	NA	NA	0	0.127272727272727	Singlet	4	3	3	4	Fibroblasts	Epithelial cells (Ep.8wk.CEC.Sca1+)	Epithelial cells	Epithelial_cells	Macrophages (MF.480HI.NAIVE)	Epithelial cells (Ep.8wk.CEC.Sca1+)
TCATGAGCACGAGGTA-2	C_TCATGAGCACGAGGTA	1793	1174	C	mouse	C	1	0.011154489682097	NA	NA	0	0.0727272727272727	Singlet	5	4	4	5	Endothelial cells	Stromal cells (ST.31-38-44-)	Epithelial cells	Epithelial_cells	Epithelial cells (MECHI.GFP-.ADULT)	Stromal cells (ST.31-38-44-)
TCATGCCTCTTCACAT-2	C_TCATGCCTCTTCACAT	2937	1199	C	mouse	C	1	0.0589036431733061	NA	NA	0	0.163636363636364	Singlet	6	5	5	6	Epithelial cells	Stromal cells (ST.31-38-44-)	Epithelial cells	Epithelial_cells	Macrophages (MF)	Stromal cells (ST.31-38-44-)
TCATTACCAGTCAACT-2	C_TCATTACCAGTCAACT	2658	1372	C	mouse	C	1	0.0206922498118886	NA	NA	0	0.181818181818182	Singlet	6	5	5	6	Fibroblasts	Stromal cells (ST.31-38-44-)	Epithelial cells	Epithelial_cells	Fibroblasts (FI)	Stromal cells (ST.31-38-44-)
TCATTGTAGTTCCATG-2	C_TCATTGTAGTTCCATG	2562	1519	C	mouse	C	1	0.00117096018735363	NA	NA	0	0.127272727272727	Singlet	4	3	3	4	Endothelial cells	Epithelial cells (Ep.8wk.CEC.Sca1+)	Epithelial cells	Epithelial_cells	Epithelial cells (MECHI.GFP-.ADULT)	Epithelial cells (Ep.8wk.CEC.Sca1+)
TCCCAGTAGAGAGTTT-2	C_TCCCAGTAGAGAGTTT	1255	837	C	mouse	C	1	0.00398406374501992	NA	NA	0	0.0181818181818182	Singlet	5	4	4	5	Epithelial cells	Stromal cells (ST.31-38-44-)	Epithelial cells	Epithelial_cells	Epithelial cells (MECHI.GFP-.ADULT)	Stromal cells (ST.31-38-44-)
TCCGGGAAGCAACCAG-2	C_TCCGGGAAGCAACCAG	1859	1219	C	mouse	C	1	0.000537923614846692	NA	NA	0	0.0727272727272727	Singlet	5	4	4	5	Epithelial cells	Stromal cells (ST.31-38-44-)	Epithelial cells	Epithelial_cells	Stromal cells (ST.31-38-44-)	Stromal cells (ST.31-38-44-)
TCCTCGAGTCCATACA-2	C_TCCTCGAGTCCATACA	2516	1523	C	mouse	C	1	0.00437201907790143	NA	NA	0	0.181818181818182	Singlet	6	5	5	6	Epithelial cells	Stromal cells (ST.31-38-44-)	Epithelial cells	Epithelial_cells	DC (DC.103-11B+24+)	Stromal cells (ST.31-38-44-)
TCGACGGAGATGAATC-2	C_TCGACGGAGATGAATC	1992	1122	C	mouse	C	1	0.00251004016064257	NA	NA	0	0.0545454545454545	Singlet	5	4	4	5	Endothelial cells	Stromal cells (ST.31-38-44-)	Epithelial cells	Epithelial_cells	Epithelial cells (MECHI.GFP-.ADULT)	Stromal cells (ST.31-38-44-)
TCGCAGGAGCACTCGC-2	C_TCGCAGGAGCACTCGC	1243	758	C	mouse	C	1	0.0080450522928399	NA	NA	0	0.145454545454545	Singlet	6	5	5	6	Fibroblasts	Stromal cells (ST.31-38-44-)	Epithelial cells	Epithelial_cells	Epithelial cells (MECHI.GFP-.ADULT)	Stromal cells (ST.31-38-44-)
TCGGTCTAGTAGAGTT-2	C_TCGGTCTAGTAGAGTT	1170	832	C	mouse	C	1	0.00598290598290598	NA	NA	0	0.0363636363636364	Singlet	5	4	4	5	Fibroblasts	Stromal cells (ST.31-38-44-)	Epithelial cells	Epithelial_cells	Stem cells (SC.STSL)	Stromal cells (ST.31-38-44-)
TCGGTCTGTTCTATCT-2	C_TCGGTCTGTTCTATCT	1532	912	C	mouse	C	1	0.00522193211488251	NA	NA	0	0.127272727272727	Singlet	6	5	5	6	Epithelial cells	Stromal cells (ST.31-38-44-)	Epithelial cells	Epithelial_cells	Epithelial cells (Ep.8wk.CEC.Sca1+)	Stromal cells (ST.31-38-44-)
TCGTCCAAGGTTGAGC-2	C_TCGTCCAAGGTTGAGC	4674	2553	C	mouse	C	1	0.0094137783483098	NA	NA	0	0.363636363636364	Singlet	5	4	4	5	Macrophages	Stromal cells (ST.31-38-44-)	Epithelial cells	Epithelial_cells	Macrophages (MF)	Stromal cells (ST.31-38-44-)
TCTACATGTCCAGCCA-2	C_TCTACATGTCCAGCCA	4806	1844	C	mouse	C	1	0.0461922596754057	NA	NA	0	0.145454545454545	Singlet	5	4	4	5	Epithelial cells	Stromal cells (ST.31-38-44-)	Epithelial cells	Epithelial_cells	Epithelial cells (Ep.5wk.MEC.Sca1+)	Stromal cells (ST.31-38-44-)
TCTCACGCAGAACTAA-2	C_TCTCACGCAGAACTAA	2383	1240	C	mouse	C	1	0.00335711288292069	NA	NA	0	0.2	Singlet	6	5	5	6	Epithelial cells	Stromal cells (ST.31-38-44-)	Epithelial cells	Epithelial_cells	Epithelial cells (Ep.8wk.CEChi)	Stromal cells (ST.31-38-44-)
TCTTGCGCAATTCTCT-2	C_TCTTGCGCAATTCTCT	1360	934	C	mouse	C	1	0.0132352941176471	NA	NA	0	0.0363636363636364	Singlet	5	4	4	5	Fibroblasts	Stromal cells (ST.31-38-44-)	Epithelial cells	Epithelial_cells	Stromal cells (ST.31-38-44-)	Stromal cells (ST.31-38-44-)
TGACTCCGTTTGGAAA-2	C_TGACTCCGTTTGGAAA	1778	1225	C	mouse	C	1	0.00731158605174353	NA	NA	0	0.0727272727272727	Singlet	5	4	4	5	Endothelial cells	Stromal cells (ST.31-38-44-)	Epithelial cells	Epithelial_cells	Macrophages (MF.480INT.NAIVE)	Stromal cells (ST.31-38-44-)
TGAGACTGTTTGGAAA-2	C_TGAGACTGTTTGGAAA	2966	1588	C	mouse	C	1	0.0657451112609575	NA	NA	0	0.0909090909090909	Singlet	5	4	4	5	Epithelial cells	Stromal cells (ST.31-38-44-)	Epithelial cells	Epithelial_cells	Epithelial cells (Ep.5wk.MEC.Sca1+)	Stromal cells (ST.31-38-44-)
TGAGGAGCAACAGCCC-2	C_TGAGGAGCAACAGCCC	4962	1781	C	mouse	C	1	0.0354695687222894	NA	NA	0	0.163636363636364	Singlet	6	5	5	6	Epithelial cells	Stromal cells (ST.31-38-44-)	Epithelial cells	Epithelial_cells	Stromal cells (ST.31-38-44-)	Stromal cells (ST.31-38-44-)
TGAGGGACACGTTCGG-2	C_TGAGGGACACGTTCGG	1929	1202	C	mouse	C	1	0.00259201658890617	NA	NA	0	0.0727272727272727	Singlet	5	4	4	5	Endothelial cells	Stromal cells (ST.31-38-44-)	Epithelial cells	Epithelial_cells	Epithelial cells (MECHI.GFP-.ADULT)	Stromal cells (ST.31-38-44-)
TGATCAGTCTGGCCTT-2	C_TGATCAGTCTGGCCTT	4527	2472	C	mouse	C	1	0.00596421471172962	NA	NA	0	0.345454545454545	Singlet	5	4	4	5	Macrophages	Stromal cells (ST.31-38-44-)	Epithelial cells	Epithelial_cells	Macrophages (MF.ALV)	Stromal cells (ST.31-38-44-)
TGATGGTGTTCTCTCG-2	C_TGATGGTGTTCTCTCG	2066	1315	C	mouse	C	1	0.00338818973862536	NA	NA	0	0.109090909090909	Singlet	4	3	3	4	Epithelial cells	Epithelial cells (Ep.8wk.CEC.Sca1+)	Epithelial cells	Epithelial_cells	Macrophages (MF.480INT.NAIVE)	Epithelial cells (Ep.8wk.CEC.Sca1+)
TGCACGGCACAGTCAT-2	C_TGCACGGCACAGTCAT	5627	2847	C	mouse	C	1	0.00284343344588591	NA	NA	0	0.490909090909091	Singlet	4	3	3	4	Fibroblasts	Epithelial cells (Ep.8wk.CEC.Sca1+)	Epithelial cells	Epithelial_cells	Epithelial cells (Ep.8wk.CEC.Sca1+)	Epithelial cells (Ep.8wk.CEC.Sca1+)
TGCAGTACAGCAAGAC-2	C_TGCAGTACAGCAAGAC	2708	1571	C	mouse	C	1	0.00406203840472674	NA	NA	0	0.181818181818182	Singlet	5	4	4	5	Epithelial cells	Stromal cells (ST.31-38-44-)	Epithelial cells	Epithelial_cells	Epithelial cells (MECHI.GFP-.ADULT)	Stromal cells (ST.31-38-44-)
TGCGGGTCAGATACTC-2	C_TGCGGGTCAGATACTC	4055	1419	C	mouse	C	1	0.06288532675709	NA	NA	0	0.218181818181818	Singlet	6	5	5	6	Endothelial cells	Stromal cells (ST.31-38-44-)	Epithelial cells	Epithelial_cells	Stromal cells (ST.31-38-44-)	Stromal cells (ST.31-38-44-)
TGCTGAAGTCGTTTCC-2	C_TGCTGAAGTCGTTTCC	4806	1896	C	mouse	C	1	0.025384935497295	NA	NA	0	0.272727272727273	Singlet	6	5	5	6	Macrophages	Stromal cells (ST.31-38-44-)	Epithelial cells	Epithelial_cells	Macrophages (MF.ALV)	Stromal cells (ST.31-38-44-)
TGCTTGCGTGACTATC-2	C_TGCTTGCGTGACTATC	2528	1579	C	mouse	C	1	0.00316455696202532	NA	NA	0	0.181818181818182	Singlet	5	4	4	5	Endothelial cells	Stromal cells (ST.31-38-44-)	Epithelial cells	Epithelial_cells	Epithelial cells (MECHI.GFP-.ADULT)	Stromal cells (ST.31-38-44-)
TGGATCATCACTGATG-2	C_TGGATCATCACTGATG	2251	1463	C	mouse	C	1	0.00355397601066193	NA	NA	0	0.127272727272727	Singlet	5	4	4	5	Neutrophils	Stromal cells (ST.31-38-44-)	Epithelial cells	Epithelial_cells	Stromal cells (ST.31-38-44-)	Stromal cells (ST.31-38-44-)
TGGGATTGTGTCTTCC-2	C_TGGGATTGTGTCTTCC	1966	1286	C	mouse	C	1	0.00559511698880977	NA	NA	0	0.0909090909090909	Singlet	5	4	4	5	Fibroblasts	Stromal cells (ST.31-38-44-)	Epithelial cells	Epithelial_cells	Fibroblasts (FI.MTS15+)	Stromal cells (ST.31-38-44-)
TGGGCTGTCTGTCTCG-2	C_TGGGCTGTCTGTCTCG	1303	805	C	mouse	C	1	0.00230237912509593	NA	NA	0	0.0727272727272727	Singlet	5	4	4	5	Endothelial cells	Stromal cells (ST.31-38-44-)	Epithelial cells	Epithelial_cells	DC (DC.LC)	Stromal cells (ST.31-38-44-)
TGGTTAGTCGGCCTTT-2	C_TGGTTAGTCGGCCTTT	841	621	C	mouse	C	1	0.0118906064209275	NA	NA	0	0	Singlet	5	4	4	5	Epithelial cells	Stromal cells (ST.31-38-44-)	Epithelial cells	Epithelial_cells	Fibroblasts (FI)	Stromal cells (ST.31-38-44-)
TGTACAGTCACTGGTA-2	C_TGTACAGTCACTGGTA	1118	705	C	mouse	C	1	0.00715563506261181	NA	NA	0	0.145454545454545	Singlet	6	5	5	6	Fibroblasts	Stromal cells (ST.31-38-44-)	Epithelial cells	Epithelial_cells	Fibroblasts (FI)	Stromal cells (ST.31-38-44-)
TGTAGACGTTAGGGAC-2	C_TGTAGACGTTAGGGAC	1472	889	C	mouse	C	1	0.00271739130434783	NA	NA	0	0.163636363636364	Singlet	6	5	5	6	Epithelial cells	Stromal cells (ST.31-38-44-)	Epithelial cells	Epithelial_cells	Stromal cells (ST.31-38-44-)	Stromal cells (ST.31-38-44-)
TGTGAGTTCGCTCATC-2	C_TGTGAGTTCGCTCATC	1789	1185	C	mouse	C	1	0.00335382895472331	NA	NA	0	0.0363636363636364	Singlet	5	4	4	5	Epithelial cells	Stromal cells (ST.31-38-44-)	Epithelial cells	Epithelial_cells	Epithelial cells (Ep.8wk.CEC.Sca1+)	Stromal cells (ST.31-38-44-)
TGTGTGATCATTGCCC-2	C_TGTGTGATCATTGCCC	1771	1140	C	mouse	C	1	0.00790513833992095	NA	NA	0	0.0909090909090909	Singlet	5	4	4	5	Epithelial cells	Stromal cells (ST.31-38-44-)	Epithelial cells	Epithelial_cells	Epithelial cells (Ep.8wk.CEC.Sca1+)	Stromal cells (ST.31-38-44-)
TGTTCATTCATCGCAA-2	C_TGTTCATTCATCGCAA	4466	2604	C	mouse	C	1	0.0206000895656068	NA	NA	0	0.454545454545455	Singlet	5	4	4	5	Macrophages	Stromal cells (ST.31-38-44-)	Epithelial cells	Epithelial_cells	Macrophages (MF.ALV)	Stromal cells (ST.31-38-44-)
TGTTGAGCAATACGAA-2	C_TGTTGAGCAATACGAA	5422	1888	C	mouse	C	1	0.0247141276281815	NA	NA	0	0.181818181818182	Singlet	6	5	5	6	Epithelial cells	Stromal cells (ST.31-38-44-)	Epithelial cells	Epithelial_cells	Stromal cells (ST.31-38-44-)	Stromal cells (ST.31-38-44-)
TTACCATGTACCACGC-2	C_TTACCATGTACCACGC	5984	2670	C	mouse	C	1	0.0566510695187166	NA	NA	0	0.254545454545455	Singlet	5	4	4	5	Epithelial cells	Stromal cells (ST.31-38-44-)	Epithelial cells	Epithelial_cells	Epithelial cells (Ep.8wk.CEC.Sca1+)	Stromal cells (ST.31-38-44-)
TTACGCCCAGTATGAA-2	C_TTACGCCCAGTATGAA	2564	1684	C	mouse	C	1	0.00117004680187207	NA	NA	0	0.290909090909091	Singlet	4	3	3	4	Fibroblasts	Epithelial cells (Ep.8wk.CEC.Sca1+)	Epithelial cells	Epithelial_cells	Fibroblasts (FI)	Epithelial cells (Ep.8wk.CEC.Sca1+)
TTATTGCCAGTGCGCT-2	C_TTATTGCCAGTGCGCT	2830	1626	C	mouse	C	1	0.0424028268551237	NA	NA	0	0.109090909090909	Singlet	5	4	4	5	Endothelial cells	Stromal cells (ST.31-38-44-)	Epithelial cells	Epithelial_cells	Epithelial cells (Ep.8wk.CEC.Sca1+)	Stromal cells (ST.31-38-44-)
TTCAATCGTGACGTCC-2	C_TTCAATCGTGACGTCC	5638	3020	C	mouse	C	1	0.00762681802057467	NA	NA	0	0.454545454545455	Singlet	4	3	3	4	Endothelial cells	Epithelial cells (Ep.8wk.CEC.Sca1+)	Epithelial cells	Epithelial_cells	Stromal cells (ST.31-38-44-)	Epithelial cells (Ep.8wk.CEC.Sca1+)
TTCACCGAGTTAGTAG-2	C_TTCACCGAGTTAGTAG	3547	1347	C	mouse	C	1	0.0411615449675782	NA	NA	0	0.145454545454545	Singlet	6	5	5	6	Fibroblasts	Stromal cells (ST.31-38-44-)	Epithelial cells	Epithelial_cells	Stromal cells (ST.31-38-44-)	Stromal cells (ST.31-38-44-)
TTCACCGTCCTAAACG-2	C_TTCACCGTCCTAAACG	6136	3118	C	mouse	C	1	0.00765971316818774	NA	NA	0	0.290909090909091	Singlet	5	4	4	5	Fibroblasts	Stromal cells (ST.31-38-44-)	Epithelial cells	Epithelial_cells	Stromal cells (ST.31-38-44-)	Stromal cells (ST.31-38-44-)
TTCAGGAGTCGATTCA-2	C_TTCAGGAGTCGATTCA	3786	2244	C	mouse	C	1	0.0063391442155309	NA	NA	0	0.236363636363636	Singlet	4	3	3	4	Macrophages	Epithelial cells (Ep.8wk.CEC.Sca1+)	Epithelial cells	Epithelial_cells	Macrophages (MF)	Epithelial cells (Ep.8wk.CEC.Sca1+)
TTCCTCTAGCGACCCT-2	C_TTCCTCTAGCGACCCT	2992	1907	C	mouse	C	1	0.00935828877005348	NA	NA	0	0.218181818181818	Singlet	4	3	3	4	Endothelial cells	Epithelial cells (Ep.8wk.CEC.Sca1+)	Epithelial cells	Epithelial_cells	Stem cells (SC.STSL)	Epithelial cells (Ep.8wk.CEC.Sca1+)
TTCGATTAGTCGAGGT-2	C_TTCGATTAGTCGAGGT	3218	1809	C	mouse	C	1	0.0313859540087011	NA	NA	0	0.2	Singlet	5	4	4	5	Fibroblasts	Stromal cells (ST.31-38-44-)	Epithelial cells	Epithelial_cells	Stromal cells (ST.31-38-44-)	Stromal cells (ST.31-38-44-)
TTCGATTCAATGCAAA-2	C_TTCGATTCAATGCAAA	5079	2717	C	mouse	C	1	0.00393778302815515	NA	NA	0	0.254545454545455	Singlet	5	4	4	5	Endothelial cells	Stromal cells (ST.31-38-44-)	Epithelial cells	Epithelial_cells	Endothelial cells (LEC.CFA)	Stromal cells (ST.31-38-44-)
TTCTAGTAGGACATCG-2	C_TTCTAGTAGGACATCG	1936	1239	C	mouse	C	1	0.00464876033057851	NA	NA	0	0.0545454545454545	Singlet	5	4	4	5	Epithelial cells	Stromal cells (ST.31-38-44-)	Epithelial cells	Epithelial_cells	Stromal cells (ST.31-38-44-)	Stromal cells (ST.31-38-44-)
TTCTAGTGTTCTCTAT-2	C_TTCTAGTGTTCTCTAT	2812	1676	C	mouse	C	1	0.00355618776671408	NA	NA	0	0.145454545454545	Singlet	5	4	4	5	T cells	Stromal cells (ST.31-38-44-)	Epithelial cells	Epithelial_cells	Macrophages (MF.103-11B+24-)	Stromal cells (ST.31-38-44-)
TTCTCTCCAAGCCATT-2	C_TTCTCTCCAAGCCATT	4950	2677	C	mouse	C	1	0.00868686868686869	NA	NA	0	0.0909090909090909	Singlet	5	4	4	5	Epithelial cells	Stromal cells (ST.31-38-44-)	Epithelial cells	Epithelial_cells	Epithelial cells (Ep.8wk.CEC.Sca1+)	Stromal cells (ST.31-38-44-)
TTGCTGCAGTTGGCTT-2	C_TTGCTGCAGTTGGCTT	5072	2013	C	mouse	C	1	0.0167586750788644	NA	NA	0	0.181818181818182	Singlet	4	3	3	4	Fibroblasts	Epithelial cells (Ep.8wk.CEC.Sca1+)	Epithelial cells	Epithelial_cells	Endothelial cells (LEC)	Epithelial cells (Ep.8wk.CEC.Sca1+)
TTGGATGCACTATGTG-2	C_TTGGATGCACTATGTG	2977	1795	C	mouse	C	1	0.00738998992274101	NA	NA	0	0.145454545454545	Singlet	4	3	3	4	Epithelial cells	Epithelial cells (Ep.8wk.CEC.Sca1+)	Epithelial cells	Epithelial_cells	Stromal cells (ST.31-38-44-)	Epithelial cells (Ep.8wk.CEC.Sca1+)
TTGGGATGTAGATGTA-2	C_TTGGGATGTAGATGTA	6043	2791	C	mouse	C	1	0.0428595068674499	NA	NA	0	0.254545454545455	Singlet	5	4	4	5	Fibroblasts	Stromal cells (ST.31-38-44-)	Epithelial cells	Epithelial_cells	Fibroblasts (FI.MTS15+)	Stromal cells (ST.31-38-44-)
TTGGGATGTTGTGCAT-2	C_TTGGGATGTTGTGCAT	2091	1266	C	mouse	C	1	0.0224772835963654	NA	NA	0	0.0181818181818182	Singlet	5	4	4	5	Epithelial cells	Stromal cells (ST.31-38-44-)	Epithelial cells	Epithelial_cells	Epithelial cells (Ep.8wk.CEC.Sca1+)	Stromal cells (ST.31-38-44-)
TTGTTGTTCTGGGCCA-2	C_TTGTTGTTCTGGGCCA	4082	2299	C	mouse	C	1	0.00979911807937286	NA	NA	0	0.0363636363636364	Singlet	5	4	4	5	Epithelial cells	Stromal cells (ST.31-38-44-)	Epithelial cells	Epithelial_cells	Epithelial cells (Ep.5wk.MEC.Sca1+)	Stromal cells (ST.31-38-44-)
TTTACCACATGACAAA-2	C_TTTACCACATGACAAA	1481	985	C	mouse	C	1	0.00337609723160027	NA	NA	0	0.0727272727272727	Singlet	4	3	3	4	Epithelial cells	Epithelial cells (Ep.8wk.CEC.Sca1+)	Epithelial cells	Epithelial_cells	Epithelial cells (MECHI.GFP-.ADULT)	Epithelial cells (Ep.8wk.CEC.Sca1+)
TTTACCAGTCGAATTC-2	C_TTTACCAGTCGAATTC	3160	1756	C	mouse	C	1	0.0180379746835443	NA	NA	0	0.127272727272727	Singlet	5	4	4	5	Neutrophils	Stromal cells (ST.31-38-44-)	Epithelial cells	Epithelial_cells	Neutrophils (GN.ARTH)	Stromal cells (ST.31-38-44-)
TTTACGTAGAGAGCCT-2	C_TTTACGTAGAGAGCCT	4762	2684	C	mouse	C	1	0.00650986980260395	NA	NA	0	0.218181818181818	Singlet	5	4	4	5	Neutrophils	Stromal cells (ST.31-38-44-)	Epithelial cells	Epithelial_cells	B cells (proB.FrA)	Stromal cells (ST.31-38-44-)
TTTACTGGTTCGTTCC-2	C_TTTACTGGTTCGTTCC	1561	1057	C	mouse	C	1	0.00192184497117233	NA	NA	0	0.0909090909090909	Singlet	5	4	4	5	Epithelial cells	Stromal cells (ST.31-38-44-)	Epithelial cells	Epithelial_cells	Macrophages (MF)	Stromal cells (ST.31-38-44-)
TTTATGCTCCTGTTAT-2	C_TTTATGCTCCTGTTAT	3292	1905	C	mouse	C	1	0.00243013365735115	NA	NA	0	0.127272727272727	Singlet	5	4	4	5	Epithelial cells	Stromal cells (ST.31-38-44-)	Epithelial cells	Epithelial_cells	Epithelial cells (Ep.8wk.CEC.Sca1+)	Stromal cells (ST.31-38-44-)
TTTGATCAGAAGTCCG-2	C_TTTGATCAGAAGTCCG	3054	1923	C	mouse	C	1	0.00294695481335953	NA	NA	0	0.327272727272727	Singlet	5	4	4	5	Macrophages	Stromal cells (ST.31-38-44-)	Epithelial cells	Epithelial_cells	Macrophages (MFIO5.II-480INT)	Stromal cells (ST.31-38-44-)
TTTGGAGCACGCAGTC-2	C_TTTGGAGCACGCAGTC	2445	1483	C	mouse	C	1	0.00245398773006135	NA	NA	0	0.163636363636364	Singlet	5	4	4	5	Epithelial cells	Stromal cells (ST.31-38-44-)	Epithelial cells	Epithelial_cells	Epithelial cells (Ep.8wk.CEC.Sca1+)	Stromal cells (ST.31-38-44-)
TTTGGAGGTCGCTTAA-2	C_TTTGGAGGTCGCTTAA	3619	1751	C	mouse	C	1	0.0323293727549047	NA	NA	0	0.218181818181818	Singlet	6	5	5	6	Endothelial cells	Stromal cells (ST.31-38-44-)	Epithelial cells	Epithelial_cells	Stem cells (SC.STSL)	Stromal cells (ST.31-38-44-)
TTTGGAGTCGATACGT-2	C_TTTGGAGTCGATACGT	1772	1220	C	mouse	C	1	0.00282167042889391	NA	NA	0	0.127272727272727	Singlet	4	3	3	4	Epithelial cells	Epithelial cells (Ep.8wk.CEC.Sca1+)	Epithelial cells	Epithelial_cells	Stromal cells (ST.31-38-44-)	Epithelial cells (Ep.8wk.CEC.Sca1+)
AAAGGATGTGTCCCTT-1	N_AAAGGATGTGTCCCTT	786	599	N	mouse	N	1	0.00508905852417303	0	Singlet	0	NA	NA	2	1	1	2	Fibroblasts	Stromal cells (ST.31-38-44-)	Endothelial cells	Epithelial_cells	Fibroblasts (FRC.CAD11.WT)	Stromal cells (ST.31-38-44-)
AAAGGATTCTGGTCAA-1	N_AAAGGATTCTGGTCAA	548	437	N	mouse	N	1	0.00364963503649635	0	Singlet	0	NA	NA	2	1	1	2	Epithelial cells	Stromal cells (ST.31-38-44-)	Endothelial cells	Epithelial_cells	Epithelial cells (MECHI.GFP-.ADULT)	Stromal cells (ST.31-38-44-)
AAAGTGAGTGACACGA-1	N_AAAGTGAGTGACACGA	1506	1051	N	mouse	N	1	0	0.135135135135135	Singlet	0	NA	NA	9	8	8	9	Endothelial cells	Stromal cells (ST.31-38-44-)	Endothelial cells	Epithelial_cells	Endothelial cells (LEC.CFA)	Stromal cells (ST.31-38-44-)
AACAACCAGGCTAAAT-1	N_AACAACCAGGCTAAAT	1213	831	N	mouse	N	1	0.00164880461665293	0.027027027027027	Singlet	0	NA	NA	2	1	1	2	Epithelial cells	Stromal cells (ST.31-38-44-)	Endothelial cells	Epithelial_cells	Stromal cells (ST.31-38-44-)	Stromal cells (ST.31-38-44-)
AACAACCTCTGGGCAC-1	N_AACAACCTCTGGGCAC	1177	744	N	mouse	N	1	0.00339847068819031	0.027027027027027	Singlet	0	NA	NA	2	1	1	2	Endothelial cells	Stromal cells (ST.31-38-44-)	Endothelial cells	Epithelial_cells	Endothelial cells (BEC)	Stromal cells (ST.31-38-44-)
AACCAACCAAATAAGC-1	N_AACCAACCAAATAAGC	1125	788	N	mouse	N	1	0.00266666666666667	0.432432432432432	Singlet	0	NA	NA	2	1	1	2	Epithelial cells	Stromal cells (ST.31-38-44-)	Endothelial cells	Epithelial_cells	Stem cells (SC.STSL)	Stromal cells (ST.31-38-44-)
AACCCAAAGCACCCAC-1	N_AACCCAAAGCACCCAC	700	519	N	mouse	N	1	0.00142857142857143	0	Singlet	0	NA	NA	2	1	1	2	Fibroblasts	Stromal cells (ST.31-38-44-)	Endothelial cells	Epithelial_cells	Fibroblasts (FI.MTS15+)	Stromal cells (ST.31-38-44-)
AACCTTTCACCACATA-1	N_AACCTTTCACCACATA	1528	1092	N	mouse	N	1	0	0.135135135135135	Singlet	0	NA	NA	9	8	8	9	Endothelial cells	Stromal cells (ST.31-38-44-)	Endothelial cells	Epithelial_cells	Stromal cells (ST.31-38-44-)	Stromal cells (ST.31-38-44-)
AACGAAAGTCTAGTGT-1	N_AACGAAAGTCTAGTGT	512	385	N	mouse	N	1	0.052734375	0.0540540540540541	Singlet	0	NA	NA	2	1	1	2	Epithelial cells	Stromal cells (ST.31-38-44-)	Endothelial cells	Epithelial_cells	Epithelial cells (Ep.8wk.CEC.Sca1+)	Stromal cells (ST.31-38-44-)
AACGTCAAGTGGAAAG-1	N_AACGTCAAGTGGAAAG	534	433	N	mouse	N	1	0	0	Singlet	0	NA	NA	2	1	1	2	Fibroblasts	Stromal cells (ST.31-38-44-)	Endothelial cells	Epithelial_cells	Endothelial cells (BEC)	Stromal cells (ST.31-38-44-)
AACGTCATCCTACACC-1	N_AACGTCATCCTACACC	851	650	N	mouse	N	1	0	0.135135135135135	Singlet	0	NA	NA	9	8	8	9	Endothelial cells	Stromal cells (ST.31-38-44-)	Endothelial cells	Epithelial_cells	Stromal cells (ST.31-38-44-)	Stromal cells (ST.31-38-44-)
AAGCCATAGGCTTAAA-1	N_AAGCCATAGGCTTAAA	850	611	N	mouse	N	1	0.04	0.0810810810810811	Singlet	0	NA	NA	2	1	1	2	Stromal cells	Stromal cells (ST.31-38-44-)	Endothelial cells	Epithelial_cells	Stromal cells (ST.31-38-44-)	Stromal cells (ST.31-38-44-)
AAGCGAGTCTTTGGAG-1	N_AAGCGAGTCTTTGGAG	533	406	N	mouse	N	1	0	0	Singlet	0	NA	NA	2	1	1	2	Epithelial cells	Stromal cells (ST.31-38-44-)	Endothelial cells	Epithelial_cells	Epithelial cells (MECHI.GFP-.ADULT)	Stromal cells (ST.31-38-44-)
AAGTGAATCCTTTGAT-1	N_AAGTGAATCCTTTGAT	1304	903	N	mouse	N	1	0.000766871165644172	0.108108108108108	Singlet	0	NA	NA	9	8	8	9	Endothelial cells	Stromal cells (ST.31-38-44-)	Endothelial cells	Epithelial_cells	Endothelial cells (BEC)	Stromal cells (ST.31-38-44-)
AAGTTCGCAGATCCAT-1	N_AAGTTCGCAGATCCAT	633	482	N	mouse	N	1	0	0.135135135135135	Singlet	0	NA	NA	2	1	1	2	Fibroblasts	Stromal cells (ST.31-38-44-)	Endothelial cells	Epithelial_cells	Stromal cells (ST.31-38-44-)	Stromal cells (ST.31-38-44-)
AAGTTCGGTCAATGGG-1	N_AAGTTCGGTCAATGGG	1277	850	N	mouse	N	1	0	0.027027027027027	Singlet	0	NA	NA	2	1	1	2	Fibroblasts	Stromal cells (ST.31-38-44-)	Endothelial cells	Epithelial_cells	Stem cells (SC.STSL)	Stromal cells (ST.31-38-44-)
AATGAAGTCGTGCACG-1	N_AATGAAGTCGTGCACG	593	467	N	mouse	N	1	0	0	Singlet	0	NA	NA	2	1	1	2	Stromal cells	Stromal cells (ST.31-38-44-)	Endothelial cells	Epithelial_cells	Epithelial cells (Ep.8wk.CEC.Sca1+)	Stromal cells (ST.31-38-44-)
ACAACCAAGCAGGCAT-1	N_ACAACCAAGCAGGCAT	594	457	N	mouse	N	1	0.00168350168350168	0	Singlet	0	NA	NA	2	1	1	2	Epithelial cells	Stromal cells (ST.31-38-44-)	Endothelial cells	Epithelial_cells	Epithelial cells (MECHI.GFP-.ADULT)	Stromal cells (ST.31-38-44-)
ACAACCACACTTGAGT-1	N_ACAACCACACTTGAGT	1540	1058	N	mouse	N	1	0.000649350649350649	0.432432432432432	Singlet	0	NA	NA	9	8	8	9	Endothelial cells	Stromal cells (ST.31-38-44-)	Endothelial cells	Epithelial_cells	Stem cells (LTHSC)	Stromal cells (ST.31-38-44-)
ACACCAAGTACACTCA-1	N_ACACCAAGTACACTCA	1636	1014	N	mouse	N	1	0.00488997555012225	0.0540540540540541	Singlet	0	NA	NA	2	1	1	2	Endothelial cells	Stromal cells (ST.31-38-44-)	Endothelial cells	Epithelial_cells	Epithelial cells (Ep.8wk.CEC.Sca1+)	Stromal cells (ST.31-38-44-)
ACACGCGGTTTCACTT-1	N_ACACGCGGTTTCACTT	1231	840	N	mouse	N	1	0.00243704305442729	0	Singlet	0	NA	NA	2	1	1	2	Stromal cells	Stromal cells (ST.31-38-44-)	Endothelial cells	Epithelial_cells	Stem cells (SC.STSL)	Stromal cells (ST.31-38-44-)
ACAGAAATCCACGTCT-1	N_ACAGAAATCCACGTCT	2005	1258	N	mouse	N	1	0.000997506234413965	0.0810810810810811	Singlet	0	NA	NA	2	1	1	2	T cells	Stromal cells (ST.31-38-44-)	Endothelial cells	Epithelial_cells	Endothelial cells (BEC)	Stromal cells (ST.31-38-44-)
ACATCCCCATAATCGC-1	N_ACATCCCCATAATCGC	853	633	N	mouse	N	1	0.00117233294255569	0	Singlet	0	NA	NA	2	1	1	2	Endothelial cells	Stromal cells (ST.31-38-44-)	Endothelial cells	Epithelial_cells	Endothelial cells (BEC)	Stromal cells (ST.31-38-44-)
ACCCTTGGTTCTTGCC-1	N_ACCCTTGGTTCTTGCC	1575	991	N	mouse	N	1	0.00126984126984127	0.0540540540540541	Singlet	0	NA	NA	2	1	1	2	Fibroblasts	Stromal cells (ST.31-38-44-)	Endothelial cells	Epithelial_cells	Fibroblasts (FI.MTS15+)	Stromal cells (ST.31-38-44-)
ACGATGTCAACAGTGG-1	N_ACGATGTCAACAGTGG	555	417	N	mouse	N	1	0.0018018018018018	0	Singlet	0	NA	NA	2	1	1	2	Fibroblasts	Stromal cells (ST.31-38-44-)	Endothelial cells	Epithelial_cells	Fibroblasts (FI)	Stromal cells (ST.31-38-44-)
ACGATGTGTGGCATCC-1	N_ACGATGTGTGGCATCC	709	499	N	mouse	N	1	0.00141043723554302	0	Singlet	0	NA	NA	2	1	1	2	Fibroblasts	Stromal cells (ST.31-38-44-)	Endothelial cells	Epithelial_cells	Stromal cells (ST.31-38-44-)	Stromal cells (ST.31-38-44-)
ACGGGTCGTCAAACGG-1	N_ACGGGTCGTCAAACGG	1191	844	N	mouse	N	1	0.0235096557514694	0.243243243243243	Singlet	0	NA	NA	9	8	8	9	Endothelial cells	Stromal cells (ST.31-38-44-)	Endothelial cells	Epithelial_cells	Endothelial cells (BEC)	Stromal cells (ST.31-38-44-)
ACGGTTATCTCTCGAC-1	N_ACGGTTATCTCTCGAC	1373	857	N	mouse	N	1	0	0.027027027027027	Singlet	0	NA	NA	2	1	1	2	Endothelial cells	Stromal cells (ST.31-38-44-)	Endothelial cells	Epithelial_cells	Epithelial cells (MECHI.GFP-.ADULT)	Stromal cells (ST.31-38-44-)
ACGTAACTCCTCTAGC-1	N_ACGTAACTCCTCTAGC	911	688	N	mouse	N	1	0.00658616904500549	0.0810810810810811	Singlet	0	NA	NA	2	1	1	2	T cells	Stromal cells (ST.31-38-44-)	Endothelial cells	Epithelial_cells	T cells (T.4FP3+25+)	Stromal cells (ST.31-38-44-)
ACGTTCCAGCGATCGA-1	N_ACGTTCCAGCGATCGA	895	665	N	mouse	N	1	0.00446927374301676	0.027027027027027	Singlet	0	NA	NA	2	1	1	2	Endothelial cells	Stromal cells (ST.31-38-44-)	Endothelial cells	Epithelial_cells	Endothelial cells (LEC)	Stromal cells (ST.31-38-44-)
ACTACGAGTACTGGGA-1	N_ACTACGAGTACTGGGA	1081	756	N	mouse	N	1	0.00462534690101758	0	Singlet	0	NA	NA	2	1	1	2	Stromal cells	Stromal cells (ST.31-38-44-)	Endothelial cells	Epithelial_cells	Stromal cells (ST.31-38-44-)	Stromal cells (ST.31-38-44-)
ACTCCCATCGGATACT-1	N_ACTCCCATCGGATACT	1287	900	N	mouse	N	1	0.00155400155400155	0.324324324324324	Singlet	0	NA	NA	9	8	8	9	Endothelial cells	Stromal cells (ST.31-38-44-)	Endothelial cells	Epithelial_cells	Stem cells (SC.STSL)	Stromal cells (ST.31-38-44-)
ACTGTGAAGGGCTAAC-1	N_ACTGTGAAGGGCTAAC	1260	890	N	mouse	N	1	0.00158730158730159	0.027027027027027	Singlet	0	NA	NA	2	1	1	2	Epithelial cells	Stromal cells (ST.31-38-44-)	Endothelial cells	Epithelial_cells	Epithelial cells (MECHI.GFP-.ADULT)	Stromal cells (ST.31-38-44-)
ACTTTGTCACACAGAG-1	N_ACTTTGTCACACAGAG	1109	731	N	mouse	N	1	0	0.135135135135135	Singlet	0	NA	NA	9	8	8	9	Endothelial cells	Stromal cells (ST.31-38-44-)	Endothelial cells	Epithelial_cells	Endothelial cells (BEC)	Stromal cells (ST.31-38-44-)
ACTTTGTCACCAAATC-1	N_ACTTTGTCACCAAATC	821	571	N	mouse	N	1	0.00243605359317905	0	Singlet	0	NA	NA	2	1	1	2	Fibroblasts	Stromal cells (ST.31-38-44-)	Endothelial cells	Epithelial_cells	Stromal cells (ST.31-38-44-)	Stromal cells (ST.31-38-44-)
AGAACCTCAGGAGGAG-1	N_AGAACCTCAGGAGGAG	1373	959	N	mouse	N	1	0.00364166059723234	0.432432432432432	Singlet	0	NA	NA	2	1	1	2	Fibroblasts	Stromal cells (ST.31-38-44-)	Endothelial cells	Epithelial_cells	Fibroblasts (FI)	Stromal cells (ST.31-38-44-)
AGAACCTTCGGCTGGT-1	N_AGAACCTTCGGCTGGT	1417	897	N	mouse	N	1	0	0.0540540540540541	Singlet	0	NA	NA	2	1	1	2	Endothelial cells	Stromal cells (ST.31-38-44-)	Endothelial cells	Epithelial_cells	Stromal cells (ST.31-38-44-)	Stromal cells (ST.31-38-44-)
AGACAGGGTACGTGTT-1	N_AGACAGGGTACGTGTT	763	551	N	mouse	N	1	0.00655307994757536	0	Singlet	0	NA	NA	2	1	1	2	Endothelial cells	Stromal cells (ST.31-38-44-)	Endothelial cells	Epithelial_cells	Fibroblasts (FI)	Stromal cells (ST.31-38-44-)
AGAGCAGAGCGTTCCG-1	N_AGAGCAGAGCGTTCCG	599	459	N	mouse	N	1	0.00333889816360601	0	Singlet	0	NA	NA	2	1	1	2	Fibroblasts	Stromal cells (ST.31-38-44-)	Endothelial cells	Epithelial_cells	Fibroblasts (FI)	Stromal cells (ST.31-38-44-)
AGATCGTGTGGCACTC-1	N_AGATCGTGTGGCACTC	784	563	N	mouse	N	1	0	0.027027027027027	Singlet	0	NA	NA	2	1	1	2	Fibroblasts	Stromal cells (ST.31-38-44-)	Endothelial cells	Epithelial_cells	Stromal cells (ST.31-38-44-)	Stromal cells (ST.31-38-44-)
AGCCAATCATTGAAGA-1	N_AGCCAATCATTGAAGA	1097	757	N	mouse	N	1	0	0.216216216216216	Singlet	0	NA	NA	9	8	8	9	Endothelial cells	Stromal cells (ST.31-38-44-)	Endothelial cells	Epithelial_cells	Stem cells (LTHSC)	Stromal cells (ST.31-38-44-)
AGCCAATTCCCGGTAG-1	N_AGCCAATTCCCGGTAG	868	601	N	mouse	N	1	0	0	Singlet	0	NA	NA	2	1	1	2	Fibroblasts	Stromal cells (ST.31-38-44-)	Endothelial cells	Epithelial_cells	Stromal cells (ST.31-38-44-)	Stromal cells (ST.31-38-44-)
AGCGTCGCAATCTGCA-1	N_AGCGTCGCAATCTGCA	1275	934	N	mouse	N	1	0.00235294117647059	0.378378378378378	Singlet	0	NA	NA	2	1	1	2	Fibroblasts	Stromal cells (ST.31-38-44-)	Endothelial cells	Epithelial_cells	Stromal cells (ST.31-38-44-)	Stromal cells (ST.31-38-44-)
AGGATAATCCATTGGA-1	N_AGGATAATCCATTGGA	633	489	N	mouse	N	1	0	0	Singlet	0	NA	NA	2	1	1	2	Stromal cells	Stromal cells (ST.31-38-44-)	Endothelial cells	Epithelial_cells	Stromal cells (ST.31-38-44-)	Stromal cells (ST.31-38-44-)
AGGCCACTCAACTGAC-1	N_AGGCCACTCAACTGAC	1233	875	N	mouse	N	1	0.0024330900243309	0.0540540540540541	Singlet	0	NA	NA	2	1	1	2	Stromal cells	Stromal cells (ST.31-38-44-)	Endothelial cells	Epithelial_cells	Stromal cells (ST.31-38-44-)	Stromal cells (ST.31-38-44-)
AGGGTCCTCAATCCAG-1	N_AGGGTCCTCAATCCAG	1801	1265	N	mouse	N	1	0.00444197667962243	0.378378378378378	Singlet	0	NA	NA	2	1	1	2	Fibroblasts	Stromal cells (ST.31-38-44-)	Endothelial cells	Epithelial_cells	Epithelial cells (Ep.8wk.CEC.Sca1+)	Stromal cells (ST.31-38-44-)
AGGTAGGCAAAGGCAC-1	N_AGGTAGGCAAAGGCAC	933	718	N	mouse	N	1	0	0.162162162162162	Singlet	0	NA	NA	9	8	8	9	Endothelial cells	Stromal cells (ST.31-38-44-)	Endothelial cells	Epithelial_cells	Macrophages (MF.480INT.NAIVE)	Stromal cells (ST.31-38-44-)
AGTGTTGAGTGGAATT-1	N_AGTGTTGAGTGGAATT	1568	1050	N	mouse	N	1	0.00255102040816327	0.378378378378378	Singlet	0	NA	NA	9	8	8	9	Epithelial cells	Stromal cells (ST.31-38-44-)	Endothelial cells	Epithelial_cells	DC (DC.103-11B+24+)	Stromal cells (ST.31-38-44-)
AGTGTTGCATGACGGA-1	N_AGTGTTGCATGACGGA	839	605	N	mouse	N	1	0.00357568533969011	0.027027027027027	Singlet	0	NA	NA	2	1	1	2	Stromal cells	Stromal cells (ST.31-38-44-)	Endothelial cells	Epithelial_cells	Stromal cells (ST.31-38-44-)	Stromal cells (ST.31-38-44-)
AGTTCCCTCTGGAAGG-1	N_AGTTCCCTCTGGAAGG	731	529	N	mouse	N	1	0.00547195622435021	0	Singlet	0	NA	NA	2	1	1	2	Fibroblasts	Stromal cells (ST.31-38-44-)	Endothelial cells	Epithelial_cells	Fibroblasts (FI)	Stromal cells (ST.31-38-44-)
ATACCGACAAGTTGGG-1	N_ATACCGACAAGTTGGG	787	567	N	mouse	N	1	0.00381194409148666	0	Singlet	0	NA	NA	2	1	1	2	Endothelial cells	Stromal cells (ST.31-38-44-)	Endothelial cells	Epithelial_cells	Stem cells (SC.STSL)	Stromal cells (ST.31-38-44-)
ATACCGAGTAATCAGA-1	N_ATACCGAGTAATCAGA	1896	1232	N	mouse	N	1	0.00105485232067511	0.351351351351351	Singlet	0	NA	NA	9	8	8	9	Fibroblasts	Stromal cells (ST.31-38-44-)	Endothelial cells	Epithelial_cells	Endothelial cells (LEC)	Stromal cells (ST.31-38-44-)
ATACCTTTCAGAGCAG-1	N_ATACCTTTCAGAGCAG	1853	1283	N	mouse	N	1	0.00377765785213168	0.378378378378378	Singlet	0	NA	NA	2	1	1	2	Endothelial cells	Stromal cells (ST.31-38-44-)	Endothelial cells	Epithelial_cells	Epithelial cells (Ep.8wk.CEC.Sca1+)	Stromal cells (ST.31-38-44-)
ATAGACCCACGCTATA-1	N_ATAGACCCACGCTATA	1421	951	N	mouse	N	1	0.00211118930330753	0	Singlet	0	NA	NA	2	1	1	2	Epithelial cells	Stromal cells (ST.31-38-44-)	Endothelial cells	Epithelial_cells	Epithelial cells (Ep.5wk.MEC.Sca1+)	Stromal cells (ST.31-38-44-)
ATCAGGTTCATGCGGC-1	N_ATCAGGTTCATGCGGC	671	514	N	mouse	N	1	0.0029806259314456	0	Singlet	0	NA	NA	2	1	1	2	Epithelial cells	Stromal cells (ST.31-38-44-)	Endothelial cells	Epithelial_cells	Epithelial cells (Ep.8wk.CEC.Sca1+)	Stromal cells (ST.31-38-44-)
ATCCACCAGAAGTCAT-1	N_ATCCACCAGAAGTCAT	1496	1008	N	mouse	N	1	0.000668449197860963	0.0810810810810811	Singlet	0	NA	NA	2	1	1	2	Macrophages	Stromal cells (ST.31-38-44-)	Endothelial cells	Epithelial_cells	Macrophages (MF.11C-11B+)	Stromal cells (ST.31-38-44-)
ATCCGTCGTATAGCTC-1	N_ATCCGTCGTATAGCTC	545	440	N	mouse	N	1	0.0055045871559633	0.0540540540540541	Singlet	0	NA	NA	9	8	8	9	Fibroblasts	Stromal cells (ST.31-38-44-)	Endothelial cells	Epithelial_cells	Stromal cells (ST.31-38-44-)	Stromal cells (ST.31-38-44-)
ATCGCCTCACCGTCTT-1	N_ATCGCCTCACCGTCTT	1273	845	N	mouse	N	1	0.00314218381775334	0.027027027027027	Singlet	0	NA	NA	2	1	1	2	Endothelial cells	Stromal cells (ST.31-38-44-)	Endothelial cells	Epithelial_cells	Stem cells (SC.STSL)	Stromal cells (ST.31-38-44-)
ATCGTCCGTCTAGGTT-1	N_ATCGTCCGTCTAGGTT	743	536	N	mouse	N	1	0.00134589502018843	0	Singlet	0	NA	NA	2	1	1	2	Fibroblasts	Stromal cells (ST.31-38-44-)	Endothelial cells	Epithelial_cells	Fibroblasts (FI)	Stromal cells (ST.31-38-44-)
ATCTTCATCGACCACG-1	N_ATCTTCATCGACCACG	970	695	N	mouse	N	1	0.00206185567010309	0	Singlet	0	NA	NA	2	1	1	2	Endothelial cells	Stromal cells (ST.31-38-44-)	Endothelial cells	Epithelial_cells	Endothelial cells (BEC)	Stromal cells (ST.31-38-44-)
ATGGAGGGTTGCAACT-1	N_ATGGAGGGTTGCAACT	1329	934	N	mouse	N	1	0.00300978179082017	0.027027027027027	Singlet	0	NA	NA	9	8	8	9	Endothelial cells	Stromal cells (ST.31-38-44-)	Endothelial cells	Epithelial_cells	Stem cells (SC.STSL)	Stromal cells (ST.31-38-44-)
ATGGATCGTCTGTGCG-1	N_ATGGATCGTCTGTGCG	1004	755	N	mouse	N	1	0.00199203187250996	0.027027027027027	Singlet	0	NA	NA	2	1	1	2	Macrophages	Stromal cells (ST.31-38-44-)	Endothelial cells	Epithelial_cells	Epithelial cells (Ep.8wk.CEC.Sca1+)	Stromal cells (ST.31-38-44-)
ATGGGAGCACAAGCCC-1	N_ATGGGAGCACAAGCCC	1624	1073	N	mouse	N	1	0.0061576354679803	0.459459459459459	Singlet	0	NA	NA	2	1	1	2	Fibroblasts	Stromal cells (ST.31-38-44-)	Endothelial cells	Epithelial_cells	Stromal cells (ST.31-38-44-)	Stromal cells (ST.31-38-44-)
ATGGGAGGTTACCTTT-1	N_ATGGGAGGTTACCTTT	705	518	N	mouse	N	1	0.00425531914893617	0.027027027027027	Singlet	0	NA	NA	2	1	1	2	Stromal cells	Stromal cells (ST.31-38-44-)	Endothelial cells	Epithelial_cells	Stromal cells (ST.31-38-44-)	Stromal cells (ST.31-38-44-)
ATTACCTGTCACCTTC-1	N_ATTACCTGTCACCTTC	918	624	N	mouse	N	1	0	0	Singlet	0	NA	NA	2	1	1	2	Epithelial cells	Stromal cells (ST.31-38-44-)	Endothelial cells	Epithelial_cells	Epithelial cells (Ep.8wk.CEC.Sca1+)	Stromal cells (ST.31-38-44-)
ATTCATCCACAGACGA-1	N_ATTCATCCACAGACGA	1035	692	N	mouse	N	1	0.000966183574879227	0	Singlet	0	NA	NA	2	1	1	2	Endothelial cells	Stromal cells (ST.31-38-44-)	Endothelial cells	Epithelial_cells	Endothelial cells (BEC)	Stromal cells (ST.31-38-44-)
ATTCCATCACACGTGC-1	N_ATTCCATCACACGTGC	1252	830	N	mouse	N	1	0.000798722044728434	0.0540540540540541	Singlet	0	NA	NA	2	1	1	2	Endothelial cells	Stromal cells (ST.31-38-44-)	Endothelial cells	Epithelial_cells	Epithelial cells (Ep.8wk.CEC.Sca1+)	Stromal cells (ST.31-38-44-)
ATTCCATTCACCCATC-1	N_ATTCCATTCACCCATC	1179	777	N	mouse	N	1	0.00424088210347752	0	Singlet	0	NA	NA	2	1	1	2	Endothelial cells	Stromal cells (ST.31-38-44-)	Endothelial cells	Epithelial_cells	Stromal cells (ST.31-38-44-)	Stromal cells (ST.31-38-44-)
ATTCCTAGTAACTGCT-1	N_ATTCCTAGTAACTGCT	1568	965	N	mouse	N	1	0.00318877551020408	0.0540540540540541	Singlet	0	NA	NA	2	1	1	2	Epithelial cells	Stromal cells (ST.31-38-44-)	Endothelial cells	Epithelial_cells	Fibroblasts (FI)	Stromal cells (ST.31-38-44-)
ATTGGGTAGCATCCTA-1	N_ATTGGGTAGCATCCTA	866	603	N	mouse	N	1	0.0046189376443418	0	Singlet	0	NA	NA	2	1	1	2	Epithelial cells	Stromal cells (ST.31-38-44-)	Endothelial cells	Epithelial_cells	Fibroblasts (FI)	Stromal cells (ST.31-38-44-)
ATTGGGTCAGAGTTCT-1	N_ATTGGGTCAGAGTTCT	1404	995	N	mouse	N	1	0.00427350427350427	0.378378378378378	Singlet	0	NA	NA	9	8	8	9	Endothelial cells	Stromal cells (ST.31-38-44-)	Endothelial cells	Epithelial_cells	Endothelial cells (LEC.CFA)	Stromal cells (ST.31-38-44-)
ATTGTTCTCGGCTGTG-1	N_ATTGTTCTCGGCTGTG	863	599	N	mouse	N	1	0.00115874855156431	0	Singlet	0	NA	NA	2	1	1	2	Endothelial cells	Stromal cells (ST.31-38-44-)	Endothelial cells	Epithelial_cells	Epithelial cells (Ep.5wk.MEClo)	Stromal cells (ST.31-38-44-)
CAACGGCAGTATGGCG-1	N_CAACGGCAGTATGGCG	755	547	N	mouse	N	1	0	0	Singlet	0	NA	NA	2	1	1	2	Epithelial cells	Stromal cells (ST.31-38-44-)	Endothelial cells	Epithelial_cells	Epithelial cells (MECHI.GFP-.ADULT)	Stromal cells (ST.31-38-44-)
CAAGACTTCCACGGAC-1	N_CAAGACTTCCACGGAC	1141	784	N	mouse	N	1	0.00438212094653812	0	Singlet	0	NA	NA	2	1	1	2	Epithelial cells	Stromal cells (ST.31-38-44-)	Endothelial cells	Epithelial_cells	Stromal cells (ST.31-38-44-)	Stromal cells (ST.31-38-44-)
CAATTTCAGCATGAAT-1	N_CAATTTCAGCATGAAT	972	656	N	mouse	N	1	0.00308641975308642	0	Singlet	0	NA	NA	2	1	1	2	Endothelial cells	Stromal cells (ST.31-38-44-)	Endothelial cells	Epithelial_cells	Stem cells (LTHSC)	Stromal cells (ST.31-38-44-)
CACATGACACATTACG-1	N_CACATGACACATTACG	1228	820	N	mouse	N	1	0.000814332247557003	0.027027027027027	Singlet	0	NA	NA	2	1	1	2	Epithelial cells	Stromal cells (ST.31-38-44-)	Endothelial cells	Epithelial_cells	Stem cells (SC.STSL)	Stromal cells (ST.31-38-44-)
CACCGTTCAATCGCCG-1	N_CACCGTTCAATCGCCG	583	441	N	mouse	N	1	0.00514579759862779	0	Singlet	0	NA	NA	2	1	1	2	Endothelial cells	Stromal cells (ST.31-38-44-)	Endothelial cells	Epithelial_cells	Endothelial cells (LEC)	Stromal cells (ST.31-38-44-)
CACTGTCCATGGACAG-1	N_CACTGTCCATGGACAG	1234	881	N	mouse	N	1	0.000810372771474878	0.027027027027027	Singlet	0	NA	NA	2	1	1	2	Fibroblasts	Stromal cells (ST.31-38-44-)	Endothelial cells	Epithelial_cells	Stem cells (LTHSC)	Stromal cells (ST.31-38-44-)
CAGCGTGTCAACACCA-1	N_CAGCGTGTCAACACCA	895	704	N	mouse	N	1	0.00335195530726257	0.027027027027027	Singlet	0	NA	NA	2	1	1	2	Epithelial cells	Stromal cells (ST.31-38-44-)	Endothelial cells	Epithelial_cells	DC (DC.103+11B-)	Stromal cells (ST.31-38-44-)
CAGTGCGCACCCTGTT-1	N_CAGTGCGCACCCTGTT	1590	983	N	mouse	N	1	0.00125786163522013	0.027027027027027	Singlet	0	NA	NA	2	1	1	2	Epithelial cells	Stromal cells (ST.31-38-44-)	Endothelial cells	Epithelial_cells	Stem cells (SC.STSL)	Stromal cells (ST.31-38-44-)
CAGTTCCCAGCGACAA-1	N_CAGTTCCCAGCGACAA	977	677	N	mouse	N	1	0.00102354145342886	0.027027027027027	Singlet	0	NA	NA	2	1	1	2	Endothelial cells	Stromal cells (ST.31-38-44-)	Endothelial cells	Epithelial_cells	Stromal cells (ST.31-38-44-)	Stromal cells (ST.31-38-44-)
CATACAGCATAACGGG-1	N_CATACAGCATAACGGG	741	542	N	mouse	N	1	0	0	Singlet	0	NA	NA	2	1	1	2	Fibroblasts	Stromal cells (ST.31-38-44-)	Endothelial cells	Epithelial_cells	Stromal cells (ST.31-38-44-)	Stromal cells (ST.31-38-44-)
CATCGTCTCGCGGACT-1	N_CATCGTCTCGCGGACT	1774	1157	N	mouse	N	1	0.00112739571589628	0.378378378378378	Singlet	0	NA	NA	2	1	1	2	Fibroblasts	Stromal cells (ST.31-38-44-)	Endothelial cells	Epithelial_cells	Fibroblasts (FI.MTS15+)	Stromal cells (ST.31-38-44-)
CATGAGTGTACAGTCT-1	N_CATGAGTGTACAGTCT	743	567	N	mouse	N	1	0	0	Singlet	0	NA	NA	2	1	1	2	Epithelial cells	Stromal cells (ST.31-38-44-)	Endothelial cells	Epithelial_cells	Epithelial cells (Ep.8wk.CEC.Sca1+)	Stromal cells (ST.31-38-44-)
CATGAGTGTCGGTAAG-1	N_CATGAGTGTCGGTAAG	724	543	N	mouse	N	1	0	0	Singlet	0	NA	NA	2	1	1	2	Epithelial cells	Stromal cells (ST.31-38-44-)	Endothelial cells	Epithelial_cells	Stromal cells (ST.31-38-44-)	Stromal cells (ST.31-38-44-)
CATGGATAGATTAGCA-1	N_CATGGATAGATTAGCA	738	566	N	mouse	N	1	0	0	Singlet	0	NA	NA	2	1	1	2	Fibroblasts	Stromal cells (ST.31-38-44-)	Endothelial cells	Epithelial_cells	Stromal cells (ST.31-38-44-)	Stromal cells (ST.31-38-44-)
CATTCTACAGTTCACA-1	N_CATTCTACAGTTCACA	1790	1145	N	mouse	N	1	0.00614525139664804	0.135135135135135	Singlet	0	NA	NA	2	1	1	2	Endothelial cells	Stromal cells (ST.31-38-44-)	Endothelial cells	Epithelial_cells	Stem cells (SC.STSL)	Stromal cells (ST.31-38-44-)
CCAATTTCAGCTGAGA-1	N_CCAATTTCAGCTGAGA	1570	973	N	mouse	N	1	0	0.027027027027027	Singlet	0	NA	NA	2	1	1	2	Fibroblasts	Stromal cells (ST.31-38-44-)	Endothelial cells	Epithelial_cells	Epithelial cells (MECHI.GFP-.ADULT)	Stromal cells (ST.31-38-44-)
CCAATTTCAGTAACGG-1	N_CCAATTTCAGTAACGG	1103	716	N	mouse	N	1	0.0235720761559383	0.0810810810810811	Singlet	0	NA	NA	2	1	1	2	Fibroblasts	Stromal cells (ST.31-38-44-)	Endothelial cells	Epithelial_cells	Stromal cells (ST.31-38-44-)	Stromal cells (ST.31-38-44-)
CCACAAATCCTCTCTT-1	N_CCACAAATCCTCTCTT	1675	997	N	mouse	N	1	0	0.027027027027027	Singlet	0	NA	NA	2	1	1	2	Stromal cells	Stromal cells (ST.31-38-44-)	Endothelial cells	Epithelial_cells	Endothelial cells (BEC)	Stromal cells (ST.31-38-44-)
CCATCACGTGTGATGG-1	N_CCATCACGTGTGATGG	950	668	N	mouse	N	1	0.00210526315789474	0.027027027027027	Singlet	0	NA	NA	2	1	1	2	Endothelial cells	Stromal cells (ST.31-38-44-)	Endothelial cells	Epithelial_cells	Stem cells (SC.STSL)	Stromal cells (ST.31-38-44-)
CCCTCAATCACCCTCA-1	N_CCCTCAATCACCCTCA	1256	812	N	mouse	N	1	0.00477707006369427	0	Singlet	0	NA	NA	2	1	1	2	Epithelial cells	Stromal cells (ST.31-38-44-)	Endothelial cells	Epithelial_cells	Stromal cells (ST.31-38-44-)	Stromal cells (ST.31-38-44-)
CCCTCTCAGCTAAACA-1	N_CCCTCTCAGCTAAACA	2182	1322	N	mouse	N	1	0.000916590284142988	0.108108108108108	Singlet	0	NA	NA	2	1	1	2	Fibroblasts	Stromal cells (ST.31-38-44-)	Endothelial cells	Epithelial_cells	Stromal cells (ST.31-38-44-)	Stromal cells (ST.31-38-44-)
CCGCAAGCACACCTTC-1	N_CCGCAAGCACACCTTC	907	617	N	mouse	N	1	0.00220507166482911	0.027027027027027	Singlet	0	NA	NA	2	1	1	2	Endothelial cells	Stromal cells (ST.31-38-44-)	Endothelial cells	Epithelial_cells	Endothelial cells (BEC)	Stromal cells (ST.31-38-44-)
CCGCAAGCACGGAAGT-1	N_CCGCAAGCACGGAAGT	889	619	N	mouse	N	1	0.00112485939257593	0	Singlet	0	NA	NA	2	1	1	2	Endothelial cells	Stromal cells (ST.31-38-44-)	Endothelial cells	Epithelial_cells	Stem cells (SC.STSL)	Stromal cells (ST.31-38-44-)
CCGCAAGTCTATCGTT-1	N_CCGCAAGTCTATCGTT	1265	865	N	mouse	N	1	0.00395256916996047	0.0810810810810811	Singlet	0	NA	NA	2	1	1	2	B cells	Stromal cells (ST.31-38-44-)	Endothelial cells	Epithelial_cells	Fibroblasts (FI.MTS15+)	Stromal cells (ST.31-38-44-)
CCGGACAAGTGGACGT-1	N_CCGGACAAGTGGACGT	974	683	N	mouse	N	1	0.00308008213552361	0	Singlet	0	NA	NA	2	1	1	2	Endothelial cells	Stromal cells (ST.31-38-44-)	Endothelial cells	Epithelial_cells	Stem cells (LTHSC)	Stromal cells (ST.31-38-44-)
CCGGTGAAGGACAGTC-1	N_CCGGTGAAGGACAGTC	779	580	N	mouse	N	1	0.00256739409499358	0	Singlet	0	NA	NA	2	1	1	2	Epithelial cells	Stromal cells (ST.31-38-44-)	Endothelial cells	Epithelial_cells	Epithelial cells (Ep.8wk.CEC.Sca1+)	Stromal cells (ST.31-38-44-)
CCGGTGACAGAAACCG-1	N_CCGGTGACAGAAACCG	884	613	N	mouse	N	1	0.00565610859728507	0	Singlet	0	NA	NA	2	1	1	2	Endothelial cells	Stromal cells (ST.31-38-44-)	Endothelial cells	Epithelial_cells	Fibroblasts (FI)	Stromal cells (ST.31-38-44-)
CCGGTGACAGCACGAA-1	N_CCGGTGACAGCACGAA	1793	1141	N	mouse	N	1	0.00167317345231456	0.108108108108108	Singlet	0	NA	NA	2	1	1	2	Fibroblasts	Stromal cells (ST.31-38-44-)	Endothelial cells	Epithelial_cells	Fibroblasts (FI)	Stromal cells (ST.31-38-44-)
CCGGTGAGTCGGCTAC-1	N_CCGGTGAGTCGGCTAC	896	647	N	mouse	N	1	0.00334821428571429	0	Singlet	0	NA	NA	2	1	1	2	Endothelial cells	Stromal cells (ST.31-38-44-)	Endothelial cells	Epithelial_cells	Endothelial cells (LEC)	Stromal cells (ST.31-38-44-)
CCTATCGTCCATCAGA-1	N_CCTATCGTCCATCAGA	806	603	N	mouse	N	1	0.0186104218362283	0.108108108108108	Singlet	0	NA	NA	2	1	1	2	Endothelial cells	Stromal cells (ST.31-38-44-)	Endothelial cells	Epithelial_cells	Fibroblasts (FRC.CAD11.WT)	Stromal cells (ST.31-38-44-)
CCTCAACCACTACACA-1	N_CCTCAACCACTACACA	2174	1347	N	mouse	N	1	0.00275988960441582	0.324324324324324	Singlet	0	NA	NA	7	6	6	7	Endothelial cells	Stromal cells (ST.31-38-44-)	Endothelial cells	Epithelial_cells	Stromal cells (ST.31-38-44-)	Stromal cells (ST.31-38-44-)
CCTCATGAGCATTTCG-1	N_CCTCATGAGCATTTCG	563	428	N	mouse	N	1	0.00177619893428064	0	Singlet	0	NA	NA	2	1	1	2	Endothelial cells	Stromal cells (ST.31-38-44-)	Endothelial cells	Epithelial_cells	Endothelial cells (LEC)	Stromal cells (ST.31-38-44-)
CCTGCATCACCAACAT-1	N_CCTGCATCACCAACAT	1108	758	N	mouse	N	1	0.00180505415162455	0	Singlet	0	NA	NA	2	1	1	2	Fibroblasts	Stromal cells (ST.31-38-44-)	Endothelial cells	Epithelial_cells	Endothelial cells (LEC)	Stromal cells (ST.31-38-44-)
CCTTCAGAGGATGGCT-1	N_CCTTCAGAGGATGGCT	1171	879	N	mouse	N	1	0.00085397096498719	0.351351351351351	Singlet	0	NA	NA	2	1	1	2	T cells	Stromal cells (ST.31-38-44-)	Endothelial cells	Epithelial_cells	T cells (T.4MEM49D+11A+.D30.LCMV)	Stromal cells (ST.31-38-44-)
CCTTGTGTCCCATGGG-1	N_CCTTGTGTCCCATGGG	1486	1006	N	mouse	N	1	0.00403768506056528	0.108108108108108	Singlet	0	NA	NA	2	1	1	2	Fibroblasts	Stromal cells (ST.31-38-44-)	Endothelial cells	Epithelial_cells	Endothelial cells (LEC)	Stromal cells (ST.31-38-44-)
CGAATTGTCTGAGTCA-1	N_CGAATTGTCTGAGTCA	706	536	N	mouse	N	1	0	0	Singlet	0	NA	NA	2	1	1	2	Endothelial cells	Stromal cells (ST.31-38-44-)	Endothelial cells	Epithelial_cells	Stromal cells (DN)	Stromal cells (ST.31-38-44-)
CGACAGCGTACGAGCA-1	N_CGACAGCGTACGAGCA	1340	1011	N	mouse	N	1	0.00597014925373134	0.135135135135135	Singlet	0	NA	NA	2	1	1	2	Epithelial cells	Stromal cells (ST.31-38-44-)	Endothelial cells	Epithelial_cells	Endothelial cells (LEC)	Stromal cells (ST.31-38-44-)
CGAGGAATCACGTAGT-1	N_CGAGGAATCACGTAGT	821	612	N	mouse	N	1	0	0	Singlet	0	NA	NA	2	1	1	2	Endothelial cells	Stromal cells (ST.31-38-44-)	Endothelial cells	Epithelial_cells	Epithelial cells (MECHI.GFP-.ADULT)	Stromal cells (ST.31-38-44-)
CGAGGCTTCACCCTTG-1	N_CGAGGCTTCACCCTTG	1157	750	N	mouse	N	1	0	0	Singlet	0	NA	NA	2	1	1	2	Epithelial cells	Stromal cells (ST.31-38-44-)	Endothelial cells	Epithelial_cells	DC (DC.103+11B-)	Stromal cells (ST.31-38-44-)
CGAGTTAAGCAAACAT-1	N_CGAGTTAAGCAAACAT	1201	841	N	mouse	N	1	0.00166527893422148	0.297297297297297	Singlet	0	NA	NA	9	8	8	9	Endothelial cells	Stromal cells (ST.31-38-44-)	Endothelial cells	Epithelial_cells	Macrophages (MF.480INT.NAIVE)	Stromal cells (ST.31-38-44-)
CGATCGGGTGTCTAAC-1	N_CGATCGGGTGTCTAAC	739	570	N	mouse	N	1	0.0013531799729364	0	Singlet	0	NA	NA	2	1	1	2	Endothelial cells	Stromal cells (ST.31-38-44-)	Endothelial cells	Epithelial_cells	Endothelial cells (BEC)	Stromal cells (ST.31-38-44-)
CGGAATTGTTCCGGTG-1	N_CGGAATTGTTCCGGTG	1197	799	N	mouse	N	1	0.00167084377610693	0	Singlet	0	NA	NA	2	1	1	2	Fibroblasts	Stromal cells (ST.31-38-44-)	Endothelial cells	Epithelial_cells	Fibroblasts (FI.MTS15+)	Stromal cells (ST.31-38-44-)
CGGCAGTCACGACTAT-1	N_CGGCAGTCACGACTAT	1306	877	N	mouse	N	1	0.00229709035222052	0	Singlet	0	NA	NA	2	1	1	2	Epithelial cells	Stromal cells (ST.31-38-44-)	Endothelial cells	Epithelial_cells	Fibroblasts (FI)	Stromal cells (ST.31-38-44-)
CGGGCATTCGCGTAGC-1	N_CGGGCATTCGCGTAGC	574	433	N	mouse	N	1	0	0	Singlet	0	NA	NA	2	1	1	2	Epithelial cells	Stromal cells (ST.31-38-44-)	Endothelial cells	Epithelial_cells	Epithelial cells (Ep.8wk.CEC.Sca1+)	Stromal cells (ST.31-38-44-)
CGTAAGTCATCGGTTA-1	N_CGTAAGTCATCGGTTA	851	602	N	mouse	N	1	0.00117508813160987	0	Singlet	0	NA	NA	2	1	1	2	Fibroblasts	Stromal cells (ST.31-38-44-)	Endothelial cells	Epithelial_cells	Stromal cells (ST.31-38-44-)	Stromal cells (ST.31-38-44-)
CGTAAGTTCAATGCAC-1	N_CGTAAGTTCAATGCAC	1182	777	N	mouse	N	1	0	0.0540540540540541	Singlet	0	NA	NA	2	1	1	2	Fibroblasts	Stromal cells (ST.31-38-44-)	Endothelial cells	Epithelial_cells	Stromal cells (ST.31-38-44-)	Stromal cells (ST.31-38-44-)
CGTCCATCATCGGTTA-1	N_CGTCCATCATCGGTTA	1441	977	N	mouse	N	1	0.000693962526023595	0.189189189189189	Singlet	0	NA	NA	2	1	1	2	Epithelial cells	Stromal cells (ST.31-38-44-)	Endothelial cells	Epithelial_cells	Epithelial cells (Ep.8wk.CEC.Sca1+)	Stromal cells (ST.31-38-44-)
CGTGAATGTCCAAAGG-1	N_CGTGAATGTCCAAAGG	655	493	N	mouse	N	1	0.00458015267175573	0	Singlet	0	NA	NA	2	1	1	2	Endothelial cells	Stromal cells (ST.31-38-44-)	Endothelial cells	Epithelial_cells	Stromal cells (ST.31-38-44-)	Stromal cells (ST.31-38-44-)
CGTGAATTCTAATTCC-1	N_CGTGAATTCTAATTCC	687	506	N	mouse	N	1	0.00436681222707424	0	Singlet	0	NA	NA	2	1	1	2	Fibroblasts	Stromal cells (ST.31-38-44-)	Endothelial cells	Epithelial_cells	Epithelial cells (Ep.8wk.CEC.Sca1+)	Stromal cells (ST.31-38-44-)
CGTGCTTGTCCATACA-1	N_CGTGCTTGTCCATACA	2001	1280	N	mouse	N	1	0.00299850074962519	0.378378378378378	Singlet	0	NA	NA	2	1	1	2	Fibroblasts	Stromal cells (ST.31-38-44-)	Endothelial cells	Epithelial_cells	Fibroblasts (FI)	Stromal cells (ST.31-38-44-)
CGTTGGGTCCTTGAAG-1	N_CGTTGGGTCCTTGAAG	602	458	N	mouse	N	1	0.00498338870431894	0	Singlet	0	NA	NA	2	1	1	2	Epithelial cells	Stromal cells (ST.31-38-44-)	Endothelial cells	Epithelial_cells	Epithelial cells (MECHI.GFP-.ADULT)	Stromal cells (ST.31-38-44-)
CTAGACAAGTGGTGAC-1	N_CTAGACAAGTGGTGAC	938	713	N	mouse	N	1	0.0127931769722814	0.216216216216216	Singlet	0	NA	NA	9	8	8	9	Endothelial cells	Stromal cells (ST.31-38-44-)	Endothelial cells	Epithelial_cells	Stromal cells (ST.31-38-44-)	Stromal cells (ST.31-38-44-)
CTAGACAGTATGTCCA-1	N_CTAGACAGTATGTCCA	818	580	N	mouse	N	1	0.00122249388753056	0	Singlet	0	NA	NA	2	1	1	2	Fibroblasts	Stromal cells (ST.31-38-44-)	Endothelial cells	Epithelial_cells	Stem cells (LTHSC)	Stromal cells (ST.31-38-44-)
CTATCCGCACAAGGTG-1	N_CTATCCGCACAAGGTG	2275	1555	N	mouse	N	1	0.00263736263736264	0.324324324324324	Singlet	0	NA	NA	2	1	1	2	DC	Stromal cells (ST.31-38-44-)	Endothelial cells	Epithelial_cells	DC (DC.103+11B-)	Stromal cells (ST.31-38-44-)
CTCACTGGTCAGATTC-1	N_CTCACTGGTCAGATTC	959	672	N	mouse	N	1	0	0	Singlet	0	NA	NA	2	1	1	2	Fibroblasts	Stromal cells (ST.31-38-44-)	Endothelial cells	Epithelial_cells	Fibroblasts (FI.MTS15+)	Stromal cells (ST.31-38-44-)
CTCAGTCTCGGATACT-1	N_CTCAGTCTCGGATACT	767	532	N	mouse	N	1	0	0	Singlet	0	NA	NA	2	1	1	2	Epithelial cells	Stromal cells (ST.31-38-44-)	Endothelial cells	Epithelial_cells	Macrophages (MF)	Stromal cells (ST.31-38-44-)
CTCATCGGTCGCACAC-1	N_CTCATCGGTCGCACAC	875	624	N	mouse	N	1	0.00342857142857143	0	Singlet	0	NA	NA	2	1	1	2	Epithelial cells	Stromal cells (ST.31-38-44-)	Endothelial cells	Epithelial_cells	Fibroblasts (FI)	Stromal cells (ST.31-38-44-)
CTCCAACCATAACTCG-1	N_CTCCAACCATAACTCG	984	716	N	mouse	N	1	0	0	Singlet	0	NA	NA	2	1	1	2	Fibroblasts	Stromal cells (ST.31-38-44-)	Endothelial cells	Epithelial_cells	Stromal cells (ST.31-38-44-)	Stromal cells (ST.31-38-44-)
CTCCAACGTGACTATC-1	N_CTCCAACGTGACTATC	2173	1315	N	mouse	N	1	0.00138057984353428	0.189189189189189	Singlet	0	NA	NA	9	8	8	9	Endothelial cells	Stromal cells (ST.31-38-44-)	Endothelial cells	Epithelial_cells	Epithelial cells (Ep.8wk.CEC.Sca1+)	Stromal cells (ST.31-38-44-)
CTCCAACGTTGGTACT-1	N_CTCCAACGTTGGTACT	690	504	N	mouse	N	1	0	0	Singlet	0	NA	NA	2	1	1	2	Epithelial cells	Stromal cells (ST.31-38-44-)	Endothelial cells	Epithelial_cells	Stromal cells (ST.31-38-44-)	Stromal cells (ST.31-38-44-)
CTCCACAAGTTAACGA-1	N_CTCCACAAGTTAACGA	1780	1259	N	mouse	N	1	0.00561797752808989	0.162162162162162	Singlet	0	NA	NA	2	1	1	2	Monocytes	Stromal cells (ST.31-38-44-)	Endothelial cells	Epithelial_cells	Monocytes (MO.6C+II+)	Stromal cells (ST.31-38-44-)
CTCCACATCACCCTGT-1	N_CTCCACATCACCCTGT	1353	981	N	mouse	N	1	0.00295639320029564	0.189189189189189	Singlet	0	NA	NA	2	1	1	2	Macrophages	Stromal cells (ST.31-38-44-)	Endothelial cells	Epithelial_cells	Macrophages (MF.103-11B+24-)	Stromal cells (ST.31-38-44-)
CTCTGGTAGAGAGGTA-1	N_CTCTGGTAGAGAGGTA	1097	829	N	mouse	N	1	0.00182315405651778	0.405405405405405	Singlet	0	NA	NA	2	1	1	2	Fibroblasts	Stromal cells (ST.31-38-44-)	Endothelial cells	Epithelial_cells	Epithelial cells (Ep.5wk.MEC.Sca1+)	Stromal cells (ST.31-38-44-)
CTGATCCAGGTACTGG-1	N_CTGATCCAGGTACTGG	822	596	N	mouse	N	1	0.00608272506082725	0	Singlet	0	NA	NA	2	1	1	2	Epithelial cells	Stromal cells (ST.31-38-44-)	Endothelial cells	Epithelial_cells	Endothelial cells (LEC)	Stromal cells (ST.31-38-44-)
CTGCATCTCTGCTAGA-1	N_CTGCATCTCTGCTAGA	744	562	N	mouse	N	1	0.00134408602150538	0	Singlet	0	NA	NA	2	1	1	2	Epithelial cells	Stromal cells (ST.31-38-44-)	Endothelial cells	Epithelial_cells	Macrophages (MF.11C-11B+)	Stromal cells (ST.31-38-44-)
CTTCTCTAGTCATTGC-1	N_CTTCTCTAGTCATTGC	1301	873	N	mouse	N	1	0.000768639508070715	0	Singlet	0	NA	NA	2	1	1	2	Endothelial cells	Stromal cells (ST.31-38-44-)	Endothelial cells	Epithelial_cells	Stem cells (SC.STSL)	Stromal cells (ST.31-38-44-)
CTTCTCTCAGCGCTTG-1	N_CTTCTCTCAGCGCTTG	981	695	N	mouse	N	1	0.00305810397553517	0	Singlet	0	NA	NA	2	1	1	2	Endothelial cells	Stromal cells (ST.31-38-44-)	Endothelial cells	Epithelial_cells	Epithelial cells (Ep.8wk.CEC.Sca1+)	Stromal cells (ST.31-38-44-)
CTTTCAAAGCTCAGAG-1	N_CTTTCAAAGCTCAGAG	804	559	N	mouse	N	1	0.00248756218905473	0	Singlet	0	NA	NA	2	1	1	2	Endothelial cells	Stromal cells (ST.31-38-44-)	Endothelial cells	Epithelial_cells	Fibroblasts (FI.MTS15+)	Stromal cells (ST.31-38-44-)
GAAGAATCAGGAAGTC-1	N_GAAGAATCAGGAAGTC	925	694	N	mouse	N	1	0.00432432432432432	0	Singlet	0	NA	NA	2	1	1	2	Stromal cells	Stromal cells (ST.31-38-44-)	Endothelial cells	Epithelial_cells	Stem cells (LTHSC)	Stromal cells (ST.31-38-44-)
GAATCACTCCGCTTAC-1	N_GAATCACTCCGCTTAC	920	639	N	mouse	N	1	0.00217391304347826	0	Singlet	0	NA	NA	2	1	1	2	Endothelial cells	Stromal cells (ST.31-38-44-)	Endothelial cells	Epithelial_cells	Stromal cells (ST.31-38-44-)	Stromal cells (ST.31-38-44-)
GACCCTTAGCGGCTCT-1	N_GACCCTTAGCGGCTCT	728	554	N	mouse	N	1	0.00274725274725275	0	Singlet	0	NA	NA	2	1	1	2	Fibroblasts	Stromal cells (ST.31-38-44-)	Endothelial cells	Epithelial_cells	Stromal cells (ST.31-38-44-)	Stromal cells (ST.31-38-44-)
GACGTTACATCGCTCT-1	N_GACGTTACATCGCTCT	1575	1044	N	mouse	N	1	0	0.216216216216216	Singlet	0	NA	NA	2	1	1	2	Epithelial cells	Stromal cells (ST.31-38-44-)	Endothelial cells	Epithelial_cells	Macrophages (MF.11C-11B+)	Stromal cells (ST.31-38-44-)
GACTCAATCTATGTGG-1	N_GACTCAATCTATGTGG	1076	745	N	mouse	N	1	0.00278810408921933	0.027027027027027	Singlet	0	NA	NA	2	1	1	2	Endothelial cells	Stromal cells (ST.31-38-44-)	Endothelial cells	Epithelial_cells	Stem cells (SC.STSL)	Stromal cells (ST.31-38-44-)
GACTCAATCTTGAACG-1	N_GACTCAATCTTGAACG	1172	785	N	mouse	N	1	0.00170648464163823	0	Singlet	0	NA	NA	2	1	1	2	Epithelial cells	Stromal cells (ST.31-38-44-)	Endothelial cells	Epithelial_cells	Fibroblasts (FI)	Stromal cells (ST.31-38-44-)
GACTCTCCAGACACAG-1	N_GACTCTCCAGACACAG	1420	923	N	mouse	N	1	0	0.0540540540540541	Singlet	0	NA	NA	2	1	1	2	Epithelial cells	Stromal cells (ST.31-38-44-)	Endothelial cells	Epithelial_cells	Epithelial cells (Ep.8wk.CEC.Sca1+)	Stromal cells (ST.31-38-44-)
GACTCTCTCGTTAGTG-1	N_GACTCTCTCGTTAGTG	995	692	N	mouse	N	1	0.00100502512562814	0	Singlet	0	NA	NA	2	1	1	2	Fibroblasts	Stromal cells (ST.31-38-44-)	Endothelial cells	Epithelial_cells	Stem cells (LTHSC)	Stromal cells (ST.31-38-44-)
GACTCTCTCGTTCAGA-1	N_GACTCTCTCGTTCAGA	631	521	N	mouse	N	1	0.00792393026941363	0.027027027027027	Singlet	0	NA	NA	2	1	1	2	Macrophages	Stromal cells (ST.31-38-44-)	Endothelial cells	Epithelial_cells	DC (DC.103-11B+24+)	Stromal cells (ST.31-38-44-)
GAGAAATTCCAATGCA-1	N_GAGAAATTCCAATGCA	550	411	N	mouse	N	1	0	0	Singlet	0	NA	NA	2	1	1	2	Stromal cells	Stromal cells (ST.31-38-44-)	Endothelial cells	Epithelial_cells	Stromal cells (ST.31-38-44-)	Stromal cells (ST.31-38-44-)
GAGACTTTCGGCTGGT-1	N_GAGACTTTCGGCTGGT	1181	766	N	mouse	N	1	0.00423370025402202	0.0540540540540541	Singlet	0	NA	NA	2	1	1	2	Endothelial cells	Stromal cells (ST.31-38-44-)	Endothelial cells	Epithelial_cells	Endothelial cells (LEC)	Stromal cells (ST.31-38-44-)
GAGCTGCCATCCTGTC-1	N_GAGCTGCCATCCTGTC	2154	1373	N	mouse	N	1	0.00232126276694522	0.324324324324324	Singlet	0	NA	NA	9	8	8	9	Endothelial cells	Stromal cells (ST.31-38-44-)	Endothelial cells	Epithelial_cells	Stromal cells (ST.31-38-44-)	Stromal cells (ST.31-38-44-)
GAGGGTATCGGTCACG-1	N_GAGGGTATCGGTCACG	1278	949	N	mouse	N	1	0.00234741784037559	0.0540540540540541	Singlet	0	NA	NA	2	1	1	2	Epithelial cells	Stromal cells (ST.31-38-44-)	Endothelial cells	Epithelial_cells	DC (DC.103-11B+24+)	Stromal cells (ST.31-38-44-)
GAGTCTATCACAAGAA-1	N_GAGTCTATCACAAGAA	1176	848	N	mouse	N	1	0.00680272108843537	0.108108108108108	Singlet	0	NA	NA	9	8	8	9	Fibroblasts	Stromal cells (ST.31-38-44-)	Endothelial cells	Epithelial_cells	Fibroblasts (FI)	Stromal cells (ST.31-38-44-)
GAGTGAGAGGTGGTTG-1	N_GAGTGAGAGGTGGTTG	757	574	N	mouse	N	1	0.00132100396301189	0.0540540540540541	Singlet	0	NA	NA	2	1	1	2	Epithelial cells	Stromal cells (ST.31-38-44-)	Endothelial cells	Epithelial_cells	Epithelial cells (MECHI.GFP-.ADULT)	Stromal cells (ST.31-38-44-)
GAGTTACAGTCAACAA-1	N_GAGTTACAGTCAACAA	881	634	N	mouse	N	1	0.00454029511918275	0	Singlet	0	NA	NA	2	1	1	2	Endothelial cells	Stromal cells (ST.31-38-44-)	Endothelial cells	Epithelial_cells	Stromal cells (ST.31-38-44-)	Stromal cells (ST.31-38-44-)
GATAGAACACAACGTT-1	N_GATAGAACACAACGTT	1439	961	N	mouse	N	1	0.00416956219596942	0.0540540540540541	Singlet	0	NA	NA	2	1	1	2	Endothelial cells	Stromal cells (ST.31-38-44-)	Endothelial cells	Epithelial_cells	Macrophages (MF.11C-11B+)	Stromal cells (ST.31-38-44-)
GATCAGTCAGATTTCG-1	N_GATCAGTCAGATTTCG	1012	759	N	mouse	N	1	0.000988142292490119	0.216216216216216	Singlet	0	NA	NA	9	8	8	9	Endothelial cells	Stromal cells (ST.31-38-44-)	Endothelial cells	Epithelial_cells	Stem cells (SC.STSL)	Stromal cells (ST.31-38-44-)
GATCGTAGTGCGGTAA-1	N_GATCGTAGTGCGGTAA	1041	732	N	mouse	N	1	0.00192122958693564	0.027027027027027	Singlet	0	NA	NA	2	1	1	2	Epithelial cells	Stromal cells (ST.31-38-44-)	Endothelial cells	Epithelial_cells	Epithelial cells (Ep.5wk.MEC.Sca1+)	Stromal cells (ST.31-38-44-)
GATGTTGGTTAGGGAC-1	N_GATGTTGGTTAGGGAC	1245	813	N	mouse	N	1	0.00803212851405622	0.0540540540540541	Singlet	0	NA	NA	2	1	1	2	Endothelial cells	Stromal cells (ST.31-38-44-)	Endothelial cells	Epithelial_cells	Epithelial cells (MECHI.GFP-.ADULT)	Stromal cells (ST.31-38-44-)
GATGTTGTCACCTTGC-1	N_GATGTTGTCACCTTGC	2131	1379	N	mouse	N	1	0.00234631628343501	0.432432432432432	Singlet	0	NA	NA	9	8	8	9	Epithelial cells	Stromal cells (ST.31-38-44-)	Endothelial cells	Epithelial_cells	Epithelial cells (Ep.8wk.CEC.Sca1+)	Stromal cells (ST.31-38-44-)
GATGTTGTCTTAGGAC-1	N_GATGTTGTCTTAGGAC	1049	722	N	mouse	N	1	0.000953288846520496	0	Singlet	0	NA	NA	2	1	1	2	Epithelial cells	Stromal cells (ST.31-38-44-)	Endothelial cells	Epithelial_cells	Epithelial cells (Ep.8wk.CEC.Sca1+)	Stromal cells (ST.31-38-44-)
GATTCGAGTGCAGTGA-1	N_GATTCGAGTGCAGTGA	983	689	N	mouse	N	1	0.00305188199389624	0	Singlet	0	NA	NA	2	1	1	2	Fibroblasts	Stromal cells (ST.31-38-44-)	Endothelial cells	Epithelial_cells	Epithelial cells (Ep.8wk.CEC.Sca1+)	Stromal cells (ST.31-38-44-)
GATTGGTAGGTAGCCA-1	N_GATTGGTAGGTAGCCA	513	414	N	mouse	N	1	0.00389863547758285	0	Singlet	0	NA	NA	2	1	1	2	Stromal cells	Stromal cells (ST.31-38-44-)	Endothelial cells	Epithelial_cells	Macrophages (MF.11C-11B+)	Stromal cells (ST.31-38-44-)
GCATCTCGTCGCATTA-1	N_GCATCTCGTCGCATTA	1406	925	N	mouse	N	1	0.00568990042674253	0.0540540540540541	Singlet	0	NA	NA	2	1	1	2	Endothelial cells	Stromal cells (ST.31-38-44-)	Endothelial cells	Epithelial_cells	Endothelial cells (LEC)	Stromal cells (ST.31-38-44-)
GCATGATAGATACCAA-1	N_GCATGATAGATACCAA	1271	904	N	mouse	N	1	0.003933910306845	0.0540540540540541	Singlet	0	NA	NA	2	1	1	2	NK cells	Stromal cells (ST.31-38-44-)	Endothelial cells	Epithelial_cells	Epithelial cells (Ep.8wk.CEChi)	Stromal cells (ST.31-38-44-)
GCCCAGACACGACGAA-1	N_GCCCAGACACGACGAA	1080	719	N	mouse	N	1	0.000925925925925926	0	Singlet	0	NA	NA	2	1	1	2	Epithelial cells	Stromal cells (ST.31-38-44-)	Endothelial cells	Epithelial_cells	Macrophages (MF.11C-11B+)	Stromal cells (ST.31-38-44-)
GCCCGAACAACAAGAT-1	N_GCCCGAACAACAAGAT	1170	771	N	mouse	N	1	0.000854700854700855	0.027027027027027	Singlet	0	NA	NA	2	1	1	2	Endothelial cells	Stromal cells (ST.31-38-44-)	Endothelial cells	Epithelial_cells	Macrophages (MF)	Stromal cells (ST.31-38-44-)
GCCCGAAGTAGGCAAC-1	N_GCCCGAAGTAGGCAAC	1128	736	N	mouse	N	1	0	0.027027027027027	Singlet	0	NA	NA	2	1	1	2	Endothelial cells	Stromal cells (ST.31-38-44-)	Endothelial cells	Epithelial_cells	Stem cells (SC.STSL)	Stromal cells (ST.31-38-44-)
GCCCGAATCTGGGATT-1	N_GCCCGAATCTGGGATT	1444	1030	N	mouse	N	1	0.00138504155124654	0.378378378378378	Singlet	0	NA	NA	2	1	1	2	Fibroblasts	Stromal cells (ST.31-38-44-)	Endothelial cells	Epithelial_cells	Stromal cells (ST.31-38-44-)	Stromal cells (ST.31-38-44-)
GCCGATGAGTTGCTGT-1	N_GCCGATGAGTTGCTGT	904	652	N	mouse	N	1	0.00331858407079646	0	Singlet	0	NA	NA	2	1	1	2	Fibroblasts	Stromal cells (ST.31-38-44-)	Endothelial cells	Epithelial_cells	Fibroblasts (FRC.CAD11.WT)	Stromal cells (ST.31-38-44-)
GCGAGAACAGGGACTA-1	N_GCGAGAACAGGGACTA	1679	1158	N	mouse	N	1	0.000595592614651578	0.162162162162162	Singlet	0	NA	NA	9	8	8	9	Endothelial cells	Stromal cells (ST.31-38-44-)	Endothelial cells	Epithelial_cells	Endothelial cells (BEC)	Stromal cells (ST.31-38-44-)
GCGGATCGTCTCGCGA-1	N_GCGGATCGTCTCGCGA	929	599	N	mouse	N	1	0	0.027027027027027	Singlet	0	NA	NA	2	1	1	2	Epithelial cells	Stromal cells (ST.31-38-44-)	Endothelial cells	Epithelial_cells	Epithelial cells (MECHI.GFP+.ADULT)	Stromal cells (ST.31-38-44-)
GCTACAAAGGCCCGTT-1	N_GCTACAAAGGCCCGTT	666	483	N	mouse	N	1	0.003003003003003	0	Singlet	0	NA	NA	2	1	1	2	Endothelial cells	Stromal cells (ST.31-38-44-)	Endothelial cells	Epithelial_cells	Fibroblasts (FI.MTS15+)	Stromal cells (ST.31-38-44-)
GCTCAAAAGGCACTAG-1	N_GCTCAAAAGGCACTAG	751	565	N	mouse	N	1	0.00399467376830892	0	Singlet	0	NA	NA	2	1	1	2	Endothelial cells	Stromal cells (ST.31-38-44-)	Endothelial cells	Epithelial_cells	Macrophages (MF.11C-11B+)	Stromal cells (ST.31-38-44-)
GCTGCAGCATCGTGCG-1	N_GCTGCAGCATCGTGCG	892	616	N	mouse	N	1	0.00560538116591928	0	Singlet	0	NA	NA	2	1	1	2	Macrophages	Stromal cells (ST.31-38-44-)	Endothelial cells	Epithelial_cells	Macrophages (MFIO5.II-480HI)	Stromal cells (ST.31-38-44-)
GGAGAACCACTCCCTA-1	N_GGAGAACCACTCCCTA	1042	737	N	mouse	N	1	0.00191938579654511	0	Singlet	0	NA	NA	2	1	1	2	Stromal cells	Stromal cells (ST.31-38-44-)	Endothelial cells	Epithelial_cells	Stromal cells (DN.CFA)	Stromal cells (ST.31-38-44-)
GGGACTCAGAAATGGG-1	N_GGGACTCAGAAATGGG	986	708	N	mouse	N	1	0.00202839756592292	0.108108108108108	Singlet	0	NA	NA	2	1	1	2	T cells	Stromal cells (ST.31-38-44-)	Endothelial cells	Epithelial_cells	Epithelial cells (EP.MECHI)	Stromal cells (ST.31-38-44-)
GGGCTACCAGAATCGG-1	N_GGGCTACCAGAATCGG	688	494	N	mouse	N	1	0	0	Singlet	0	NA	NA	2	1	1	2	Epithelial cells	Stromal cells (ST.31-38-44-)	Endothelial cells	Epithelial_cells	Stromal cells (ST.31-38-44-)	Stromal cells (ST.31-38-44-)
GGGTGTCAGATCACCT-1	N_GGGTGTCAGATCACCT	835	601	N	mouse	N	1	0.00119760479041916	0	Singlet	0	NA	NA	2	1	1	2	Endothelial cells	Stromal cells (ST.31-38-44-)	Endothelial cells	Epithelial_cells	Fibroblasts (FI)	Stromal cells (ST.31-38-44-)
GGGTGTCCACGACGAA-1	N_GGGTGTCCACGACGAA	1003	725	N	mouse	N	1	0.00199401794616152	0	Singlet	0	NA	NA	2	1	1	2	Endothelial cells	Stromal cells (ST.31-38-44-)	Endothelial cells	Epithelial_cells	Endothelial cells (LEC.CFA)	Stromal cells (ST.31-38-44-)
GGTAATCGTTCGAGCC-1	N_GGTAATCGTTCGAGCC	1155	800	N	mouse	N	1	0.00346320346320346	0.027027027027027	Singlet	0	NA	NA	2	1	1	2	Endothelial cells	Stromal cells (ST.31-38-44-)	Endothelial cells	Epithelial_cells	Endothelial cells (LEC)	Stromal cells (ST.31-38-44-)
GGTAATCTCGTCAACA-1	N_GGTAATCTCGTCAACA	1225	794	N	mouse	N	1	0	0.027027027027027	Singlet	0	NA	NA	2	1	1	2	Fibroblasts	Stromal cells (ST.31-38-44-)	Endothelial cells	Epithelial_cells	Stem cells (SC.STSL)	Stromal cells (ST.31-38-44-)
GGTCTGGAGCAGGTCA-1	N_GGTCTGGAGCAGGTCA	877	648	N	mouse	N	1	0.00570125427594071	0.243243243243243	Singlet	0	NA	NA	2	1	1	2	Endothelial cells	Stromal cells (ST.31-38-44-)	Endothelial cells	Epithelial_cells	Macrophages (MF)	Stromal cells (ST.31-38-44-)
GGTCTGGCATCTGCGG-1	N_GGTCTGGCATCTGCGG	879	614	N	mouse	N	1	0.00113765642775882	0	Singlet	0	NA	NA	2	1	1	2	Epithelial cells	Stromal cells (ST.31-38-44-)	Endothelial cells	Epithelial_cells	Fibroblasts (FI.MTS15+)	Stromal cells (ST.31-38-44-)
GGTCTGGGTATGAGCG-1	N_GGTCTGGGTATGAGCG	1676	1138	N	mouse	N	1	0.00238663484486874	0.243243243243243	Singlet	0	NA	NA	9	8	8	9	Endothelial cells	Stromal cells (ST.31-38-44-)	Endothelial cells	Epithelial_cells	Epithelial cells (Ep.8wk.CEC.Sca1+)	Stromal cells (ST.31-38-44-)
GGTGAAGCAGCGTGCT-1	N_GGTGAAGCAGCGTGCT	714	539	N	mouse	N	1	0.0322128851540616	0.108108108108108	Singlet	0	NA	NA	2	1	1	2	Epithelial cells	Stromal cells (ST.31-38-44-)	Endothelial cells	Epithelial_cells	Epithelial cells (MECHI.GFP-.ADULT)	Stromal cells (ST.31-38-44-)
GTAATCGGTCTCCCTA-1	N_GTAATCGGTCTCCCTA	794	563	N	mouse	N	1	0.00125944584382872	0	Singlet	0	NA	NA	2	1	1	2	Epithelial cells	Stromal cells (ST.31-38-44-)	Endothelial cells	Epithelial_cells	Fibroblasts (FI.MTS15+)	Stromal cells (ST.31-38-44-)
GTACAACAGAGGTATT-1	N_GTACAACAGAGGTATT	611	472	N	mouse	N	1	0.00490998363338789	0	Singlet	0	NA	NA	2	1	1	2	Epithelial cells	Stromal cells (ST.31-38-44-)	Endothelial cells	Epithelial_cells	Epithelial cells (Ep.5wk.MEC.Sca1+)	Stromal cells (ST.31-38-44-)
GTAGAGGTCCTTCTTC-1	N_GTAGAGGTCCTTCTTC	1152	759	N	mouse	N	1	0	0	Singlet	0	NA	NA	2	1	1	2	Epithelial cells	Stromal cells (ST.31-38-44-)	Endothelial cells	Epithelial_cells	Epithelial cells (MECHI.GFP-.ADULT)	Stromal cells (ST.31-38-44-)
GTAGCTAGTACAATAG-1	N_GTAGCTAGTACAATAG	745	547	N	mouse	N	1	0.00268456375838926	0	Singlet	0	NA	NA	2	1	1	2	Endothelial cells	Stromal cells (ST.31-38-44-)	Endothelial cells	Epithelial_cells	Endothelial cells (LEC)	Stromal cells (ST.31-38-44-)
GTAGGTTAGATAGTGT-1	N_GTAGGTTAGATAGTGT	1077	752	N	mouse	N	1	0.00185701021355617	0.027027027027027	Singlet	0	NA	NA	2	1	1	2	Fibroblasts	Stromal cells (ST.31-38-44-)	Endothelial cells	Epithelial_cells	Epithelial cells (Ep.8wk.CEC.Sca1+)	Stromal cells (ST.31-38-44-)
GTAGGTTGTAGCACGA-1	N_GTAGGTTGTAGCACGA	1004	677	N	mouse	N	1	0.00099601593625498	0	Singlet	0	NA	NA	2	1	1	2	Macrophages	Stromal cells (ST.31-38-44-)	Endothelial cells	Epithelial_cells	Epithelial cells (Ep.8wk.CEC.Sca1+)	Stromal cells (ST.31-38-44-)
GTCGTTCAGGTTAGTA-1	N_GTCGTTCAGGTTAGTA	1008	749	N	mouse	N	1	0.00396825396825397	0	Singlet	0	NA	NA	9	8	8	9	Endothelial cells	Stromal cells (ST.31-38-44-)	Endothelial cells	Epithelial_cells	Endothelial cells (BEC)	Stromal cells (ST.31-38-44-)
GTCGTTCTCGGCTGGT-1	N_GTCGTTCTCGGCTGGT	1083	774	N	mouse	N	1	0.00277008310249307	0	Singlet	0	NA	NA	2	1	1	2	ILC	Stromal cells (ST.31-38-44-)	Endothelial cells	Epithelial_cells	ILC (ILC3.LTI.CD4+)	Stromal cells (ST.31-38-44-)
GTCTACCCATCTCGTC-1	N_GTCTACCCATCTCGTC	952	689	N	mouse	N	1	0	0	Singlet	0	NA	NA	2	1	1	2	Endothelial cells	Stromal cells (ST.31-38-44-)	Endothelial cells	Epithelial_cells	Fibroblasts (FI.MTS15+)	Stromal cells (ST.31-38-44-)
GTCTAGATCGAACTCA-1	N_GTCTAGATCGAACTCA	1335	975	N	mouse	N	1	0.00149812734082397	0.027027027027027	Singlet	0	NA	NA	2	1	1	2	Endothelial cells	Stromal cells (ST.31-38-44-)	Endothelial cells	Epithelial_cells	Endothelial cells (LEC)	Stromal cells (ST.31-38-44-)
GTGAGGACAGCCGTCA-1	N_GTGAGGACAGCCGTCA	922	653	N	mouse	N	1	0.00325379609544469	0.027027027027027	Singlet	0	NA	NA	2	1	1	2	Epithelial cells	Stromal cells (ST.31-38-44-)	Endothelial cells	Epithelial_cells	Stromal cells (ST.31-38-44-)	Stromal cells (ST.31-38-44-)
GTGCGTGAGATCGACG-1	N_GTGCGTGAGATCGACG	689	503	N	mouse	N	1	0.00145137880986938	0	Singlet	0	NA	NA	2	1	1	2	Endothelial cells	Stromal cells (ST.31-38-44-)	Endothelial cells	Epithelial_cells	Fibroblasts (FI)	Stromal cells (ST.31-38-44-)
GTGGAGACAAGGCGTA-1	N_GTGGAGACAAGGCGTA	813	622	N	mouse	N	1	0.00861008610086101	0	Singlet	0	NA	NA	2	1	1	2	Fibroblasts	Stromal cells (ST.31-38-44-)	Endothelial cells	Epithelial_cells	Macrophages (MF)	Stromal cells (ST.31-38-44-)
GTGGCGTCACGCGTGT-1	N_GTGGCGTCACGCGTGT	622	472	N	mouse	N	1	0	0	Singlet	0	NA	NA	2	1	1	2	Fibroblasts	Stromal cells (ST.31-38-44-)	Endothelial cells	Epithelial_cells	Stem cells (LTHSC)	Stromal cells (ST.31-38-44-)
GTGTAACGTCGTCTCT-1	N_GTGTAACGTCGTCTCT	875	615	N	mouse	N	1	0.00114285714285714	0	Singlet	0	NA	NA	2	1	1	2	Endothelial cells	Stromal cells (ST.31-38-44-)	Endothelial cells	Epithelial_cells	Endothelial cells (BEC)	Stromal cells (ST.31-38-44-)
GTGTAACTCCTGGTCT-1	N_GTGTAACTCCTGGTCT	667	475	N	mouse	N	1	0	0	Singlet	0	NA	NA	2	1	1	2	Endothelial cells	Stromal cells (ST.31-38-44-)	Endothelial cells	Epithelial_cells	Endothelial cells (LEC)	Stromal cells (ST.31-38-44-)
GTGTGATTCTCCGAGG-1	N_GTGTGATTCTCCGAGG	738	547	N	mouse	N	1	0	0	Singlet	0	NA	NA	2	1	1	2	Endothelial cells	Stromal cells (ST.31-38-44-)	Endothelial cells	Epithelial_cells	Endothelial cells (LEC)	Stromal cells (ST.31-38-44-)
GTTACAGAGCCAACCC-1	N_GTTACAGAGCCAACCC	747	537	N	mouse	N	1	0	0	Singlet	0	NA	NA	2	1	1	2	Endothelial cells	Stromal cells (ST.31-38-44-)	Endothelial cells	Epithelial_cells	Stem cells (LTHSC)	Stromal cells (ST.31-38-44-)
GTTACCCAGGCTGGAT-1	N_GTTACCCAGGCTGGAT	987	672	N	mouse	N	1	0.0425531914893617	0.0810810810810811	Singlet	0	NA	NA	2	1	1	2	Endothelial cells	Stromal cells (ST.31-38-44-)	Endothelial cells	Epithelial_cells	Stromal cells (ST.31-38-44-)	Stromal cells (ST.31-38-44-)
GTTCGCTGTTCCATTT-1	N_GTTCGCTGTTCCATTT	1624	1083	N	mouse	N	1	0.00184729064039409	0.0540540540540541	Singlet	0	NA	NA	2	1	1	2	Endothelial cells	Stromal cells (ST.31-38-44-)	Endothelial cells	Epithelial_cells	Stem cells (SC.STSL)	Stromal cells (ST.31-38-44-)
GTTCTATAGATGACCG-1	N_GTTCTATAGATGACCG	564	434	N	mouse	N	1	0.00177304964539007	0	Singlet	0	NA	NA	2	1	1	2	Fibroblasts	Stromal cells (ST.31-38-44-)	Endothelial cells	Epithelial_cells	Epithelial cells (Ep.8wk.CEC.Sca1+)	Stromal cells (ST.31-38-44-)
GTTGCTCGTATCGCTA-1	N_GTTGCTCGTATCGCTA	1906	1338	N	mouse	N	1	0.00262329485834208	0.486486486486487	Singlet	0	NA	NA	2	1	1	2	Monocytes	Stromal cells (ST.31-38-44-)	Endothelial cells	Epithelial_cells	Macrophages (MF.F480HI.GATA6KO)	Stromal cells (ST.31-38-44-)
TAAGCGTAGAGGTATT-1	N_TAAGCGTAGAGGTATT	1379	980	N	mouse	N	1	0.00217548948513416	0.405405405405405	Singlet	0	NA	NA	2	1	1	2	Stromal cells	Stromal cells (ST.31-38-44-)	Endothelial cells	Epithelial_cells	Stromal cells (ST.31-38-44-)	Stromal cells (ST.31-38-44-)
TACACCCGTCCTTAAG-1	N_TACACCCGTCCTTAAG	1032	698	N	mouse	N	1	0	0	Singlet	0	NA	NA	2	1	1	2	Endothelial cells	Stromal cells (ST.31-38-44-)	Endothelial cells	Epithelial_cells	Epithelial cells (Ep.8wk.CEC.Sca1+)	Stromal cells (ST.31-38-44-)
TACCCGTTCTCTTAAC-1	N_TACCCGTTCTCTTAAC	584	451	N	mouse	N	1	0.00856164383561644	0	Singlet	0	NA	NA	2	1	1	2	Fibroblasts	Stromal cells (ST.31-38-44-)	Endothelial cells	Epithelial_cells	Stromal cells (ST.31-38-44-)	Stromal cells (ST.31-38-44-)
TACCTCGTCACTGGTA-1	N_TACCTCGTCACTGGTA	1223	880	N	mouse	N	1	0.00245298446443173	0.324324324324324	Singlet	0	NA	NA	2	1	1	2	Fibroblasts	Stromal cells (ST.31-38-44-)	Endothelial cells	Epithelial_cells	Stromal cells (ST.31-38-44-)	Stromal cells (ST.31-38-44-)
TACGCTCAGCAACCAG-1	N_TACGCTCAGCAACCAG	1411	889	N	mouse	N	1	0.00070871722182849	0.027027027027027	Singlet	0	NA	NA	2	1	1	2	Endothelial cells	Stromal cells (ST.31-38-44-)	Endothelial cells	Epithelial_cells	Fibroblasts (FI.MTS15+)	Stromal cells (ST.31-38-44-)
TACTTCAGTAAGATAC-1	N_TACTTCAGTAAGATAC	559	429	N	mouse	N	1	0.00178890876565295	0	Singlet	0	NA	NA	2	1	1	2	Endothelial cells	Stromal cells (ST.31-38-44-)	Endothelial cells	Epithelial_cells	Stromal cells (ST.31-38-44-)	Stromal cells (ST.31-38-44-)
TAGACTGGTCTAACTG-1	N_TAGACTGGTCTAACTG	1782	1132	N	mouse	N	1	0.00617283950617284	0.135135135135135	Singlet	0	NA	NA	2	1	1	2	Endothelial cells	Stromal cells (ST.31-38-44-)	Endothelial cells	Epithelial_cells	Stromal cells (ST.31-38-44-)	Stromal cells (ST.31-38-44-)
TAGGAGGAGGATTCCT-1	N_TAGGAGGAGGATTCCT	914	656	N	mouse	N	1	0.00218818380743982	0	Singlet	0	NA	NA	2	1	1	2	Epithelial cells	Stromal cells (ST.31-38-44-)	Endothelial cells	Epithelial_cells	ILC (ILC3.LTI.CD4+)	Stromal cells (ST.31-38-44-)
TAGGAGGTCTCGAACA-1	N_TAGGAGGTCTCGAACA	1085	811	N	mouse	N	1	0.00829493087557604	0.0810810810810811	Singlet	0	NA	NA	2	1	1	2	Epithelial cells	Stromal cells (ST.31-38-44-)	Endothelial cells	Epithelial_cells	DC (DC.103-11B+24+)	Stromal cells (ST.31-38-44-)
TAGGTTGAGCGAAACC-1	N_TAGGTTGAGCGAAACC	770	580	N	mouse	N	1	0	0	Singlet	0	NA	NA	2	1	1	2	Epithelial cells	Stromal cells (ST.31-38-44-)	Endothelial cells	Epithelial_cells	Stromal cells (ST.31-38-44-)	Stromal cells (ST.31-38-44-)
TAGGTTGGTGAGATTA-1	N_TAGGTTGGTGAGATTA	861	603	N	mouse	N	1	0.00232288037166086	0	Singlet	0	NA	NA	2	1	1	2	Stromal cells	Stromal cells (ST.31-38-44-)	Endothelial cells	Epithelial_cells	Stromal cells (ST.31-38-44-)	Stromal cells (ST.31-38-44-)
TATATCCGTCAGGTAG-1	N_TATATCCGTCAGGTAG	900	623	N	mouse	N	1	0.00111111111111111	0	Singlet	0	NA	NA	2	1	1	2	Endothelial cells	Stromal cells (ST.31-38-44-)	Endothelial cells	Epithelial_cells	Stem cells (LTHSC)	Stromal cells (ST.31-38-44-)
TATCCTACAGGATCTT-1	N_TATCCTACAGGATCTT	525	409	N	mouse	N	1	0	0	Singlet	0	NA	NA	2	1	1	2	Endothelial cells	Stromal cells (ST.31-38-44-)	Endothelial cells	Epithelial_cells	Stromal cells (ST.31-38-44-)	Stromal cells (ST.31-38-44-)
TATTTCGTCATCGTAG-1	N_TATTTCGTCATCGTAG	873	597	N	mouse	N	1	0.0240549828178694	0.027027027027027	Singlet	0	NA	NA	2	1	1	2	Epithelial cells	Stromal cells (ST.31-38-44-)	Endothelial cells	Epithelial_cells	Stromal cells (ST.31-38-44-)	Stromal cells (ST.31-38-44-)
TCACAAGAGTATGTAG-1	N_TCACAAGAGTATGTAG	977	673	N	mouse	N	1	0.00409416581371546	0.027027027027027	Singlet	0	NA	NA	2	1	1	2	Endothelial cells	Stromal cells (ST.31-38-44-)	Endothelial cells	Epithelial_cells	Endothelial cells (BEC)	Stromal cells (ST.31-38-44-)
TCACTCGCAAGCGCAA-1	N_TCACTCGCAAGCGCAA	993	734	N	mouse	N	1	0.00100704934541793	0.0540540540540541	Singlet	0	NA	NA	9	8	8	9	Endothelial cells	Stromal cells (ST.31-38-44-)	Endothelial cells	Epithelial_cells	Macrophages (MF)	Stromal cells (ST.31-38-44-)
TCATCCGTCCAATGCA-1	N_TCATCCGTCCAATGCA	840	637	N	mouse	N	1	0.00357142857142857	0.0810810810810811	Singlet	0	NA	NA	2	1	1	2	Fibroblasts	Stromal cells (ST.31-38-44-)	Endothelial cells	Epithelial_cells	Stem cells (LTHSC)	Stromal cells (ST.31-38-44-)
TCATGCCGTCTCGCGA-1	N_TCATGCCGTCTCGCGA	1872	1248	N	mouse	N	1	0.00213675213675214	0.324324324324324	Singlet	0	NA	NA	2	1	1	2	Endothelial cells	Stromal cells (ST.31-38-44-)	Endothelial cells	Epithelial_cells	Endothelial cells (BEC)	Stromal cells (ST.31-38-44-)
TCATGTTGTGGACCTC-1	N_TCATGTTGTGGACCTC	1222	794	N	mouse	N	1	0.0016366612111293	0.162162162162162	Singlet	0	NA	NA	9	8	8	9	Epithelial cells	Stromal cells (ST.31-38-44-)	Endothelial cells	Epithelial_cells	Endothelial cells (LEC)	Stromal cells (ST.31-38-44-)
TCATTTGCAGCTGTCG-1	N_TCATTTGCAGCTGTCG	964	662	N	mouse	N	1	0.0020746887966805	0	Singlet	0	NA	NA	2	1	1	2	Endothelial cells	Stromal cells (ST.31-38-44-)	Endothelial cells	Epithelial_cells	Stromal cells (ST.31-38-44-)	Stromal cells (ST.31-38-44-)
TCCACCACAGAGAAAG-1	N_TCCACCACAGAGAAAG	1260	826	N	mouse	N	1	0.00476190476190476	0.0540540540540541	Singlet	0	NA	NA	2	1	1	2	Stromal cells	Stromal cells (ST.31-38-44-)	Endothelial cells	Epithelial_cells	Stromal cells (ST.31-38-44-)	Stromal cells (ST.31-38-44-)
TCCACGTTCATTGTTC-1	N_TCCACGTTCATTGTTC	654	486	N	mouse	N	1	0.00458715596330275	0	Singlet	0	NA	NA	2	1	1	2	Epithelial cells	Stromal cells (ST.31-38-44-)	Endothelial cells	Epithelial_cells	Stromal cells (ST.31-38-44-)	Stromal cells (ST.31-38-44-)
TCCAGAATCTAGCAAC-1	N_TCCAGAATCTAGCAAC	1538	928	N	mouse	N	1	0	0	Singlet	0	NA	NA	2	1	1	2	Epithelial cells	Stromal cells (ST.31-38-44-)	Endothelial cells	Epithelial_cells	Stromal cells (ST.31-38-44-)	Stromal cells (ST.31-38-44-)
TCCATCGAGCGACTTT-1	N_TCCATCGAGCGACTTT	744	548	N	mouse	N	1	0.0120967741935484	0	Singlet	0	NA	NA	2	1	1	2	Endothelial cells	Stromal cells (ST.31-38-44-)	Endothelial cells	Epithelial_cells	Endothelial cells (LEC.CFA)	Stromal cells (ST.31-38-44-)
TCCATGCGTTTGATCG-1	N_TCCATGCGTTTGATCG	539	422	N	mouse	N	1	0.00742115027829314	0	Singlet	0	NA	NA	2	1	1	2	Stromal cells	Stromal cells (ST.31-38-44-)	Endothelial cells	Epithelial_cells	Fibroblasts (FI.MTS15+)	Stromal cells (ST.31-38-44-)
TCCTCCCCATATAGCC-1	N_TCCTCCCCATATAGCC	1571	971	N	mouse	N	1	0.0063653723742839	0.0540540540540541	Singlet	0	NA	NA	2	1	1	2	Fibroblasts	Stromal cells (ST.31-38-44-)	Endothelial cells	Epithelial_cells	Stromal cells (ST.31-38-44-)	Stromal cells (ST.31-38-44-)
TCCTCGACAGCTTCGG-1	N_TCCTCGACAGCTTCGG	693	517	N	mouse	N	1	0	0	Singlet	0	NA	NA	2	1	1	2	Fibroblasts	Stromal cells (ST.31-38-44-)	Endothelial cells	Epithelial_cells	Epithelial cells (MECHI.GFP-.ADULT)	Stromal cells (ST.31-38-44-)
TCCTCTTTCGCTGATA-1	N_TCCTCTTTCGCTGATA	977	684	N	mouse	N	1	0.0122824974411464	0.0540540540540541	Singlet	0	NA	NA	2	1	1	2	Fibroblasts	Stromal cells (ST.31-38-44-)	Endothelial cells	Epithelial_cells	Stromal cells (ST.31-38-44-)	Stromal cells (ST.31-38-44-)
TCGACCTAGTCGGCAA-1	N_TCGACCTAGTCGGCAA	750	537	N	mouse	N	1	0.00133333333333333	0	Singlet	0	NA	NA	2	1	1	2	Endothelial cells	Stromal cells (ST.31-38-44-)	Endothelial cells	Epithelial_cells	Fibroblasts (FI.MTS15+)	Stromal cells (ST.31-38-44-)
TCGACGGAGGATGAGA-1	N_TCGACGGAGGATGAGA	597	468	N	mouse	N	1	0.0050251256281407	0	Singlet	0	NA	NA	2	1	1	2	Epithelial cells	Stromal cells (ST.31-38-44-)	Endothelial cells	Epithelial_cells	Stromal cells (ST.31-38-44-)	Stromal cells (ST.31-38-44-)
TCGGATACAATCAAGA-1	N_TCGGATACAATCAAGA	666	494	N	mouse	N	1	0	0	Singlet	0	NA	NA	2	1	1	2	Stromal cells	Stromal cells (ST.31-38-44-)	Endothelial cells	Epithelial_cells	Stromal cells (ST.31-38-44-)	Stromal cells (ST.31-38-44-)
TCGGGACGTTCGGGTC-1	N_TCGGGACGTTCGGGTC	853	600	N	mouse	N	1	0.00117233294255569	0	Singlet	0	NA	NA	2	1	1	2	Fibroblasts	Stromal cells (ST.31-38-44-)	Endothelial cells	Epithelial_cells	Stromal cells (ST.31-38-44-)	Stromal cells (ST.31-38-44-)
TCGTAGAGTCCAGTTA-1	N_TCGTAGAGTCCAGTTA	1062	745	N	mouse	N	1	0.000941619585687382	0	Singlet	0	NA	NA	2	1	1	2	Fibroblasts	Stromal cells (ST.31-38-44-)	Endothelial cells	Epithelial_cells	Stromal cells (ST.31-38-44-)	Stromal cells (ST.31-38-44-)
TCGTGCTGTTCTCAGA-1	N_TCGTGCTGTTCTCAGA	687	504	N	mouse	N	1	0.00145560407569141	0	Singlet	0	NA	NA	2	1	1	2	Fibroblasts	Stromal cells (ST.31-38-44-)	Endothelial cells	Epithelial_cells	Stromal cells (ST.31-38-44-)	Stromal cells (ST.31-38-44-)
TCTACATAGTGGACTG-1	N_TCTACATAGTGGACTG	1685	1015	N	mouse	N	1	0.000593471810089021	0.027027027027027	Singlet	0	NA	NA	2	1	1	2	Fibroblasts	Stromal cells (ST.31-38-44-)	Endothelial cells	Epithelial_cells	Stromal cells (ST.31-38-44-)	Stromal cells (ST.31-38-44-)
TCTATCATCTTTGCAT-1	N_TCTATCATCTTTGCAT	907	648	N	mouse	N	1	0.00441014332965821	0.027027027027027	Singlet	0	NA	NA	2	1	1	2	Endothelial cells	Stromal cells (ST.31-38-44-)	Endothelial cells	Epithelial_cells	Epithelial cells (Ep.8wk.CEC.Sca1+)	Stromal cells (ST.31-38-44-)
TCTCCGAGTTCCATTT-1	N_TCTCCGAGTTCCATTT	1290	818	N	mouse	N	1	0.00310077519379845	0	Singlet	0	NA	NA	2	1	1	2	Epithelial cells	Stromal cells (ST.31-38-44-)	Endothelial cells	Epithelial_cells	Stem cells (LTHSC)	Stromal cells (ST.31-38-44-)
TCTGCCAGTGGTAACG-1	N_TCTGCCAGTGGTAACG	791	576	N	mouse	N	1	0.00252844500632111	0	Singlet	0	NA	NA	2	1	1	2	Stromal cells	Stromal cells (ST.31-38-44-)	Endothelial cells	Epithelial_cells	Endothelial cells (LEC.CFA)	Stromal cells (ST.31-38-44-)
TCTGGCTTCAGGAAAT-1	N_TCTGGCTTCAGGAAAT	787	553	N	mouse	N	1	0.00381194409148666	0	Singlet	0	NA	NA	2	1	1	2	Endothelial cells	Stromal cells (ST.31-38-44-)	Endothelial cells	Epithelial_cells	Stromal cells (ST.31-38-44-)	Stromal cells (ST.31-38-44-)
TCTTGCGCAAGCTCTA-1	N_TCTTGCGCAAGCTCTA	811	594	N	mouse	N	1	0.00123304562268804	0	Singlet	0	NA	NA	2	1	1	2	Endothelial cells	Stromal cells (ST.31-38-44-)	Endothelial cells	Epithelial_cells	Epithelial cells (Ep.8wk.CEC.Sca1+)	Stromal cells (ST.31-38-44-)
TGACAGTGTTTGTGGT-1	N_TGACAGTGTTTGTGGT	977	701	N	mouse	N	1	0	0	Singlet	0	NA	NA	2	1	1	2	Fibroblasts	Stromal cells (ST.31-38-44-)	Endothelial cells	Epithelial_cells	Fibroblasts (FI)	Stromal cells (ST.31-38-44-)
TGACCCTAGTAAAGCT-1	N_TGACCCTAGTAAAGCT	847	613	N	mouse	N	1	0.00236127508854782	0	Singlet	0	NA	NA	2	1	1	2	Endothelial cells	Stromal cells (ST.31-38-44-)	Endothelial cells	Epithelial_cells	Endothelial cells (LEC)	Stromal cells (ST.31-38-44-)
TGACCCTTCTACGCGG-1	N_TGACCCTTCTACGCGG	763	558	N	mouse	N	1	0.00131061598951507	0	Singlet	0	NA	NA	2	1	1	2	Epithelial cells	Stromal cells (ST.31-38-44-)	Endothelial cells	Epithelial_cells	Epithelial cells (Ep.8wk.CEC.Sca1+)	Stromal cells (ST.31-38-44-)
TGACGCGAGGAACGTC-1	N_TGACGCGAGGAACGTC	895	693	N	mouse	N	1	0	0.378378378378378	Singlet	0	NA	NA	2	1	1	2	Macrophages	Stromal cells (ST.31-38-44-)	Endothelial cells	Epithelial_cells	Macrophages (MF.ALV)	Stromal cells (ST.31-38-44-)
TGACGCGCAGGACAGT-1	N_TGACGCGCAGGACAGT	897	642	N	mouse	N	1	0.00334448160535117	0	Singlet	0	NA	NA	2	1	1	2	Epithelial cells	Stromal cells (ST.31-38-44-)	Endothelial cells	Epithelial_cells	Epithelial cells (Ep.8wk.CEC.Sca1+)	Stromal cells (ST.31-38-44-)
TGAGACTAGCTTTCTT-1	N_TGAGACTAGCTTTCTT	1549	1007	N	mouse	N	1	0.00322788896061975	0.0540540540540541	Singlet	0	NA	NA	2	1	1	2	Fibroblasts	Stromal cells (ST.31-38-44-)	Endothelial cells	Epithelial_cells	Fibroblasts (FI.MTS15+)	Stromal cells (ST.31-38-44-)
TGAGACTGTCCACATA-1	N_TGAGACTGTCCACATA	800	555	N	mouse	N	1	0.0025	0	Singlet	0	NA	NA	2	1	1	2	Stromal cells	Stromal cells (ST.31-38-44-)	Endothelial cells	Epithelial_cells	Fibroblasts (FI)	Stromal cells (ST.31-38-44-)
TGAGCATTCAGAGTTC-1	N_TGAGCATTCAGAGTTC	898	675	N	mouse	N	1	0	0	Singlet	0	NA	NA	2	1	1	2	Fibroblasts	Stromal cells (ST.31-38-44-)	Endothelial cells	Epithelial_cells	Stem cells (LTHSC)	Stromal cells (ST.31-38-44-)
TGAGGAGCATGGGAAC-1	N_TGAGGAGCATGGGAAC	787	564	N	mouse	N	1	0.00508259212198221	0	Singlet	0	NA	NA	2	1	1	2	Epithelial cells	Stromal cells (ST.31-38-44-)	Endothelial cells	Epithelial_cells	Epithelial cells (MECHI.GFP-.ADULT)	Stromal cells (ST.31-38-44-)
TGAGGGATCGAAATCC-1	N_TGAGGGATCGAAATCC	847	594	N	mouse	N	1	0	0	Singlet	0	NA	NA	2	1	1	2	Stromal cells	Stromal cells (ST.31-38-44-)	Endothelial cells	Epithelial_cells	Stem cells (MLP)	Stromal cells (ST.31-38-44-)
TGATTCTAGAAGTATC-1	N_TGATTCTAGAAGTATC	535	411	N	mouse	N	1	0.00373831775700935	0	Singlet	0	NA	NA	2	1	1	2	Fibroblasts	Stromal cells (ST.31-38-44-)	Endothelial cells	Epithelial_cells	Fibroblasts (FI.MTS15+)	Stromal cells (ST.31-38-44-)
TGATTTCCAGCAGTCC-1	N_TGATTTCCAGCAGTCC	854	610	N	mouse	N	1	0.00117096018735363	0	Singlet	0	NA	NA	2	1	1	2	Endothelial cells	Stromal cells (ST.31-38-44-)	Endothelial cells	Epithelial_cells	Endothelial cells (LEC)	Stromal cells (ST.31-38-44-)
TGCCGAGAGGTACAGC-1	N_TGCCGAGAGGTACAGC	843	614	N	mouse	N	1	0.00237247924080664	0	Singlet	0	NA	NA	2	1	1	2	Epithelial cells	Stromal cells (ST.31-38-44-)	Endothelial cells	Epithelial_cells	Stromal cells (ST.31-38-44-)	Stromal cells (ST.31-38-44-)
TGCGACGGTTAGCTAC-1	N_TGCGACGGTTAGCTAC	762	537	N	mouse	N	1	0.00131233595800525	0	Singlet	0	NA	NA	2	1	1	2	Stromal cells	Stromal cells (ST.31-38-44-)	Endothelial cells	Epithelial_cells	Fibroblasts (FI.MTS15+)	Stromal cells (ST.31-38-44-)
TGCGATAGTTACACTG-1	N_TGCGATAGTTACACTG	609	456	N	mouse	N	1	0	0	Singlet	0	NA	NA	2	1	1	2	Fibroblasts	Stromal cells (ST.31-38-44-)	Endothelial cells	Epithelial_cells	Fibroblasts (FI)	Stromal cells (ST.31-38-44-)
TGCGGGTAGGCGCTCT-1	N_TGCGGGTAGGCGCTCT	566	455	N	mouse	N	1	0	0	Singlet	0	NA	NA	2	1	1	2	Endothelial cells	Stromal cells (ST.31-38-44-)	Endothelial cells	Epithelial_cells	Endothelial cells (BEC)	Stromal cells (ST.31-38-44-)
TGCTCCAAGCGTTAGG-1	N_TGCTCCAAGCGTTAGG	710	523	N	mouse	N	1	0.00140845070422535	0	Singlet	0	NA	NA	2	1	1	2	Endothelial cells	Stromal cells (ST.31-38-44-)	Endothelial cells	Epithelial_cells	Endothelial cells (LEC)	Stromal cells (ST.31-38-44-)
TGCTCGTTCGTTCCCA-1	N_TGCTCGTTCGTTCCCA	1212	783	N	mouse	N	1	0.00247524752475248	0	Singlet	0	NA	NA	2	1	1	2	Fibroblasts	Stromal cells (ST.31-38-44-)	Endothelial cells	Epithelial_cells	Stem cells (LTHSC)	Stromal cells (ST.31-38-44-)
TGCTTGCCAAGTATCC-1	N_TGCTTGCCAAGTATCC	1756	1129	N	mouse	N	1	0.00911161731207289	0.324324324324324	Singlet	0	NA	NA	2	1	1	2	Fibroblasts	Stromal cells (ST.31-38-44-)	Endothelial cells	Epithelial_cells	Fibroblasts (FI.MTS15+)	Stromal cells (ST.31-38-44-)
TGGCGTGAGTAGTCCT-1	N_TGGCGTGAGTAGTCCT	775	556	N	mouse	N	1	0	0	Singlet	0	NA	NA	2	1	1	2	Fibroblasts	Stromal cells (ST.31-38-44-)	Endothelial cells	Epithelial_cells	Stromal cells (ST.31-38-44-)	Stromal cells (ST.31-38-44-)
TGGCGTGGTGACAGCA-1	N_TGGCGTGGTGACAGCA	502	391	N	mouse	N	1	0.00398406374501992	0	Singlet	0	NA	NA	2	1	1	2	Eosinophils	Stromal cells (ST.31-38-44-)	Endothelial cells	Epithelial_cells	Epithelial cells (Ep.8wk.CEC.Sca1+)	Stromal cells (ST.31-38-44-)
TGGTACAAGGAAGTCC-1	N_TGGTACAAGGAAGTCC	633	440	N	mouse	N	1	0.00315955766192733	0	Singlet	0	NA	NA	2	1	1	2	Fibroblasts	Stromal cells (ST.31-38-44-)	Endothelial cells	Epithelial_cells	Fibroblasts (FI.MTS15+)	Stromal cells (ST.31-38-44-)
TGTACAGCAGGTGACA-1	N_TGTACAGCAGGTGACA	1529	1122	N	mouse	N	1	0.013080444735121	0.324324324324324	Singlet	0	NA	NA	9	8	8	9	Endothelial cells	Stromal cells (ST.31-38-44-)	Endothelial cells	Epithelial_cells	Endothelial cells (LEC)	Stromal cells (ST.31-38-44-)
TGTCCTGAGGACTGGT-1	N_TGTCCTGAGGACTGGT	837	622	N	mouse	N	1	0.001194743130227	0	Singlet	0	NA	NA	2	1	1	2	Stromal cells	Stromal cells (ST.31-38-44-)	Endothelial cells	Epithelial_cells	Stem cells (LTHSC)	Stromal cells (ST.31-38-44-)
TGTCCTGCAATAAGGT-1	N_TGTCCTGCAATAAGGT	795	564	N	mouse	N	1	0.0050314465408805	0	Singlet	0	NA	NA	2	1	1	2	Stromal cells	Stromal cells (ST.31-38-44-)	Endothelial cells	Epithelial_cells	Fibroblasts (FI.MTS15+)	Stromal cells (ST.31-38-44-)
TGTGAGTGTCCTGGTG-1	N_TGTGAGTGTCCTGGTG	1045	782	N	mouse	N	1	0.00956937799043062	0.108108108108108	Singlet	0	NA	NA	2	1	1	2	Endothelial cells	Stromal cells (ST.31-38-44-)	Endothelial cells	Epithelial_cells	Fibroblasts (FI.MTS15+)	Stromal cells (ST.31-38-44-)
TGTGCGGGTCACTTCC-1	N_TGTGCGGGTCACTTCC	1216	824	N	mouse	N	1	0.00164473684210526	0.0810810810810811	Singlet	0	NA	NA	2	1	1	2	Epithelial cells	Stromal cells (ST.31-38-44-)	Endothelial cells	Epithelial_cells	Fibroblasts (FI.MTS15+)	Stromal cells (ST.31-38-44-)
TGTTGAGCAAACTGCT-1	N_TGTTGAGCAAACTGCT	1080	722	N	mouse	N	1	0	0	Singlet	0	NA	NA	2	1	1	2	Endothelial cells	Stromal cells (ST.31-38-44-)	Endothelial cells	Epithelial_cells	Endothelial cells (LEC)	Stromal cells (ST.31-38-44-)
TTACCGCGTGTTGCCG-1	N_TTACCGCGTGTTGCCG	667	506	N	mouse	N	1	0	0	Singlet	0	NA	NA	2	1	1	2	Epithelial cells	Stromal cells (ST.31-38-44-)	Endothelial cells	Epithelial_cells	Epithelial cells (MECHI.GFP-.ADULT)	Stromal cells (ST.31-38-44-)
TTCCGGTGTGGAAATT-1	N_TTCCGGTGTGGAAATT	990	755	N	mouse	N	1	0.00606060606060606	0.135135135135135	Singlet	0	NA	NA	2	1	1	2	Endothelial cells	Stromal cells (ST.31-38-44-)	Endothelial cells	Epithelial_cells	Fibroblasts (FI.MTS15+)	Stromal cells (ST.31-38-44-)
TTCTAACAGCCTCATA-1	N_TTCTAACAGCCTCATA	1722	1112	N	mouse	N	1	0.0121951219512195	0.405405405405405	Singlet	0	NA	NA	2	1	1	2	Stromal cells	Stromal cells (ST.31-38-44-)	Endothelial cells	Epithelial_cells	Stromal cells (ST.31-38-44-)	Stromal cells (ST.31-38-44-)
TTCTGTAAGTGTAGAT-1	N_TTCTGTAAGTGTAGAT	931	707	N	mouse	N	1	0.00214822771213749	0	Singlet	0	NA	NA	2	1	1	2	Endothelial cells	Stromal cells (ST.31-38-44-)	Endothelial cells	Epithelial_cells	Stromal cells (ST.31-38-44-)	Stromal cells (ST.31-38-44-)
TTCTTCCAGACTCCGC-1	N_TTCTTCCAGACTCCGC	1616	1056	N	mouse	N	1	0.00123762376237624	0.027027027027027	Singlet	0	NA	NA	2	1	1	2	Endothelial cells	Stromal cells (ST.31-38-44-)	Endothelial cells	Epithelial_cells	Endothelial cells (LEC)	Stromal cells (ST.31-38-44-)
TTGAGTGGTGCATTAC-1	N_TTGAGTGGTGCATTAC	1613	1120	N	mouse	N	1	0.00123992560446373	0.162162162162162	Singlet	0	NA	NA	9	8	8	9	Endothelial cells	Stromal cells (ST.31-38-44-)	Endothelial cells	Epithelial_cells	Fibroblasts (FI.MTS15+)	Stromal cells (ST.31-38-44-)
TTGCATTTCCGATTAG-1	N_TTGCATTTCCGATTAG	1469	950	N	mouse	N	1	0.00068073519400953	0.027027027027027	Singlet	0	NA	NA	2	1	1	2	Stromal cells	Stromal cells (ST.31-38-44-)	Endothelial cells	Epithelial_cells	Stromal cells (ST.31-38-44-)	Stromal cells (ST.31-38-44-)
TTGCGTCGTAGAGATT-1	N_TTGCGTCGTAGAGATT	580	494	N	mouse	N	1	0	0.027027027027027	Singlet	0	NA	NA	2	1	1	2	Macrophages	Stromal cells (ST.31-38-44-)	Endothelial cells	Epithelial_cells	Macrophages (MF)	Stromal cells (ST.31-38-44-)
TTGCTGCGTAGTACGG-1	N_TTGCTGCGTAGTACGG	1072	741	N	mouse	N	1	0.00186567164179104	0	Singlet	0	NA	NA	2	1	1	2	Epithelial cells	Stromal cells (ST.31-38-44-)	Endothelial cells	Epithelial_cells	Stromal cells (ST.31-38-44-)	Stromal cells (ST.31-38-44-)
TTGGATGGTTGCATTG-1	N_TTGGATGGTTGCATTG	974	763	N	mouse	N	1	0.00102669404517454	0.189189189189189	Singlet	0	NA	NA	2	1	1	2	T cells	Stromal cells (ST.31-38-44-)	Endothelial cells	Epithelial_cells	Tgd (Tgd.VG2+)	Stromal cells (ST.31-38-44-)
TTGGTTTCAGATTTCG-1	N_TTGGTTTCAGATTTCG	1886	1085	N	mouse	N	1	0.000530222693531283	0.0810810810810811	Singlet	0	NA	NA	2	1	1	2	Fibroblasts	Stromal cells (ST.31-38-44-)	Endothelial cells	Epithelial_cells	Stromal cells (ST.31-38-44-)	Stromal cells (ST.31-38-44-)
TTGGTTTTCTGTCAGA-1	N_TTGGTTTTCTGTCAGA	2024	1252	N	mouse	N	1	0.00296442687747036	0.459459459459459	Singlet	0	NA	NA	9	8	8	9	Endothelial cells	Stromal cells (ST.31-38-44-)	Endothelial cells	Epithelial_cells	Fibroblasts (FI)	Stromal cells (ST.31-38-44-)
TTTACTGAGTGCTCAT-1	N_TTTACTGAGTGCTCAT	1061	728	N	mouse	N	1	0.00282752120640905	0	Singlet	0	NA	NA	2	1	1	2	Endothelial cells	Stromal cells (ST.31-38-44-)	Endothelial cells	Epithelial_cells	Stem cells (SC.STSL)	Stromal cells (ST.31-38-44-)
TTTACTGGTCTCAAGT-1	N_TTTACTGGTCTCAAGT	1053	677	N	mouse	N	1	0.00189933523266857	0	Singlet	0	NA	NA	2	1	1	2	Endothelial cells	Stromal cells (ST.31-38-44-)	Endothelial cells	Epithelial_cells	Stem cells (SC.STSL)	Stromal cells (ST.31-38-44-)
TTTCAGTAGCAATAAC-1	N_TTTCAGTAGCAATAAC	1039	774	N	mouse	N	1	0.00481231953801732	0.162162162162162	Singlet	0	NA	NA	9	8	8	9	Endothelial cells	Stromal cells (ST.31-38-44-)	Endothelial cells	Epithelial_cells	Endothelial cells (LEC)	Stromal cells (ST.31-38-44-)
TTTCATGGTAGTCGTT-1	N_TTTCATGGTAGTCGTT	1505	1040	N	mouse	N	1	0.00398671096345515	0.189189189189189	Singlet	0	NA	NA	2	1	1	2	T cells	Stromal cells (ST.31-38-44-)	Endothelial cells	Epithelial_cells	Stem cells (SC.STSL)	Stromal cells (ST.31-38-44-)
TTTCATGTCTTCGACC-1	N_TTTCATGTCTTCGACC	598	483	N	mouse	N	1	0.00668896321070234	0.405405405405405	Singlet	0	NA	NA	2	1	1	2	Macrophages	Stromal cells (ST.31-38-44-)	Endothelial cells	Epithelial_cells	Macrophages (MF)	Stromal cells (ST.31-38-44-)
TTTGATCCAAGTATAG-1	N_TTTGATCCAAGTATAG	1012	718	N	mouse	N	1	0.00395256916996047	0	Singlet	0	NA	NA	2	1	1	2	Endothelial cells	Stromal cells (ST.31-38-44-)	Endothelial cells	Epithelial_cells	Epithelial cells (Ep.8wk.CEC.Sca1+)	Stromal cells (ST.31-38-44-)
TTTGATCGTCTTGGTA-1	N_TTTGATCGTCTTGGTA	978	663	N	mouse	N	1	0	0	Singlet	0	NA	NA	2	1	1	2	Epithelial cells	Stromal cells (ST.31-38-44-)	Endothelial cells	Epithelial_cells	Stromal cells (ST.31-38-44-)	Stromal cells (ST.31-38-44-)
AAACGAAGTGATATAG-2	C_AAACGAAGTGATATAG	1959	1226	C	mouse	C	1	0.00816743236345074	NA	NA	0	0.0363636363636364	Singlet	2	1	1	2	Epithelial cells	Stromal cells (ST.31-38-44-)	Endothelial cells	Epithelial_cells	Stem cells (SC.STSL)	Stromal cells (ST.31-38-44-)
AAAGGATTCGGTCACG-2	C_AAAGGATTCGGTCACG	1072	733	C	mouse	C	1	0.00373134328358209	NA	NA	0	0	Singlet	2	1	1	2	Stromal cells	Stromal cells (ST.31-38-44-)	Endothelial cells	Epithelial_cells	Fibroblasts (FI.MTS15+)	Stromal cells (ST.31-38-44-)
AAAGGGCAGTTGTCGT-2	C_AAAGGGCAGTTGTCGT	6266	3123	C	mouse	C	1	0.0017555059048835	NA	NA	0	0.418181818181818	Singlet	9	8	8	9	Endothelial cells	Stromal cells (ST.31-38-44-)	Endothelial cells	Epithelial_cells	Endothelial cells (BEC)	Stromal cells (ST.31-38-44-)
AAAGTGAAGAATTGTG-2	C_AAAGTGAAGAATTGTG	1374	922	C	mouse	C	1	0.00655021834061135	NA	NA	0	0.0181818181818182	Singlet	2	1	1	2	Stromal cells	Stromal cells (ST.31-38-44-)	Endothelial cells	Epithelial_cells	Stem cells (SC.STSL)	Stromal cells (ST.31-38-44-)
AAAGTGAAGCATTGTC-2	C_AAAGTGAAGCATTGTC	1749	1116	C	mouse	C	1	0.0028587764436821	NA	NA	0	0	Singlet	2	1	1	2	Macrophages	Stromal cells (ST.31-38-44-)	Endothelial cells	Epithelial_cells	Stromal cells (ST.31-38-44-)	Stromal cells (ST.31-38-44-)
AAAGTGACACCCATAA-2	C_AAAGTGACACCCATAA	1523	978	C	mouse	C	1	0.00853578463558766	NA	NA	0	0.0181818181818182	Singlet	2	1	1	2	Epithelial cells	Stromal cells (ST.31-38-44-)	Endothelial cells	Epithelial_cells	Epithelial cells (Ep.8wk.CEC.Sca1+)	Stromal cells (ST.31-38-44-)
AACAACCCAAGGGCAT-2	C_AACAACCCAAGGGCAT	1321	994	C	mouse	C	1	0.00302800908402725	NA	NA	0	0.218181818181818	Singlet	2	1	1	2	Macrophages	Stromal cells (ST.31-38-44-)	Endothelial cells	Epithelial_cells	Macrophages (MF)	Stromal cells (ST.31-38-44-)
AACACACCACCATAAC-2	C_AACACACCACCATAAC	890	615	C	mouse	C	1	0.0157303370786517	NA	NA	0	0.0181818181818182	Singlet	2	1	1	2	Fibroblasts	Stromal cells (ST.31-38-44-)	Endothelial cells	Epithelial_cells	Stromal cells (ST.31-38-44-)	Stromal cells (ST.31-38-44-)
AACCACATCGGTATGT-2	C_AACCACATCGGTATGT	3266	1870	C	mouse	C	1	0.00489895897121862	NA	NA	0	0.2	Singlet	2	1	1	2	B cells	Stromal cells (ST.31-38-44-)	Endothelial cells	Epithelial_cells	Stromal cells (ST.31-38-44-)	Stromal cells (ST.31-38-44-)
AACCCAACATCCAATG-2	C_AACCCAACATCCAATG	900	619	C	mouse	C	1	0.01	NA	NA	0	0.0545454545454545	Singlet	2	1	1	2	Endothelial cells	Stromal cells (ST.31-38-44-)	Endothelial cells	Epithelial_cells	Stromal cells (ST.31-38-44-)	Stromal cells (ST.31-38-44-)
AACCTTTGTTTAGACC-2	C_AACCTTTGTTTAGACC	1538	1017	C	mouse	C	1	0.00130039011703511	NA	NA	0	0	Singlet	2	1	1	2	Fibroblasts	Stromal cells (ST.31-38-44-)	Endothelial cells	Epithelial_cells	Fibroblasts (FI.MTS15+)	Stromal cells (ST.31-38-44-)
AACGGGATCGCTGTCT-2	C_AACGGGATCGCTGTCT	1426	918	C	mouse	C	1	0.00420757363253857	NA	NA	0	0	Singlet	2	1	1	2	Fibroblasts	Stromal cells (ST.31-38-44-)	Endothelial cells	Epithelial_cells	Stromal cells (ST.31-38-44-)	Stromal cells (ST.31-38-44-)
AACGTCACAGACCATT-2	C_AACGTCACAGACCATT	1628	959	C	mouse	C	1	0.00614250614250614	NA	NA	0	0.0181818181818182	Singlet	2	1	1	2	Stromal cells	Stromal cells (ST.31-38-44-)	Endothelial cells	Epithelial_cells	Stromal cells (ST.31-38-44-)	Stromal cells (ST.31-38-44-)
AACGTCAGTGTGTGGA-2	C_AACGTCAGTGTGTGGA	825	637	C	mouse	C	1	0.00848484848484849	NA	NA	0	0	Singlet	2	1	1	2	Endothelial cells	Stromal cells (ST.31-38-44-)	Endothelial cells	Epithelial_cells	Stromal cells (ST.31-38-44-)	Stromal cells (ST.31-38-44-)
AACTTCTAGTAACCGG-2	C_AACTTCTAGTAACCGG	4403	2457	C	mouse	C	1	0.00794912559618442	NA	NA	0	0.236363636363636	Singlet	2	1	1	2	Epithelial cells	Stromal cells (ST.31-38-44-)	Endothelial cells	Epithelial_cells	Stromal cells (ST.31-38-44-)	Stromal cells (ST.31-38-44-)
AACTTCTTCGCAGTGC-2	C_AACTTCTTCGCAGTGC	3245	1705	C	mouse	C	1	0.0024653312788906	NA	NA	0	0.0181818181818182	Singlet	2	1	1	2	Endothelial cells	Stromal cells (ST.31-38-44-)	Endothelial cells	Epithelial_cells	Endothelial cells (LEC)	Stromal cells (ST.31-38-44-)
AAGAACATCTTCTGGC-2	C_AAGAACATCTTCTGGC	1415	945	C	mouse	C	1	0.0127208480565371	NA	NA	0	0.0545454545454545	Singlet	2	1	1	2	Fibroblasts	Stromal cells (ST.31-38-44-)	Endothelial cells	Epithelial_cells	Stromal cells (ST.31-38-44-)	Stromal cells (ST.31-38-44-)
AAGACAAAGGCCCAAA-2	C_AAGACAAAGGCCCAAA	2413	1372	C	mouse	C	1	0.00331537505180274	NA	NA	0	0	Singlet	2	1	1	2	Fibroblasts	Stromal cells (ST.31-38-44-)	Endothelial cells	Epithelial_cells	Stromal cells (ST.31-38-44-)	Stromal cells (ST.31-38-44-)
AAGCGTTCACGAGAAC-2	C_AAGCGTTCACGAGAAC	2799	1753	C	mouse	C	1	0.00571632725973562	NA	NA	0	0.345454545454545	Singlet	9	8	8	9	Endothelial cells	Stromal cells (ST.31-38-44-)	Endothelial cells	Epithelial_cells	Stromal cells (ST.31-38-44-)	Stromal cells (ST.31-38-44-)
AAGGAATCACCTATCC-2	C_AAGGAATCACCTATCC	4125	2017	C	mouse	C	1	0.0206060606060606	NA	NA	0	0.0545454545454545	Singlet	2	1	1	2	Fibroblasts	Stromal cells (ST.31-38-44-)	Endothelial cells	Epithelial_cells	Stromal cells (ST.31-38-44-)	Stromal cells (ST.31-38-44-)
AAGTTCGTCTTCCTAA-2	C_AAGTTCGTCTTCCTAA	1315	880	C	mouse	C	1	0.00456273764258555	NA	NA	0	0	Singlet	2	1	1	2	Fibroblasts	Stromal cells (ST.31-38-44-)	Endothelial cells	Epithelial_cells	Stromal cells (ST.31-38-44-)	Stromal cells (ST.31-38-44-)
AATCGACCAGGTATGG-2	C_AATCGACCAGGTATGG	2071	1276	C	mouse	C	1	0.00482858522452921	NA	NA	0	0.0181818181818182	Singlet	2	1	1	2	Endothelial cells	Stromal cells (ST.31-38-44-)	Endothelial cells	Epithelial_cells	Endothelial cells (LEC.CFA)	Stromal cells (ST.31-38-44-)
ACAACCATCGGTCGAC-2	C_ACAACCATCGGTCGAC	3078	1711	C	mouse	C	1	0.00357374918778428	NA	NA	0	0.0727272727272727	Singlet	2	1	1	2	DC	Stromal cells (ST.31-38-44-)	Endothelial cells	Epithelial_cells	DC (DC.103+11B-)	Stromal cells (ST.31-38-44-)
ACACGCGCAAGGCCTC-2	C_ACACGCGCAAGGCCTC	1773	1139	C	mouse	C	1	0.00451212633953751	NA	NA	0	0.0181818181818182	Singlet	2	1	1	2	Fibroblasts	Stromal cells (ST.31-38-44-)	Endothelial cells	Epithelial_cells	Stromal cells (ST.31-38-44-)	Stromal cells (ST.31-38-44-)
ACACTGACACCTTCCA-2	C_ACACTGACACCTTCCA	2236	1354	C	mouse	C	1	0.000894454382826476	NA	NA	0	0.0181818181818182	Singlet	2	1	1	2	Fibroblasts	Stromal cells (ST.31-38-44-)	Endothelial cells	Epithelial_cells	Stromal cells (ST.31-38-44-)	Stromal cells (ST.31-38-44-)
ACAGAAATCTCGGTAA-2	C_ACAGAAATCTCGGTAA	2778	1635	C	mouse	C	1	0.00179985601151908	NA	NA	0	0.0727272727272727	Singlet	9	8	8	9	Endothelial cells	Stromal cells (ST.31-38-44-)	Endothelial cells	Epithelial_cells	Endothelial cells (LEC)	Stromal cells (ST.31-38-44-)
ACAGGGAGTGTGTCGC-2	C_ACAGGGAGTGTGTCGC	2399	1489	C	mouse	C	1	0.00416840350145894	NA	NA	0	0.272727272727273	Singlet	9	8	8	9	Endothelial cells	Stromal cells (ST.31-38-44-)	Endothelial cells	Epithelial_cells	Stromal cells (ST.31-38-44-)	Stromal cells (ST.31-38-44-)
ACATCCCAGGCTATCT-2	C_ACATCCCAGGCTATCT	2640	1548	C	mouse	C	1	0.00643939393939394	NA	NA	0	0.0545454545454545	Singlet	2	1	1	2	Endothelial cells	Stromal cells (ST.31-38-44-)	Endothelial cells	Epithelial_cells	DC (DC.103-11B+24+)	Stromal cells (ST.31-38-44-)
ACATCCCTCTGAGGCC-2	C_ACATCCCTCTGAGGCC	962	654	C	mouse	C	1	0.0051975051975052	NA	NA	0	0.0363636363636364	Singlet	2	1	1	2	Fibroblasts	Stromal cells (ST.31-38-44-)	Endothelial cells	Epithelial_cells	Stromal cells (ST.31-38-44-)	Stromal cells (ST.31-38-44-)
ACCATTTAGAGAACCC-2	C_ACCATTTAGAGAACCC	984	762	C	mouse	C	1	0.00508130081300813	NA	NA	0	0.0363636363636364	Singlet	2	1	1	2	Macrophages	Stromal cells (ST.31-38-44-)	Endothelial cells	Epithelial_cells	Macrophages (MF.II-480HI)	Stromal cells (ST.31-38-44-)
ACCCAAAGTCTTGGTA-2	C_ACCCAAAGTCTTGGTA	939	661	C	mouse	C	1	0.00958466453674121	NA	NA	0	0.0181818181818182	Singlet	2	1	1	2	Fibroblasts	Stromal cells (ST.31-38-44-)	Endothelial cells	Epithelial_cells	Stromal cells (ST.31-38-44-)	Stromal cells (ST.31-38-44-)
ACCCTCAAGCATTTGC-2	C_ACCCTCAAGCATTTGC	1307	930	C	mouse	C	1	0.000765110941086458	NA	NA	0	0	Singlet	9	8	8	9	Endothelial cells	Stromal cells (ST.31-38-44-)	Endothelial cells	Epithelial_cells	Stromal cells (ST.31-38-44-)	Stromal cells (ST.31-38-44-)
ACCGTTCGTTCGGACC-2	C_ACCGTTCGTTCGGACC	2758	1503	C	mouse	C	1	0.00725163161711385	NA	NA	0	0.0181818181818182	Singlet	2	1	1	2	Epithelial cells	Stromal cells (ST.31-38-44-)	Endothelial cells	Epithelial_cells	Stromal cells (ST.31-38-44-)	Stromal cells (ST.31-38-44-)
ACCGTTCTCGGAATTC-2	C_ACCGTTCTCGGAATTC	2259	1277	C	mouse	C	1	0.00177069499778663	NA	NA	0	0.0181818181818182	Singlet	2	1	1	2	Fibroblasts	Stromal cells (ST.31-38-44-)	Endothelial cells	Epithelial_cells	Endothelial cells (LEC)	Stromal cells (ST.31-38-44-)
ACCTGAAGTAGCGTCC-2	C_ACCTGAAGTAGCGTCC	1882	1097	C	mouse	C	1	0.00478214665249734	NA	NA	0	0	Singlet	2	1	1	2	Epithelial cells	Stromal cells (ST.31-38-44-)	Endothelial cells	Epithelial_cells	Epithelial cells (Ep.8wk.CEC.Sca1+)	Stromal cells (ST.31-38-44-)
ACGATCACAACGCCCA-2	C_ACGATCACAACGCCCA	4053	2042	C	mouse	C	1	0.0108561559338761	NA	NA	0	0.363636363636364	Singlet	9	8	8	9	Endothelial cells	Stromal cells (ST.31-38-44-)	Endothelial cells	Epithelial_cells	Stromal cells (ST.31-38-44-)	Stromal cells (ST.31-38-44-)
ACGATCAGTGAGATAT-2	C_ACGATCAGTGAGATAT	6077	2939	C	mouse	C	1	0.00394931709725193	NA	NA	0	0.363636363636364	Singlet	6	5	5	6	Fibroblasts	Stromal cells (ST.31-38-44-)	Endothelial cells	Epithelial_cells	Fibroblasts (FI.MTS15+)	Stromal cells (ST.31-38-44-)
ACGATGTAGAGAGTGA-2	C_ACGATGTAGAGAGTGA	950	674	C	mouse	C	1	0.00631578947368421	NA	NA	0	0.0181818181818182	Singlet	2	1	1	2	Epithelial cells	Stromal cells (ST.31-38-44-)	Endothelial cells	Epithelial_cells	Stromal cells (ST.31-38-44-)	Stromal cells (ST.31-38-44-)
ACGCACGTCGTTGCCT-2	C_ACGCACGTCGTTGCCT	1943	1129	C	mouse	C	1	0.0036026762738034	NA	NA	0	0	Singlet	2	1	1	2	Endothelial cells	Stromal cells (ST.31-38-44-)	Endothelial cells	Epithelial_cells	Stromal cells (ST.31-38-44-)	Stromal cells (ST.31-38-44-)
ACGTAGTAGCTCGAAG-2	C_ACGTAGTAGCTCGAAG	773	539	C	mouse	C	1	0.0142302716688228	NA	NA	0	0.0363636363636364	Singlet	2	1	1	2	Fibroblasts	Stromal cells (ST.31-38-44-)	Endothelial cells	Epithelial_cells	Stromal cells (ST.31-38-44-)	Stromal cells (ST.31-38-44-)
ACGTCCTAGGCAGGTT-2	C_ACGTCCTAGGCAGGTT	2613	1422	C	mouse	C	1	0.00191350937619594	NA	NA	0	0	Singlet	2	1	1	2	Epithelial cells	Stromal cells (ST.31-38-44-)	Endothelial cells	Epithelial_cells	Stromal cells (ST.31-38-44-)	Stromal cells (ST.31-38-44-)
ACGTTCCGTTGAGAGC-2	C_ACGTTCCGTTGAGAGC	2875	1776	C	mouse	C	1	0.00208695652173913	NA	NA	0	0.0909090909090909	Singlet	2	1	1	2	Macrophages	Stromal cells (ST.31-38-44-)	Endothelial cells	Epithelial_cells	Monocytes (MO.6C-II+)	Stromal cells (ST.31-38-44-)
ACTATGGGTTGCAAGG-2	C_ACTATGGGTTGCAAGG	1600	1031	C	mouse	C	1	0.003125	NA	NA	0	0.0181818181818182	Singlet	2	1	1	2	Epithelial cells	Stromal cells (ST.31-38-44-)	Endothelial cells	Epithelial_cells	Stem cells (LTHSC)	Stromal cells (ST.31-38-44-)
ACTATTCCACGTACTA-2	C_ACTATTCCACGTACTA	1232	846	C	mouse	C	1	0.0105519480519481	NA	NA	0	0.0545454545454545	Singlet	2	1	1	2	Epithelial cells	Stromal cells (ST.31-38-44-)	Endothelial cells	Epithelial_cells	Fibroblasts (FI)	Stromal cells (ST.31-38-44-)
ACTCTCGTCGAAATCC-2	C_ACTCTCGTCGAAATCC	2159	1216	C	mouse	C	1	0.00277906438165818	NA	NA	0	0	Singlet	2	1	1	2	Fibroblasts	Stromal cells (ST.31-38-44-)	Endothelial cells	Epithelial_cells	Stromal cells (ST.31-38-44-)	Stromal cells (ST.31-38-44-)
ACTGTGAAGATGCCGA-2	C_ACTGTGAAGATGCCGA	2164	1292	C	mouse	C	1	0.00785582255083179	NA	NA	0	0	Singlet	2	1	1	2	Epithelial cells	Stromal cells (ST.31-38-44-)	Endothelial cells	Epithelial_cells	Epithelial cells (MECHI.GFP-.ADULT)	Stromal cells (ST.31-38-44-)
ACTTCGCAGAGCCGAT-2	C_ACTTCGCAGAGCCGAT	1030	723	C	mouse	C	1	0.0029126213592233	NA	NA	0	0	Singlet	2	1	1	2	Epithelial cells	Stromal cells (ST.31-38-44-)	Endothelial cells	Epithelial_cells	Fibroblasts (FI)	Stromal cells (ST.31-38-44-)
ACTTTCAAGATACAGT-2	C_ACTTTCAAGATACAGT	2264	1362	C	mouse	C	1	0.00485865724381625	NA	NA	0	0.0363636363636364	Singlet	2	1	1	2	Macrophages	Stromal cells (ST.31-38-44-)	Endothelial cells	Epithelial_cells	Fibroblasts (FI)	Stromal cells (ST.31-38-44-)
AGAAGTAGTAGTGATA-2	C_AGAAGTAGTAGTGATA	1189	806	C	mouse	C	1	0.0100925147182506	NA	NA	0	0.0181818181818182	Singlet	2	1	1	2	Fibroblasts	Stromal cells (ST.31-38-44-)	Endothelial cells	Epithelial_cells	Stromal cells (ST.31-38-44-)	Stromal cells (ST.31-38-44-)
AGACAAAAGACACACG-2	C_AGACAAAAGACACACG	2348	1278	C	mouse	C	1	0.00383304940374787	NA	NA	0	0	Singlet	2	1	1	2	Stromal cells	Stromal cells (ST.31-38-44-)	Endothelial cells	Epithelial_cells	Stromal cells (ST.31-38-44-)	Stromal cells (ST.31-38-44-)
AGACACTCACGACAGA-2	C_AGACACTCACGACAGA	1780	1072	C	mouse	C	1	0.00393258426966292	NA	NA	0	0	Singlet	2	1	1	2	Fibroblasts	Stromal cells (ST.31-38-44-)	Endothelial cells	Epithelial_cells	Fibroblasts (FI.MTS15+)	Stromal cells (ST.31-38-44-)
AGACAGGCAACCGATT-2	C_AGACAGGCAACCGATT	2909	1807	C	mouse	C	1	0.00481265039532485	NA	NA	0	0.290909090909091	Singlet	2	1	1	2	Tgd	Stromal cells (ST.31-38-44-)	Endothelial cells	Epithelial_cells	Tgd (Tgd.VG2+)	Stromal cells (ST.31-38-44-)
AGACTCAAGGACAGTC-2	C_AGACTCAAGGACAGTC	1026	791	C	mouse	C	1	0.00487329434697856	NA	NA	0	0.0545454545454545	Singlet	2	1	1	2	Stromal cells	Stromal cells (ST.31-38-44-)	Endothelial cells	Epithelial_cells	Stromal cells (ST.31-38-44-)	Stromal cells (ST.31-38-44-)
AGACTCAGTGGCTACC-2	C_AGACTCAGTGGCTACC	1911	1141	C	mouse	C	1	0.00209314495028781	NA	NA	0	0	Singlet	2	1	1	2	Endothelial cells	Stromal cells (ST.31-38-44-)	Endothelial cells	Epithelial_cells	Fibroblasts (FI)	Stromal cells (ST.31-38-44-)
AGAGAGCAGCCGTAAG-2	C_AGAGAGCAGCCGTAAG	1960	1201	C	mouse	C	1	0.00153061224489796	NA	NA	0	0	Singlet	2	1	1	2	Fibroblasts	Stromal cells (ST.31-38-44-)	Endothelial cells	Epithelial_cells	Stromal cells (ST.31-38-44-)	Stromal cells (ST.31-38-44-)
AGAGCCCTCGCCGAGT-2	C_AGAGCCCTCGCCGAGT	2172	1221	C	mouse	C	1	0.00506445672191529	NA	NA	0	0	Singlet	2	1	1	2	Fibroblasts	Stromal cells (ST.31-38-44-)	Endothelial cells	Epithelial_cells	DC (DC.103-11B+24+)	Stromal cells (ST.31-38-44-)
AGATGAAGTCGCACGT-2	C_AGATGAAGTCGCACGT	1376	912	C	mouse	C	1	0.00726744186046512	NA	NA	0	0.0181818181818182	Singlet	2	1	1	2	Fibroblasts	Stromal cells (ST.31-38-44-)	Endothelial cells	Epithelial_cells	Stromal cells (ST.31-38-44-)	Stromal cells (ST.31-38-44-)
AGCATCAGTCCTTGTC-2	C_AGCATCAGTCCTTGTC	2182	1231	C	mouse	C	1	0.00549954170485793	NA	NA	0	0.0181818181818182	Singlet	2	1	1	2	Macrophages	Stromal cells (ST.31-38-44-)	Endothelial cells	Epithelial_cells	Epithelial cells (Ep.8wk.CEC.Sca1+)	Stromal cells (ST.31-38-44-)
AGCCAATTCTCAGTCC-2	C_AGCCAATTCTCAGTCC	1119	810	C	mouse	C	1	0.00446827524575514	NA	NA	0	0.0181818181818182	Singlet	2	1	1	2	Stromal cells	Stromal cells (ST.31-38-44-)	Endothelial cells	Epithelial_cells	Stromal cells (ST.31-38-44-)	Stromal cells (ST.31-38-44-)
AGCCACGAGATTGGGC-2	C_AGCCACGAGATTGGGC	1547	964	C	mouse	C	1	0.0633484162895928	NA	NA	0	0.0909090909090909	Singlet	2	1	1	2	Epithelial cells	Stromal cells (ST.31-38-44-)	Endothelial cells	Epithelial_cells	Epithelial cells (MECHI.GFP-.ADULT)	Stromal cells (ST.31-38-44-)
AGCGCTGCAGTCGAGA-2	C_AGCGCTGCAGTCGAGA	1457	927	C	mouse	C	1	0.00137268359643102	NA	NA	0	0	Singlet	2	1	1	2	Fibroblasts	Stromal cells (ST.31-38-44-)	Endothelial cells	Epithelial_cells	Stromal cells (ST.31-38-44-)	Stromal cells (ST.31-38-44-)
AGCGTATTCTGGGCGT-2	C_AGCGTATTCTGGGCGT	2154	1270	C	mouse	C	1	0.010213556174559	NA	NA	0	0	Singlet	2	1	1	2	Endothelial cells	Stromal cells (ST.31-38-44-)	Endothelial cells	Epithelial_cells	Stromal cells (ST.31-38-44-)	Stromal cells (ST.31-38-44-)
AGGAAATGTAGAGATT-2	C_AGGAAATGTAGAGATT	2067	1287	C	mouse	C	1	0.0377358490566038	NA	NA	0	0.0545454545454545	Singlet	2	1	1	2	Stromal cells	Stromal cells (ST.31-38-44-)	Endothelial cells	Epithelial_cells	Epithelial cells (Ep.8wk.CEC.Sca1+)	Stromal cells (ST.31-38-44-)
AGGAGGTCAAACTGCT-2	C_AGGAGGTCAAACTGCT	1864	1118	C	mouse	C	1	0.00214592274678112	NA	NA	0	0	Singlet	2	1	1	2	Epithelial cells	Stromal cells (ST.31-38-44-)	Endothelial cells	Epithelial_cells	Stromal cells (ST.31-38-44-)	Stromal cells (ST.31-38-44-)
AGGAGGTTCCTATGGA-2	C_AGGAGGTTCCTATGGA	1570	1037	C	mouse	C	1	0.00318471337579618	NA	NA	0	0.0363636363636364	Singlet	2	1	1	2	Epithelial cells	Stromal cells (ST.31-38-44-)	Endothelial cells	Epithelial_cells	Stromal cells (ST.31-38-44-)	Stromal cells (ST.31-38-44-)
AGGATAAGTTCTAAGC-2	C_AGGATAAGTTCTAAGC	1657	1035	C	mouse	C	1	0.00482800241400121	NA	NA	0	0	Singlet	2	1	1	2	Endothelial cells	Stromal cells (ST.31-38-44-)	Endothelial cells	Epithelial_cells	Stromal cells (ST.31-38-44-)	Stromal cells (ST.31-38-44-)
AGGGAGTCAGAACTAA-2	C_AGGGAGTCAGAACTAA	1889	1187	C	mouse	C	1	0.00317628374801482	NA	NA	0	0	Singlet	2	1	1	2	Endothelial cells	Stromal cells (ST.31-38-44-)	Endothelial cells	Epithelial_cells	Fibroblasts (FI)	Stromal cells (ST.31-38-44-)
AGGGTGACATCGTCCT-2	C_AGGGTGACATCGTCCT	2565	1543	C	mouse	C	1	0.00272904483430799	NA	NA	0	0.345454545454545	Singlet	2	1	1	2	Fibroblasts	Stromal cells (ST.31-38-44-)	Endothelial cells	Epithelial_cells	Fibroblasts (FI.MTS15+)	Stromal cells (ST.31-38-44-)
AGGTAGGCATCGGAGA-2	C_AGGTAGGCATCGGAGA	1189	812	C	mouse	C	1	0.00841042893187553	NA	NA	0	0.0181818181818182	Singlet	2	1	1	2	Epithelial cells	Stromal cells (ST.31-38-44-)	Endothelial cells	Epithelial_cells	Stromal cells (ST.31-38-44-)	Stromal cells (ST.31-38-44-)
AGGTCTAGTCGTCGGT-2	C_AGGTCTAGTCGTCGGT	1795	1071	C	mouse	C	1	0.00557103064066852	NA	NA	0	0	Singlet	2	1	1	2	Endothelial cells	Stromal cells (ST.31-38-44-)	Endothelial cells	Epithelial_cells	Endothelial cells (LEC)	Stromal cells (ST.31-38-44-)
AGGTCTAGTTCCACGG-2	C_AGGTCTAGTTCCACGG	667	470	C	mouse	C	1	0.0254872563718141	NA	NA	0	0.0181818181818182	Singlet	2	1	1	2	Fibroblasts	Stromal cells (ST.31-38-44-)	Endothelial cells	Epithelial_cells	Monocytes (MO.6C-II+)	Stromal cells (ST.31-38-44-)
AGGTTACAGTGATAGT-2	C_AGGTTACAGTGATAGT	2988	1768	C	mouse	C	1	0.0036813922356091	NA	NA	0	0.363636363636364	Singlet	9	8	8	9	Endothelial cells	Stromal cells (ST.31-38-44-)	Endothelial cells	Epithelial_cells	Fibroblasts (FI.MTS15+)	Stromal cells (ST.31-38-44-)
AGTAACCAGTTAGAAC-2	C_AGTAACCAGTTAGAAC	2990	1705	C	mouse	C	1	0.00301003344481605	NA	NA	0	0	Singlet	2	1	1	2	Fibroblasts	Stromal cells (ST.31-38-44-)	Endothelial cells	Epithelial_cells	Stromal cells (ST.31-38-44-)	Stromal cells (ST.31-38-44-)
AGTAGTCCAGACACCC-2	C_AGTAGTCCAGACACCC	2097	1212	C	mouse	C	1	0.00524558893657606	NA	NA	0	0	Singlet	2	1	1	2	Epithelial cells	Stromal cells (ST.31-38-44-)	Endothelial cells	Epithelial_cells	Stromal cells (ST.31-38-44-)	Stromal cells (ST.31-38-44-)
AGTCAACAGCCTATCA-2	C_AGTCAACAGCCTATCA	1465	914	C	mouse	C	1	0.00546075085324232	NA	NA	0	0.0181818181818182	Singlet	2	1	1	2	Fibroblasts	Stromal cells (ST.31-38-44-)	Endothelial cells	Epithelial_cells	Macrophages (MF.480INT.NAIVE)	Stromal cells (ST.31-38-44-)
AGTCAACCATGGGAAC-2	C_AGTCAACCATGGGAAC	2247	1425	C	mouse	C	1	0.00623052959501558	NA	NA	0	0.4	Singlet	9	8	8	9	Endothelial cells	Stromal cells (ST.31-38-44-)	Endothelial cells	Epithelial_cells	Macrophages (MF.480INT.NAIVE)	Stromal cells (ST.31-38-44-)
AGTCACATCTTTGATC-2	C_AGTCACATCTTTGATC	3609	2035	C	mouse	C	1	0.00415627597672485	NA	NA	0	0.454545454545455	Singlet	9	8	8	9	Endothelial cells	Stromal cells (ST.31-38-44-)	Endothelial cells	Epithelial_cells	Endothelial cells (LEC.CFA)	Stromal cells (ST.31-38-44-)
AGTCTCCGTTATGTCG-2	C_AGTCTCCGTTATGTCG	3295	1760	C	mouse	C	1	0.012443095599393	NA	NA	0	0.0181818181818182	Singlet	2	1	1	2	Stromal cells	Stromal cells (ST.31-38-44-)	Endothelial cells	Epithelial_cells	Stromal cells (ST.31-38-44-)	Stromal cells (ST.31-38-44-)
AGTTAGCCACCAGCGT-2	C_AGTTAGCCACCAGCGT	3784	2030	C	mouse	C	1	0.00211416490486258	NA	NA	0	0.145454545454545	Singlet	9	8	8	9	Epithelial cells	Stromal cells (ST.31-38-44-)	Endothelial cells	Epithelial_cells	Stromal cells (ST.31-38-44-)	Stromal cells (ST.31-38-44-)
AGTTCCCGTAGGTGCA-2	C_AGTTCCCGTAGGTGCA	4399	2267	C	mouse	C	1	0.0202318708797454	NA	NA	0	0.436363636363636	Singlet	9	8	8	9	Fibroblasts	Stromal cells (ST.31-38-44-)	Endothelial cells	Epithelial_cells	Fibroblasts (FI.MTS15+)	Stromal cells (ST.31-38-44-)
ATACCGAAGCAATTAG-2	C_ATACCGAAGCAATTAG	2723	1507	C	mouse	C	1	0.0183621006243114	NA	NA	0	0	Singlet	2	1	1	2	Fibroblasts	Stromal cells (ST.31-38-44-)	Endothelial cells	Epithelial_cells	Stromal cells (ST.31-38-44-)	Stromal cells (ST.31-38-44-)
ATACCTTAGTGCCAGA-2	C_ATACCTTAGTGCCAGA	1452	962	C	mouse	C	1	0.0110192837465565	NA	NA	0	0.0181818181818182	Singlet	2	1	1	2	Stromal cells	Stromal cells (ST.31-38-44-)	Endothelial cells	Epithelial_cells	Stromal cells (ST.31-38-44-)	Stromal cells (ST.31-38-44-)
ATAGAGATCTGTGCGG-2	C_ATAGAGATCTGTGCGG	1401	951	C	mouse	C	1	0.00785153461812991	NA	NA	0	0.0363636363636364	Singlet	2	1	1	2	Fibroblasts	Stromal cells (ST.31-38-44-)	Endothelial cells	Epithelial_cells	DC (DC.LC)	Stromal cells (ST.31-38-44-)
ATAGGCTGTGATAGTA-2	C_ATAGGCTGTGATAGTA	721	493	C	mouse	C	1	0.0110957004160888	NA	NA	0	0.0363636363636364	Singlet	2	1	1	2	Fibroblasts	Stromal cells (ST.31-38-44-)	Endothelial cells	Epithelial_cells	Fibroblasts (FI.MTS15+)	Stromal cells (ST.31-38-44-)
ATCATTCTCTCCCATG-2	C_ATCATTCTCTCCCATG	1864	1079	C	mouse	C	1	0.00107296137339056	NA	NA	0	0	Singlet	2	1	1	2	Epithelial cells	Stromal cells (ST.31-38-44-)	Endothelial cells	Epithelial_cells	Stromal cells (ST.31-38-44-)	Stromal cells (ST.31-38-44-)
ATCCCTGTCATTTGTC-2	C_ATCCCTGTCATTTGTC	977	660	C	mouse	C	1	0.00204708290685773	NA	NA	0	0	Singlet	2	1	1	2	Endothelial cells	Stromal cells (ST.31-38-44-)	Endothelial cells	Epithelial_cells	Endothelial cells (LEC)	Stromal cells (ST.31-38-44-)
ATCGATGTCACATACG-2	C_ATCGATGTCACATACG	2426	1587	C	mouse	C	1	0.00989282769991756	NA	NA	0	0.254545454545455	Singlet	2	1	1	2	B cells	Stromal cells (ST.31-38-44-)	Endothelial cells	Epithelial_cells	Stromal cells (ST.31-38-44-)	Stromal cells (ST.31-38-44-)
ATCGCCTTCCACTTCG-2	C_ATCGCCTTCCACTTCG	2168	1262	C	mouse	C	1	0.003690036900369	NA	NA	0	0.0181818181818182	Singlet	2	1	1	2	Fibroblasts	Stromal cells (ST.31-38-44-)	Endothelial cells	Epithelial_cells	Stromal cells (ST.31-38-44-)	Stromal cells (ST.31-38-44-)
ATCGTGAGTCTGCGCA-2	C_ATCGTGAGTCTGCGCA	967	655	C	mouse	C	1	0.0062047569803516	NA	NA	0	0.0181818181818182	Singlet	2	1	1	2	Fibroblasts	Stromal cells (ST.31-38-44-)	Endothelial cells	Epithelial_cells	Stromal cells (ST.31-38-44-)	Stromal cells (ST.31-38-44-)
ATCTTCATCACGATCA-2	C_ATCTTCATCACGATCA	3790	2033	C	mouse	C	1	0.00158311345646438	NA	NA	0	0.454545454545455	Singlet	2	1	1	2	Fibroblasts	Stromal cells (ST.31-38-44-)	Endothelial cells	Epithelial_cells	Fibroblasts (FI.MTS15+)	Stromal cells (ST.31-38-44-)
ATCTTCATCATTCACT-2	C_ATCTTCATCATTCACT	4669	1960	C	mouse	C	1	0.000428357249946455	NA	NA	0	0	Singlet	2	1	1	2	Epithelial cells	Stromal cells (ST.31-38-44-)	Endothelial cells	Epithelial_cells	Stromal cells (ST.31-38-44-)	Stromal cells (ST.31-38-44-)
ATGAAAGGTCGCCACA-2	C_ATGAAAGGTCGCCACA	2155	1403	C	mouse	C	1	0.00556844547563805	NA	NA	0	0.236363636363636	Singlet	9	8	8	9	Endothelial cells	Stromal cells (ST.31-38-44-)	Endothelial cells	Epithelial_cells	Stem cells (SC.STSL)	Stromal cells (ST.31-38-44-)
ATGAGGGCAGCTCCTT-2	C_ATGAGGGCAGCTCCTT	2556	1493	C	mouse	C	1	0.00391236306729264	NA	NA	0	0	Singlet	2	1	1	2	Stromal cells	Stromal cells (ST.31-38-44-)	Endothelial cells	Epithelial_cells	Stromal cells (ST.31-38-44-)	Stromal cells (ST.31-38-44-)
ATGAGGGGTGGGATTG-2	C_ATGAGGGGTGGGATTG	4023	2094	C	mouse	C	1	0.00671140939597315	NA	NA	0	0.436363636363636	Singlet	2	1	1	2	Fibroblasts	Stromal cells (ST.31-38-44-)	Endothelial cells	Epithelial_cells	Stromal cells (ST.31-38-44-)	Stromal cells (ST.31-38-44-)
ATGAGTCTCTTACGGA-2	C_ATGAGTCTCTTACGGA	2738	1425	C	mouse	C	1	0.00255661066471877	NA	NA	0	0.0181818181818182	Singlet	2	1	1	2	Fibroblasts	Stromal cells (ST.31-38-44-)	Endothelial cells	Epithelial_cells	Stromal cells (ST.31-38-44-)	Stromal cells (ST.31-38-44-)
ATGATCGTCCACACAA-2	C_ATGATCGTCCACACAA	2647	1406	C	mouse	C	1	0.00755572346052135	NA	NA	0	0	Singlet	2	1	1	2	Epithelial cells	Stromal cells (ST.31-38-44-)	Endothelial cells	Epithelial_cells	Epithelial cells (Ep.8wk.CEC.Sca1+)	Stromal cells (ST.31-38-44-)
ATGCCTCAGAAAGTCT-2	C_ATGCCTCAGAAAGTCT	3038	1679	C	mouse	C	1	0.00526662277814352	NA	NA	0	0.0363636363636364	Singlet	2	1	1	2	Fibroblasts	Stromal cells (ST.31-38-44-)	Endothelial cells	Epithelial_cells	Stromal cells (ST.31-38-44-)	Stromal cells (ST.31-38-44-)
ATGGATCCAACTGAAA-2	C_ATGGATCCAACTGAAA	2413	1345	C	mouse	C	1	0.00455864069622876	NA	NA	0	0	Singlet	2	1	1	2	Endothelial cells	Stromal cells (ST.31-38-44-)	Endothelial cells	Epithelial_cells	Stem cells (SC.STSL)	Stromal cells (ST.31-38-44-)
ATGGGTTAGACATCAA-2	C_ATGGGTTAGACATCAA	1851	1075	C	mouse	C	1	0.000540248514316586	NA	NA	0	0	Singlet	2	1	1	2	Fibroblasts	Stromal cells (ST.31-38-44-)	Endothelial cells	Epithelial_cells	Stromal cells (ST.31-38-44-)	Stromal cells (ST.31-38-44-)
ATGGGTTAGTAAACGT-2	C_ATGGGTTAGTAAACGT	1715	1060	C	mouse	C	1	0.00408163265306122	NA	NA	0	0.0181818181818182	Singlet	2	1	1	2	Fibroblasts	Stromal cells (ST.31-38-44-)	Endothelial cells	Epithelial_cells	Stromal cells (ST.31-38-44-)	Stromal cells (ST.31-38-44-)
ATGGTTGCACCTGAAT-2	C_ATGGTTGCACCTGAAT	2041	1244	C	mouse	C	1	0.00195982361587457	NA	NA	0	0	Singlet	2	1	1	2	Endothelial cells	Stromal cells (ST.31-38-44-)	Endothelial cells	Epithelial_cells	Stromal cells (ST.31-38-44-)	Stromal cells (ST.31-38-44-)
ATGTCCCAGAGTCTGG-2	C_ATGTCCCAGAGTCTGG	1443	944	C	mouse	C	1	0.00415800415800416	NA	NA	0	0	Singlet	2	1	1	2	Endothelial cells	Stromal cells (ST.31-38-44-)	Endothelial cells	Epithelial_cells	Macrophages (MF)	Stromal cells (ST.31-38-44-)
ATTCAGGGTCCAACGC-2	C_ATTCAGGGTCCAACGC	2925	1308	C	mouse	C	1	0.0276923076923077	NA	NA	0	0.145454545454545	Singlet	2	1	1	2	Epithelial cells	Stromal cells (ST.31-38-44-)	Endothelial cells	Epithelial_cells	Stromal cells (ST.31-38-44-)	Stromal cells (ST.31-38-44-)
ATTCCATAGCGTCAAG-2	C_ATTCCATAGCGTCAAG	3340	1821	C	mouse	C	1	0.0356287425149701	NA	NA	0	0.327272727272727	Singlet	6	5	5	6	Stromal cells	Stromal cells (ST.31-38-44-)	Endothelial cells	Epithelial_cells	Stromal cells (ST.31-38-44-)	Stromal cells (ST.31-38-44-)
ATTCCCGAGGAATCGC-2	C_ATTCCCGAGGAATCGC	1549	1016	C	mouse	C	1	0.00645577792123951	NA	NA	0	0	Singlet	2	1	1	2	Endothelial cells	Stromal cells (ST.31-38-44-)	Endothelial cells	Epithelial_cells	Stem cells (SC.STSL)	Stromal cells (ST.31-38-44-)
ATTCTACGTCTGCCTT-2	C_ATTCTACGTCTGCCTT	3503	1951	C	mouse	C	1	0.00314016557236654	NA	NA	0	0.4	Singlet	9	8	8	9	Endothelial cells	Stromal cells (ST.31-38-44-)	Endothelial cells	Epithelial_cells	Endothelial cells (BEC)	Stromal cells (ST.31-38-44-)
ATTCTTGCACTTGGGC-2	C_ATTCTTGCACTTGGGC	4937	2484	C	mouse	C	1	0.0113429208021065	NA	NA	0	0.363636363636364	Singlet	9	8	8	9	Endothelial cells	Stromal cells (ST.31-38-44-)	Endothelial cells	Epithelial_cells	Stromal cells (ST.31-38-44-)	Stromal cells (ST.31-38-44-)
ATTGGGTAGCGGGTAT-2	C_ATTGGGTAGCGGGTAT	2856	1710	C	mouse	C	1	0.00140056022408964	NA	NA	0	0.345454545454545	Singlet	2	1	1	2	Stromal cells	Stromal cells (ST.31-38-44-)	Endothelial cells	Epithelial_cells	Stromal cells (ST.31-38-44-)	Stromal cells (ST.31-38-44-)
ATTTCTGAGGTCCCTG-2	C_ATTTCTGAGGTCCCTG	1272	836	C	mouse	C	1	0.00235849056603774	NA	NA	0	0	Singlet	2	1	1	2	Epithelial cells	Stromal cells (ST.31-38-44-)	Endothelial cells	Epithelial_cells	Stromal cells (ST.31-38-44-)	Stromal cells (ST.31-38-44-)
ATTTCTGTCTCGACCT-2	C_ATTTCTGTCTCGACCT	2491	1332	C	mouse	C	1	0.00401445202729827	NA	NA	0	0.0181818181818182	Singlet	2	1	1	2	Endothelial cells	Stromal cells (ST.31-38-44-)	Endothelial cells	Epithelial_cells	Stromal cells (ST.31-38-44-)	Stromal cells (ST.31-38-44-)
CAACCAACACCCTGAG-2	C_CAACCAACACCCTGAG	4620	2153	C	mouse	C	1	0.0432900432900433	NA	NA	0	0.327272727272727	Singlet	9	8	8	9	Endothelial cells	Stromal cells (ST.31-38-44-)	Endothelial cells	Epithelial_cells	Macrophages (MF)	Stromal cells (ST.31-38-44-)
CAACCTCGTCGGTACC-2	C_CAACCTCGTCGGTACC	877	618	C	mouse	C	1	0.0490307867730901	NA	NA	0	0.0363636363636364	Singlet	2	1	1	2	Epithelial cells	Stromal cells (ST.31-38-44-)	Endothelial cells	Epithelial_cells	Stromal cells (ST.31-38-44-)	Stromal cells (ST.31-38-44-)
CAACCTCTCTTCCAGC-2	C_CAACCTCTCTTCCAGC	966	682	C	mouse	C	1	0.0041407867494824	NA	NA	0	0.0181818181818182	Singlet	2	1	1	2	Fibroblasts	Stromal cells (ST.31-38-44-)	Endothelial cells	Epithelial_cells	Stromal cells (ST.31-38-44-)	Stromal cells (ST.31-38-44-)
CAAGACTAGTTGAAGT-2	C_CAAGACTAGTTGAAGT	689	513	C	mouse	C	1	0.00435413642960813	NA	NA	0	0.0181818181818182	Singlet	2	1	1	2	Fibroblasts	Stromal cells (ST.31-38-44-)	Endothelial cells	Epithelial_cells	Stromal cells (ST.31-38-44-)	Stromal cells (ST.31-38-44-)
CAAGAGGTCAGGACGA-2	C_CAAGAGGTCAGGACGA	2901	1743	C	mouse	C	1	0.00654946570148225	NA	NA	0	0.145454545454545	Singlet	9	8	8	9	Fibroblasts	Stromal cells (ST.31-38-44-)	Endothelial cells	Epithelial_cells	Stromal cells (ST.31-38-44-)	Stromal cells (ST.31-38-44-)
CAATCGAAGCAGAAAG-2	C_CAATCGAAGCAGAAAG	1148	876	C	mouse	C	1	0.0078397212543554	NA	NA	0	0.0363636363636364	Singlet	2	1	1	2	Fibroblasts	Stromal cells (ST.31-38-44-)	Endothelial cells	Epithelial_cells	Stromal cells (ST.31-38-44-)	Stromal cells (ST.31-38-44-)
CACAGATCAGTTCCAA-2	C_CACAGATCAGTTCCAA	2576	1468	C	mouse	C	1	0.00194099378881988	NA	NA	0	0	Singlet	2	1	1	2	Epithelial cells	Stromal cells (ST.31-38-44-)	Endothelial cells	Epithelial_cells	Stromal cells (ST.31-38-44-)	Stromal cells (ST.31-38-44-)
CACGAATGTGTCGATT-2	C_CACGAATGTGTCGATT	3939	1854	C	mouse	C	1	0.0294490987560295	NA	NA	0	0.327272727272727	Singlet	2	1	1	2	Stem cells	Stromal cells (ST.31-38-44-)	Endothelial cells	Epithelial_cells	Stem cells (SC.STSL)	Stromal cells (ST.31-38-44-)
CACGTTCTCGCGCCAA-2	C_CACGTTCTCGCGCCAA	1125	760	C	mouse	C	1	0.0133333333333333	NA	NA	0	0.0363636363636364	Singlet	2	1	1	2	Fibroblasts	Stromal cells (ST.31-38-44-)	Endothelial cells	Epithelial_cells	Stromal cells (ST.31-38-44-)	Stromal cells (ST.31-38-44-)
CAGGCCATCCAGGACC-2	C_CAGGCCATCCAGGACC	2301	1327	C	mouse	C	1	0.00304215558452847	NA	NA	0	0	Singlet	2	1	1	2	Endothelial cells	Stromal cells (ST.31-38-44-)	Endothelial cells	Epithelial_cells	Fibroblasts (FI)	Stromal cells (ST.31-38-44-)
CAGGGCTCAACTTGGT-2	C_CAGGGCTCAACTTGGT	990	723	C	mouse	C	1	0.00101010101010101	NA	NA	0	0.0363636363636364	Singlet	2	1	1	2	Stromal cells	Stromal cells (ST.31-38-44-)	Endothelial cells	Epithelial_cells	Stromal cells (ST.31-38-44-)	Stromal cells (ST.31-38-44-)
CAGTGCGTCAACTGAC-2	C_CAGTGCGTCAACTGAC	653	491	C	mouse	C	1	0.00612557427258806	NA	NA	0	0.0181818181818182	Singlet	2	1	1	2	Stromal cells	Stromal cells (ST.31-38-44-)	Endothelial cells	Epithelial_cells	Stromal cells (ST.31-38-44-)	Stromal cells (ST.31-38-44-)
CAGTTAGAGACAACAT-2	C_CAGTTAGAGACAACAT	3935	2065	C	mouse	C	1	0.00228716645489199	NA	NA	0	0.236363636363636	Singlet	9	8	8	9	Endothelial cells	Stromal cells (ST.31-38-44-)	Endothelial cells	Epithelial_cells	Endothelial cells (LEC.CFA)	Stromal cells (ST.31-38-44-)
CAGTTCCAGTTCTCTT-2	C_CAGTTCCAGTTCTCTT	2466	1424	C	mouse	C	1	0.0024330900243309	NA	NA	0	0.0363636363636364	Singlet	2	1	1	2	Fibroblasts	Stromal cells (ST.31-38-44-)	Endothelial cells	Epithelial_cells	Stromal cells (ST.31-38-44-)	Stromal cells (ST.31-38-44-)
CATAAGCAGCTTGTGT-2	C_CATAAGCAGCTTGTGT	3079	1901	C	mouse	C	1	0.00779473855147775	NA	NA	0	0.454545454545455	Singlet	2	1	1	2	T cells	Stromal cells (ST.31-38-44-)	Endothelial cells	Epithelial_cells	Epithelial cells (Ep.8wk.CEC.Sca1+)	Stromal cells (ST.31-38-44-)
CATACCCAGCGACTAG-2	C_CATACCCAGCGACTAG	1152	711	C	mouse	C	1	0.00173611111111111	NA	NA	0	0	Singlet	2	1	1	2	Stromal cells	Stromal cells (ST.31-38-44-)	Endothelial cells	Epithelial_cells	Stromal cells (ST.31-38-44-)	Stromal cells (ST.31-38-44-)
CATACCCAGGATTCAA-2	C_CATACCCAGGATTCAA	3124	1631	C	mouse	C	1	0.00224071702944942	NA	NA	0	0.0363636363636364	Singlet	2	1	1	2	Fibroblasts	Stromal cells (ST.31-38-44-)	Endothelial cells	Epithelial_cells	Endothelial cells (BEC)	Stromal cells (ST.31-38-44-)
CATACCCAGTCAGCGA-2	C_CATACCCAGTCAGCGA	2646	1341	C	mouse	C	1	0.00453514739229025	NA	NA	0	0	Singlet	2	1	1	2	Fibroblasts	Stromal cells (ST.31-38-44-)	Endothelial cells	Epithelial_cells	Stromal cells (ST.31-38-44-)	Stromal cells (ST.31-38-44-)
CATACTTCATAGCTGT-2	C_CATACTTCATAGCTGT	1464	1086	C	mouse	C	1	0.014344262295082	NA	NA	0	0.327272727272727	Singlet	9	8	8	9	Endothelial cells	Stromal cells (ST.31-38-44-)	Endothelial cells	Epithelial_cells	Stem cells (SC.STSL)	Stromal cells (ST.31-38-44-)
CATAGACTCGATTCCC-2	C_CATAGACTCGATTCCC	2540	1522	C	mouse	C	1	0.00511811023622047	NA	NA	0	0.127272727272727	Singlet	2	1	1	2	Neutrophils	Stromal cells (ST.31-38-44-)	Endothelial cells	Epithelial_cells	Neutrophils (GN.ARTH)	Stromal cells (ST.31-38-44-)
CATCCGTGTCCAGTTA-2	C_CATCCGTGTCCAGTTA	3004	1573	C	mouse	C	1	0.00266311584553928	NA	NA	0	0	Singlet	2	1	1	2	Endothelial cells	Stromal cells (ST.31-38-44-)	Endothelial cells	Epithelial_cells	Stem cells (SC.STSL)	Stromal cells (ST.31-38-44-)
CATCGGGGTTGAGAGC-2	C_CATCGGGGTTGAGAGC	1652	1083	C	mouse	C	1	0.00302663438256659	NA	NA	0	0	Singlet	2	1	1	2	Fibroblasts	Stromal cells (ST.31-38-44-)	Endothelial cells	Epithelial_cells	Stromal cells (ST.31-38-44-)	Stromal cells (ST.31-38-44-)
CATGAGTAGGAAAGTG-2	C_CATGAGTAGGAAAGTG	1176	795	C	mouse	C	1	0.0119047619047619	NA	NA	0	0.0909090909090909	Singlet	9	8	8	9	Monocytes	Stromal cells (ST.31-38-44-)	Endothelial cells	Epithelial_cells	Stromal cells (ST.31-38-44-)	Stromal cells (ST.31-38-44-)
CATGAGTTCTGCTAGA-2	C_CATGAGTTCTGCTAGA	1955	1194	C	mouse	C	1	0.00716112531969309	NA	NA	0	0.0181818181818182	Singlet	2	1	1	2	Fibroblasts	Stromal cells (ST.31-38-44-)	Endothelial cells	Epithelial_cells	DC (DC.103-11B+24+)	Stromal cells (ST.31-38-44-)
CATGGTACACGCACCA-2	C_CATGGTACACGCACCA	1430	923	C	mouse	C	1	0.00909090909090909	NA	NA	0	0.0181818181818182	Singlet	2	1	1	2	Stromal cells	Stromal cells (ST.31-38-44-)	Endothelial cells	Epithelial_cells	Stromal cells (ST.31-38-44-)	Stromal cells (ST.31-38-44-)
[truncated: 1,440 more rows]
