# Supplementary material for: Single-cell transcriptomes reveal heterogeneity of chlorine-induced mice acute lung injury and the inhibitory effect of pentoxifylline on ferroptosis
Source: Sci Rep. 2023 Apr 26;13:6833. doi: 10.1038/s41598-023-32093-7 (PMC10131515; doi:10.1038/s41598-023-32093-7)
Supplement: Supplementary file 4 — Supplementary Information 4. [file 41598_2023_32093_MOESM4_ESM.xls]

Barcode	barcode_inuse	nCount_RNA	nFeature_RNA	sampleid	specie	group	batchid	percent.mito	pANN_0.25_0.005_237	DF.classifications_0.25_0.005_237	doublet	pANN_0.25_0.005_526	DF.classifications_0.25_0.005_526	clusters	RNA_snn_res.0.4	seurat_clusters	RNA.tsne.res.0.4	raw_main_celltype	celltype	immgen.main.celltype	new_celltype	raw_single_celltype	immgen.single.celltype
AAACGCTGTAGTGATA-1	N_AAACGCTGTAGTGATA	626	488	N	mouse	N	1	0.00159744408945687	0.027027027027027	Singlet	0	NA	NA	2	1	1	2	Endothelial cells	Stromal cells (ST.31-38-44-)	Endothelial cells	Endothelial_cells	Stromal cells (ST.31-38-44-)	Stromal cells (ST.31-38-44-)
AAAGTGATCGCGTGCA-1	N_AAAGTGATCGCGTGCA	647	509	N	mouse	N	1	0.00618238021638331	0	Singlet	0	NA	NA	2	1	1	2	Endothelial cells	Stromal cells (ST.31-38-44-)	Endothelial cells	Endothelial_cells	Stromal cells (ST.31-38-44-)	Stromal cells (ST.31-38-44-)
AACCAACGTAAGGCTG-1	N_AACCAACGTAAGGCTG	620	494	N	mouse	N	1	0.00645161290322581	0.027027027027027	Singlet	0	NA	NA	2	1	1	2	Endothelial cells	Stromal cells (ST.31-38-44-)	Endothelial cells	Endothelial_cells	Fibroblasts (FI)	Stromal cells (ST.31-38-44-)
AACCACACACGAGGAT-1	N_AACCACACACGAGGAT	1025	742	N	mouse	N	1	0.0165853658536585	0	Singlet	0	NA	NA	2	1	1	2	Endothelial cells	Stromal cells (ST.31-38-44-)	Endothelial cells	Endothelial_cells	Stromal cells (ST.31-38-44-)	Stromal cells (ST.31-38-44-)
AACGGGATCTTTCGAT-1	N_AACGGGATCTTTCGAT	683	533	N	mouse	N	1	0.00732064421669107	0	Singlet	0	NA	NA	2	1	1	2	Endothelial cells	Stromal cells (ST.31-38-44-)	Endothelial cells	Endothelial_cells	Stromal cells (ST.31-38-44-)	Stromal cells (ST.31-38-44-)
AAGATAGGTACGCGTC-1	N_AAGATAGGTACGCGTC	604	476	N	mouse	N	1	0.00165562913907285	0	Singlet	0	NA	NA	2	1	1	2	Endothelial cells	Stromal cells (ST.31-38-44-)	Endothelial cells	Endothelial_cells	Stromal cells (ST.31-38-44-)	Stromal cells (ST.31-38-44-)
AAGGTAACACATTACG-1	N_AAGGTAACACATTACG	945	686	N	mouse	N	1	0.00211640211640212	0	Singlet	0	NA	NA	2	1	1	2	Endothelial cells	Stromal cells (ST.31-38-44-)	Endothelial cells	Endothelial_cells	Stromal cells (ST.31-38-44-)	Stromal cells (ST.31-38-44-)
AAGGTAAGTGTGTCCG-1	N_AAGGTAAGTGTGTCCG	528	412	N	mouse	N	1	0	0.027027027027027	Singlet	0	NA	NA	2	1	1	2	Endothelial cells	Stromal cells (ST.31-38-44-)	Endothelial cells	Endothelial_cells	Stromal cells (ST.31-38-44-)	Stromal cells (ST.31-38-44-)
AATAGAGGTATCGTTG-1	N_AATAGAGGTATCGTTG	529	424	N	mouse	N	1	0.0245746691871456	0.027027027027027	Singlet	0	NA	NA	2	1	1	2	Endothelial cells	Stromal cells (ST.31-38-44-)	Endothelial cells	Endothelial_cells	Endothelial cells (BEC)	Stromal cells (ST.31-38-44-)
AATCACGCAATTTCTC-1	N_AATCACGCAATTTCTC	744	550	N	mouse	N	1	0.00940860215053763	0	Singlet	0	NA	NA	2	1	1	2	Endothelial cells	Stromal cells (ST.31-38-44-)	Endothelial cells	Endothelial_cells	Stromal cells (ST.31-38-44-)	Stromal cells (ST.31-38-44-)
ACACCAAGTCTACACA-1	N_ACACCAAGTCTACACA	667	505	N	mouse	N	1	0	0	Singlet	0	NA	NA	2	1	1	2	Stromal cells	Stromal cells (ST.31-38-44-)	Endothelial cells	Endothelial_cells	Stromal cells (ST.31-38-44-)	Stromal cells (ST.31-38-44-)
ACAGAAACATCATCCC-1	N_ACAGAAACATCATCCC	776	596	N	mouse	N	1	0.00515463917525773	0	Singlet	0	NA	NA	2	1	1	2	Endothelial cells	Stromal cells (ST.31-38-44-)	Endothelial cells	Endothelial_cells	Stromal cells (ST.31-38-44-)	Stromal cells (ST.31-38-44-)
ACATCCCAGGAACTAT-1	N_ACATCCCAGGAACTAT	679	522	N	mouse	N	1	0.00736377025036819	0	Singlet	0	NA	NA	2	1	1	2	Endothelial cells	Stromal cells (ST.31-38-44-)	Endothelial cells	Endothelial_cells	Stromal cells (ST.31-38-44-)	Stromal cells (ST.31-38-44-)
ACCTACCCAACCGACC-1	N_ACCTACCCAACCGACC	1152	816	N	mouse	N	1	0.000868055555555556	0	Singlet	0	NA	NA	2	1	1	2	Endothelial cells	Stromal cells (ST.31-38-44-)	Endothelial cells	Endothelial_cells	Fibroblasts (FI.MTS15+)	Stromal cells (ST.31-38-44-)
ACCTGAATCATTGTGG-1	N_ACCTGAATCATTGTGG	1072	742	N	mouse	N	1	0.00279850746268657	0	Singlet	0	NA	NA	2	1	1	2	Endothelial cells	Stromal cells (ST.31-38-44-)	Endothelial cells	Endothelial_cells	Stromal cells (ST.31-38-44-)	Stromal cells (ST.31-38-44-)
ACCTGAATCCACAAGT-1	N_ACCTGAATCCACAAGT	1329	929	N	mouse	N	1	0.00150489089541008	0.0810810810810811	Singlet	0	NA	NA	2	1	1	2	Endothelial cells	Stromal cells (ST.31-38-44-)	Endothelial cells	Endothelial_cells	Stromal cells (ST.31-38-44-)	Stromal cells (ST.31-38-44-)
ACGGGTCTCCTCATAT-1	N_ACGGGTCTCCTCATAT	1003	711	N	mouse	N	1	0.000997008973080758	0	Singlet	0	NA	NA	2	1	1	2	Endothelial cells	Stromal cells (ST.31-38-44-)	Endothelial cells	Endothelial_cells	Endothelial cells (BEC)	Stromal cells (ST.31-38-44-)
ACGGTTAAGTATCTGC-1	N_ACGGTTAAGTATCTGC	1052	744	N	mouse	N	1	0.000950570342205323	0	Singlet	0	NA	NA	2	1	1	2	Endothelial cells	Stromal cells (ST.31-38-44-)	Endothelial cells	Endothelial_cells	Epithelial cells (Ep.8wk.CEC.Sca1+)	Stromal cells (ST.31-38-44-)
ACGTTCCAGAATCTAG-1	N_ACGTTCCAGAATCTAG	1625	1085	N	mouse	N	1	0.00369230769230769	0.0810810810810811	Singlet	0	NA	NA	2	1	1	2	Endothelial cells	Stromal cells (ST.31-38-44-)	Endothelial cells	Endothelial_cells	Stromal cells (ST.31-38-44-)	Stromal cells (ST.31-38-44-)
ACTACGAGTAGCGCTC-1	N_ACTACGAGTAGCGCTC	529	410	N	mouse	N	1	0.0359168241965974	0	Singlet	0	NA	NA	2	1	1	2	Endothelial cells	Stromal cells (ST.31-38-44-)	Endothelial cells	Endothelial_cells	Endothelial cells (LEC)	Stromal cells (ST.31-38-44-)
AGAAGTACAACTTCTT-1	N_AGAAGTACAACTTCTT	789	601	N	mouse	N	1	0.00253485424588086	0	Singlet	0	NA	NA	2	1	1	2	Endothelial cells	Stromal cells (ST.31-38-44-)	Endothelial cells	Endothelial_cells	Stromal cells (ST.31-38-44-)	Stromal cells (ST.31-38-44-)
ATACTTCAGCTGGCTC-1	N_ATACTTCAGCTGGCTC	1005	720	N	mouse	N	1	0.00099502487562189	0	Singlet	0	NA	NA	2	1	1	2	Endothelial cells	Stromal cells (ST.31-38-44-)	Endothelial cells	Endothelial_cells	Endothelial cells (LEC)	Stromal cells (ST.31-38-44-)
ATCGGCGTCGTACCTC-1	N_ATCGGCGTCGTACCTC	693	595	N	mouse	N	1	0.00721500721500722	0.162162162162162	Singlet	0	NA	NA	2	1	1	2	Endothelial cells	Stromal cells (ST.31-38-44-)	Endothelial cells	Endothelial_cells	DC (DC.103+11B-)	Stromal cells (ST.31-38-44-)
ATGGTTGTCATAGAGA-1	N_ATGGTTGTCATAGAGA	678	520	N	mouse	N	1	0.00294985250737463	0	Singlet	0	NA	NA	2	1	1	2	Endothelial cells	Stromal cells (ST.31-38-44-)	Endothelial cells	Endothelial_cells	Stromal cells (ST.31-38-44-)	Stromal cells (ST.31-38-44-)
ATTCATCAGAGTATAC-1	N_ATTCATCAGAGTATAC	699	544	N	mouse	N	1	0.00858369098712446	0	Singlet	0	NA	NA	2	1	1	2	Endothelial cells	Stromal cells (ST.31-38-44-)	Endothelial cells	Endothelial_cells	Stromal cells (ST.31-38-44-)	Stromal cells (ST.31-38-44-)
ATTCATCTCCACGTAA-1	N_ATTCATCTCCACGTAA	998	719	N	mouse	N	1	0.00200400801603206	0.0540540540540541	Singlet	0	NA	NA	2	1	1	2	Endothelial cells	Stromal cells (ST.31-38-44-)	Endothelial cells	Endothelial_cells	Stromal cells (ST.31-38-44-)	Stromal cells (ST.31-38-44-)
ATTCTTGCAGTAACAA-1	N_ATTCTTGCAGTAACAA	951	749	N	mouse	N	1	0.0136698212407992	0	Singlet	0	NA	NA	2	1	1	2	Endothelial cells	Stromal cells (ST.31-38-44-)	Endothelial cells	Endothelial_cells	Stromal cells (ST.31-38-44-)	Stromal cells (ST.31-38-44-)
CAAAGAACAACGACTT-1	N_CAAAGAACAACGACTT	909	655	N	mouse	N	1	0.0275027502750275	0	Singlet	0	NA	NA	2	1	1	2	Endothelial cells	Stromal cells (ST.31-38-44-)	Endothelial cells	Endothelial_cells	Stromal cells (ST.31-38-44-)	Stromal cells (ST.31-38-44-)
CACCAAAGTTGGCCTG-1	N_CACCAAAGTTGGCCTG	564	442	N	mouse	N	1	0	0	Singlet	0	NA	NA	2	1	1	2	Endothelial cells	Stromal cells (ST.31-38-44-)	Endothelial cells	Endothelial_cells	Endothelial cells (BEC)	Stromal cells (ST.31-38-44-)
CACGAATAGTACGAGC-1	N_CACGAATAGTACGAGC	910	715	N	mouse	N	1	0	0	Singlet	0	NA	NA	2	1	1	2	Endothelial cells	Stromal cells (ST.31-38-44-)	Endothelial cells	Endothelial_cells	Stromal cells (ST.31-38-44-)	Stromal cells (ST.31-38-44-)
CAGAGCCAGCAGCGAT-1	N_CAGAGCCAGCAGCGAT	655	508	N	mouse	N	1	0.00610687022900763	0	Singlet	0	NA	NA	2	1	1	2	Endothelial cells	Stromal cells (ST.31-38-44-)	Endothelial cells	Endothelial_cells	Endothelial cells (LEC)	Stromal cells (ST.31-38-44-)
CAGATCACACCGGCTA-1	N_CAGATCACACCGGCTA	728	561	N	mouse	N	1	0.00137362637362637	0	Singlet	0	NA	NA	2	1	1	2	Endothelial cells	Stromal cells (ST.31-38-44-)	Endothelial cells	Endothelial_cells	Macrophages (MF)	Stromal cells (ST.31-38-44-)
CATAGACAGGTAGCAC-1	N_CATAGACAGGTAGCAC	652	484	N	mouse	N	1	0.00153374233128834	0	Singlet	0	NA	NA	2	1	1	2	Endothelial cells	Stromal cells (ST.31-38-44-)	Endothelial cells	Endothelial_cells	Stromal cells (ST.31-38-44-)	Stromal cells (ST.31-38-44-)
CATCCCAAGATGTTAG-1	N_CATCCCAAGATGTTAG	1110	846	N	mouse	N	1	0.0018018018018018	0.0540540540540541	Singlet	0	NA	NA	2	1	1	2	Endothelial cells	Stromal cells (ST.31-38-44-)	Endothelial cells	Endothelial_cells	Stromal cells (ST.31-38-44-)	Stromal cells (ST.31-38-44-)
CCCTCAAAGTCTCTGA-1	N_CCCTCAAAGTCTCTGA	1216	823	N	mouse	N	1	0.00246710526315789	0	Singlet	0	NA	NA	2	1	1	2	Endothelial cells	Stromal cells (ST.31-38-44-)	Endothelial cells	Endothelial_cells	Endothelial cells (LEC.CFA)	Stromal cells (ST.31-38-44-)
CCGCAAGAGGTTCCAT-1	N_CCGCAAGAGGTTCCAT	1332	1022	N	mouse	N	1	0.003003003003003	0.162162162162162	Singlet	0	NA	NA	2	1	1	2	Macrophages	Stromal cells (ST.31-38-44-)	Endothelial cells	Endothelial_cells	Macrophages (MF.11C-11B+)	Stromal cells (ST.31-38-44-)
CCGCAAGTCCAATCTT-1	N_CCGCAAGTCCAATCTT	804	582	N	mouse	N	1	0.00621890547263682	0	Singlet	0	NA	NA	2	1	1	2	Endothelial cells	Stromal cells (ST.31-38-44-)	Endothelial cells	Endothelial_cells	Fibroblasts (FI.MTS15+)	Stromal cells (ST.31-38-44-)
CCTCAGTCAACCGACC-1	N_CCTCAGTCAACCGACC	914	631	N	mouse	N	1	0	0	Singlet	0	NA	NA	2	1	1	2	Endothelial cells	Stromal cells (ST.31-38-44-)	Endothelial cells	Endothelial_cells	Stromal cells (ST.31-38-44-)	Stromal cells (ST.31-38-44-)
CCTCCAAGTAGGCTCC-1	N_CCTCCAAGTAGGCTCC	704	546	N	mouse	N	1	0.00142045454545455	0	Singlet	0	NA	NA	2	1	1	2	Endothelial cells	Stromal cells (ST.31-38-44-)	Endothelial cells	Endothelial_cells	Stromal cells (ST.31-38-44-)	Stromal cells (ST.31-38-44-)
CGACAGCGTGCTCGTG-1	N_CGACAGCGTGCTCGTG	588	474	N	mouse	N	1	0.00340136054421769	0.027027027027027	Singlet	0	NA	NA	2	1	1	2	Endothelial cells	Stromal cells (ST.31-38-44-)	Endothelial cells	Endothelial_cells	Stromal cells (ST.31-38-44-)	Stromal cells (ST.31-38-44-)
CGAGGAATCACTACGA-1	N_CGAGGAATCACTACGA	819	631	N	mouse	N	1	0	0.027027027027027	Singlet	0	NA	NA	2	1	1	2	Endothelial cells	Stromal cells (ST.31-38-44-)	Endothelial cells	Endothelial_cells	Fibroblasts (FI)	Stromal cells (ST.31-38-44-)
CGCCAGACAAAGGAGA-1	N_CGCCAGACAAAGGAGA	729	570	N	mouse	N	1	0.00548696844993141	0	Singlet	0	NA	NA	2	1	1	2	Endothelial cells	Stromal cells (ST.31-38-44-)	Endothelial cells	Endothelial_cells	Stromal cells (ST.31-38-44-)	Stromal cells (ST.31-38-44-)
CGGAATTCATCCGGTG-1	N_CGGAATTCATCCGGTG	646	493	N	mouse	N	1	0.00619195046439629	0	Singlet	0	NA	NA	2	1	1	2	Endothelial cells	Stromal cells (ST.31-38-44-)	Endothelial cells	Endothelial_cells	Stromal cells (ST.31-38-44-)	Stromal cells (ST.31-38-44-)
CGGACACGTGTAGCAG-1	N_CGGACACGTGTAGCAG	594	469	N	mouse	N	1	0.00168350168350168	0	Singlet	0	NA	NA	2	1	1	2	Stromal cells	Stromal cells (ST.31-38-44-)	Endothelial cells	Endothelial_cells	Stromal cells (ST.31-38-44-)	Stromal cells (ST.31-38-44-)
CGGACACTCGGCAGTC-1	N_CGGACACTCGGCAGTC	840	643	N	mouse	N	1	0.00714285714285714	0.027027027027027	Singlet	0	NA	NA	2	1	1	2	Endothelial cells	Stromal cells (ST.31-38-44-)	Endothelial cells	Endothelial_cells	Stromal cells (ST.31-38-44-)	Stromal cells (ST.31-38-44-)
CGTAAGTTCATTACGG-1	N_CGTAAGTTCATTACGG	755	586	N	mouse	N	1	0.00662251655629139	0	Singlet	0	NA	NA	2	1	1	2	Endothelial cells	Stromal cells (ST.31-38-44-)	Endothelial cells	Endothelial_cells	Macrophages (MF)	Stromal cells (ST.31-38-44-)
CGTCAAACACCGTGGT-1	N_CGTCAAACACCGTGGT	889	675	N	mouse	N	1	0.00112485939257593	0	Singlet	0	NA	NA	2	1	1	2	Endothelial cells	Stromal cells (ST.31-38-44-)	Endothelial cells	Endothelial_cells	Stromal cells (ST.31-38-44-)	Stromal cells (ST.31-38-44-)
CGTGAATCATTGTGCA-1	N_CGTGAATCATTGTGCA	565	442	N	mouse	N	1	0.00176991150442478	0	Singlet	0	NA	NA	2	1	1	2	Endothelial cells	Stromal cells (ST.31-38-44-)	Endothelial cells	Endothelial_cells	Epithelial cells (Ep.8wk.CEC.Sca1+)	Stromal cells (ST.31-38-44-)
CGTTAGAGTGATTCAC-1	N_CGTTAGAGTGATTCAC	610	479	N	mouse	N	1	0	0	Singlet	0	NA	NA	2	1	1	2	Endothelial cells	Stromal cells (ST.31-38-44-)	Endothelial cells	Endothelial_cells	Stromal cells (ST.31-38-44-)	Stromal cells (ST.31-38-44-)
CTCATGCCAGCTACTA-1	N_CTCATGCCAGCTACTA	954	670	N	mouse	N	1	0.00314465408805031	0	Singlet	0	NA	NA	2	1	1	2	Endothelial cells	Stromal cells (ST.31-38-44-)	Endothelial cells	Endothelial_cells	Stromal cells (ST.31-38-44-)	Stromal cells (ST.31-38-44-)
CTCCTTTAGTACCGGA-1	N_CTCCTTTAGTACCGGA	1009	736	N	mouse	N	1	0	0	Singlet	0	NA	NA	2	1	1	2	Endothelial cells	Stromal cells (ST.31-38-44-)	Endothelial cells	Endothelial_cells	Endothelial cells (BEC)	Stromal cells (ST.31-38-44-)
CTGCCTAAGACGGTCA-1	N_CTGCCTAAGACGGTCA	850	619	N	mouse	N	1	0.00470588235294118	0	Singlet	0	NA	NA	2	1	1	2	Endothelial cells	Stromal cells (ST.31-38-44-)	Endothelial cells	Endothelial_cells	Stromal cells (ST.31-38-44-)	Stromal cells (ST.31-38-44-)
CTGTGGGAGAGTTCGG-1	N_CTGTGGGAGAGTTCGG	588	477	N	mouse	N	1	0.00340136054421769	0	Singlet	0	NA	NA	2	1	1	2	Endothelial cells	Stromal cells (ST.31-38-44-)	Endothelial cells	Endothelial_cells	Stromal cells (ST.31-38-44-)	Stromal cells (ST.31-38-44-)
CTTACCGAGCTTCTAG-1	N_CTTACCGAGCTTCTAG	627	502	N	mouse	N	1	0	0	Singlet	0	NA	NA	2	1	1	2	Endothelial cells	Stromal cells (ST.31-38-44-)	Endothelial cells	Endothelial_cells	Stromal cells (ST.31-38-44-)	Stromal cells (ST.31-38-44-)
CTTTCGGAGCTTCATG-1	N_CTTTCGGAGCTTCATG	802	600	N	mouse	N	1	0.00124688279301746	0	Singlet	0	NA	NA	2	1	1	2	Endothelial cells	Stromal cells (ST.31-38-44-)	Endothelial cells	Endothelial_cells	Stromal cells (ST.31-38-44-)	Stromal cells (ST.31-38-44-)
GAATAGAGTTGTATGC-1	N_GAATAGAGTTGTATGC	773	579	N	mouse	N	1	0.00388098318240621	0.027027027027027	Singlet	0	NA	NA	2	1	1	2	Endothelial cells	Stromal cells (ST.31-38-44-)	Endothelial cells	Endothelial_cells	Epithelial cells (Ep.8wk.CEC.Sca1+)	Stromal cells (ST.31-38-44-)
GAATCACAGACGACTG-1	N_GAATCACAGACGACTG	592	463	N	mouse	N	1	0.00168918918918919	0	Singlet	0	NA	NA	2	1	1	2	Endothelial cells	Stromal cells (ST.31-38-44-)	Endothelial cells	Endothelial_cells	Monocytes (MO.6C+II+)	Stromal cells (ST.31-38-44-)
GACCCTTAGAACTGAT-1	N_GACCCTTAGAACTGAT	1043	785	N	mouse	N	1	0.00287631831255992	0	Singlet	0	NA	NA	2	1	1	2	Endothelial cells	Stromal cells (ST.31-38-44-)	Endothelial cells	Endothelial_cells	Fibroblasts (FI.MTS15+)	Stromal cells (ST.31-38-44-)
GACCTTCTCGTGTCAA-1	N_GACCTTCTCGTGTCAA	1155	888	N	mouse	N	1	0.00432900432900433	0.459459459459459	Singlet	0	NA	NA	2	1	1	2	Endothelial cells	Stromal cells (ST.31-38-44-)	Endothelial cells	Endothelial_cells	Macrophages (MFAR-)	Stromal cells (ST.31-38-44-)
GACGTTATCTCAAAGC-1	N_GACGTTATCTCAAAGC	807	606	N	mouse	N	1	0.00247831474597274	0	Singlet	0	NA	NA	2	1	1	2	Endothelial cells	Stromal cells (ST.31-38-44-)	Endothelial cells	Endothelial_cells	Endothelial cells (BEC)	Stromal cells (ST.31-38-44-)
GAGCCTGAGGTCCTGC-1	N_GAGCCTGAGGTCCTGC	749	600	N	mouse	N	1	0.00801068090787717	0	Singlet	0	NA	NA	2	1	1	2	Endothelial cells	Stromal cells (ST.31-38-44-)	Endothelial cells	Endothelial_cells	Macrophages (MF.480INT.NAIVE)	Stromal cells (ST.31-38-44-)
GAGTGAGTCTGAGGCC-1	N_GAGTGAGTCTGAGGCC	611	495	N	mouse	N	1	0.0016366612111293	0.027027027027027	Singlet	0	NA	NA	2	1	1	2	Endothelial cells	Stromal cells (ST.31-38-44-)	Endothelial cells	Endothelial_cells	Stromal cells (ST.31-38-44-)	Stromal cells (ST.31-38-44-)
GAGTTGTAGCGGTATG-1	N_GAGTTGTAGCGGTATG	602	473	N	mouse	N	1	0.00166112956810631	0	Singlet	0	NA	NA	2	1	1	2	Epithelial cells	Stromal cells (ST.31-38-44-)	Endothelial cells	Endothelial_cells	Macrophages (MF.480INT.NAIVE)	Stromal cells (ST.31-38-44-)
GATAGCTGTAAGCGGT-1	N_GATAGCTGTAAGCGGT	691	537	N	mouse	N	1	0.00144717800289436	0	Singlet	0	NA	NA	2	1	1	2	Endothelial cells	Stromal cells (ST.31-38-44-)	Endothelial cells	Endothelial_cells	Endothelial cells (LEC.CFA)	Stromal cells (ST.31-38-44-)
GCAGCTGTCTAGGCCG-1	N_GCAGCTGTCTAGGCCG	769	582	N	mouse	N	1	0.00910273081924577	0	Singlet	0	NA	NA	2	1	1	2	Endothelial cells	Stromal cells (ST.31-38-44-)	Endothelial cells	Endothelial_cells	Stromal cells (ST.31-38-44-)	Stromal cells (ST.31-38-44-)
GCATCGGCAACAACAA-1	N_GCATCGGCAACAACAA	805	607	N	mouse	N	1	0.00248447204968944	0	Singlet	0	NA	NA	2	1	1	2	Endothelial cells	Stromal cells (ST.31-38-44-)	Endothelial cells	Endothelial_cells	Macrophages (MF.480INT.NAIVE)	Stromal cells (ST.31-38-44-)
GCCAGCAAGTTAACGA-1	N_GCCAGCAAGTTAACGA	677	518	N	mouse	N	1	0	0	Singlet	0	NA	NA	2	1	1	2	Endothelial cells	Stromal cells (ST.31-38-44-)	Endothelial cells	Endothelial_cells	Stromal cells (ST.31-38-44-)	Stromal cells (ST.31-38-44-)
GCCATTCAGACGCCAA-1	N_GCCATTCAGACGCCAA	656	513	N	mouse	N	1	0.00152439024390244	0	Singlet	0	NA	NA	2	1	1	2	Endothelial cells	Stromal cells (ST.31-38-44-)	Endothelial cells	Endothelial_cells	Stromal cells (ST.31-38-44-)	Stromal cells (ST.31-38-44-)
GCCCAGATCCATTGTT-1	N_GCCCAGATCCATTGTT	627	472	N	mouse	N	1	0.0111642743221691	0	Singlet	0	NA	NA	2	1	1	2	Endothelial cells	Stromal cells (ST.31-38-44-)	Endothelial cells	Endothelial_cells	Stromal cells (ST.31-38-44-)	Stromal cells (ST.31-38-44-)
GCTTGGGTCGCTCCTA-1	N_GCTTGGGTCGCTCCTA	641	493	N	mouse	N	1	0.0046801872074883	0	Singlet	0	NA	NA	2	1	1	2	Endothelial cells	Stromal cells (ST.31-38-44-)	Endothelial cells	Endothelial_cells	Epithelial cells (Ep.8wk.CEC.Sca1+)	Stromal cells (ST.31-38-44-)
GGAGAACAGCGTTCAT-1	N_GGAGAACAGCGTTCAT	983	755	N	mouse	N	1	0.00712105798575788	0.0540540540540541	Singlet	0	NA	NA	2	1	1	2	Endothelial cells	Stromal cells (ST.31-38-44-)	Endothelial cells	Endothelial_cells	Stromal cells (ST.31-38-44-)	Stromal cells (ST.31-38-44-)
GGAGAACCACGTACAT-1	N_GGAGAACCACGTACAT	908	644	N	mouse	N	1	0.00110132158590308	0	Singlet	0	NA	NA	2	1	1	2	Endothelial cells	Stromal cells (ST.31-38-44-)	Endothelial cells	Endothelial_cells	Stem cells (SC.STSL)	Stromal cells (ST.31-38-44-)
GGAGGATGTCGGTACC-1	N_GGAGGATGTCGGTACC	501	396	N	mouse	N	1	0	0	Singlet	0	NA	NA	2	1	1	2	Endothelial cells	Stromal cells (ST.31-38-44-)	Endothelial cells	Endothelial_cells	Endothelial cells (BEC)	Stromal cells (ST.31-38-44-)
GGATCTACACCGCTGA-1	N_GGATCTACACCGCTGA	1021	728	N	mouse	N	1	0.0029382957884427	0.027027027027027	Singlet	0	NA	NA	2	1	1	2	Endothelial cells	Stromal cells (ST.31-38-44-)	Endothelial cells	Endothelial_cells	Fibroblasts (FI.MTS15+)	Stromal cells (ST.31-38-44-)
GGCACGTGTCCATAGT-1	N_GGCACGTGTCCATAGT	822	641	N	mouse	N	1	0.00364963503649635	0	Singlet	0	NA	NA	2	1	1	2	Endothelial cells	Stromal cells (ST.31-38-44-)	Endothelial cells	Endothelial_cells	Stromal cells (ST.31-38-44-)	Stromal cells (ST.31-38-44-)
GGGAGATAGACAGTCG-1	N_GGGAGATAGACAGTCG	804	631	N	mouse	N	1	0.00497512437810945	0	Singlet	0	NA	NA	2	1	1	2	Endothelial cells	Stromal cells (ST.31-38-44-)	Endothelial cells	Endothelial_cells	Macrophages (MF.480HI.NAIVE)	Stromal cells (ST.31-38-44-)
GGGCCATCATCGTTCC-1	N_GGGCCATCATCGTTCC	884	641	N	mouse	N	1	0.00113122171945701	0	Singlet	0	NA	NA	2	1	1	2	Endothelial cells	Stromal cells (ST.31-38-44-)	Endothelial cells	Endothelial_cells	Stromal cells (ST.31-38-44-)	Stromal cells (ST.31-38-44-)
GGGTATTTCTCTCTAA-1	N_GGGTATTTCTCTCTAA	624	496	N	mouse	N	1	0.00480769230769231	0	Singlet	0	NA	NA	2	1	1	2	Endothelial cells	Stromal cells (ST.31-38-44-)	Endothelial cells	Endothelial_cells	Stromal cells (ST.31-38-44-)	Stromal cells (ST.31-38-44-)
GGTTCTCCAACTCGTA-1	N_GGTTCTCCAACTCGTA	1123	805	N	mouse	N	1	0.00178094390026714	0	Singlet	0	NA	NA	2	1	1	2	Endothelial cells	Stromal cells (ST.31-38-44-)	Endothelial cells	Endothelial_cells	Macrophages (MF.480INT.NAIVE)	Stromal cells (ST.31-38-44-)
GTCGAATAGGATTCAA-1	N_GTCGAATAGGATTCAA	1358	968	N	mouse	N	1	0.00736377025036819	0.135135135135135	Singlet	0	NA	NA	2	1	1	2	Endothelial cells	Stromal cells (ST.31-38-44-)	Endothelial cells	Endothelial_cells	Stromal cells (ST.31-38-44-)	Stromal cells (ST.31-38-44-)
GTGGAGAAGAGGGTAA-1	N_GTGGAGAAGAGGGTAA	776	595	N	mouse	N	1	0.00257731958762887	0	Singlet	0	NA	NA	2	1	1	2	Endothelial cells	Stromal cells (ST.31-38-44-)	Endothelial cells	Endothelial_cells	Stromal cells (ST.31-38-44-)	Stromal cells (ST.31-38-44-)
GTGTCCTGTATGCTTG-1	N_GTGTCCTGTATGCTTG	584	460	N	mouse	N	1	0.00684931506849315	0.027027027027027	Singlet	0	NA	NA	2	1	1	2	Endothelial cells	Stromal cells (ST.31-38-44-)	Endothelial cells	Endothelial_cells	Stem cells (LTHSC)	Stromal cells (ST.31-38-44-)
GTTAGTGAGGCATCGA-1	N_GTTAGTGAGGCATCGA	611	485	N	mouse	N	1	0.00490998363338789	0	Singlet	0	NA	NA	2	1	1	2	Endothelial cells	Stromal cells (ST.31-38-44-)	Endothelial cells	Endothelial_cells	Fibroblasts (FI.MTS15+)	Stromal cells (ST.31-38-44-)
GTTTGGACAAGCAGGT-1	N_GTTTGGACAAGCAGGT	809	616	N	mouse	N	1	0	0	Singlet	0	NA	NA	2	1	1	2	Endothelial cells	Stromal cells (ST.31-38-44-)	Endothelial cells	Endothelial_cells	Macrophages (MF.11C-11B+)	Stromal cells (ST.31-38-44-)
TACCCACCACAACCGC-1	N_TACCCACCACAACCGC	827	640	N	mouse	N	1	0.0060459492140266	0	Singlet	0	NA	NA	2	1	1	2	Endothelial cells	Stromal cells (ST.31-38-44-)	Endothelial cells	Endothelial_cells	Stromal cells (ST.31-38-44-)	Stromal cells (ST.31-38-44-)
TACCCACTCTTACGTT-1	N_TACCCACTCTTACGTT	2093	1368	N	mouse	N	1	0.0320114667940755	0.297297297297297	Singlet	0	NA	NA	2	1	1	2	Endothelial cells	Stromal cells (ST.31-38-44-)	Endothelial cells	Endothelial_cells	Macrophages (MF.480INT.NAIVE)	Stromal cells (ST.31-38-44-)
TACTTGTTCTTCCAGC-1	N_TACTTGTTCTTCCAGC	1157	784	N	mouse	N	1	0.00259291270527226	0	Singlet	0	NA	NA	2	1	1	2	Endothelial cells	Stromal cells (ST.31-38-44-)	Endothelial cells	Endothelial_cells	Stromal cells (ST.31-38-44-)	Stromal cells (ST.31-38-44-)
TAGTGCACACTAGAGG-1	N_TAGTGCACACTAGAGG	710	576	N	mouse	N	1	0.0028169014084507	0.0810810810810811	Singlet	0	NA	NA	2	1	1	2	Endothelial cells	Stromal cells (ST.31-38-44-)	Endothelial cells	Endothelial_cells	Endothelial cells (BEC)	Stromal cells (ST.31-38-44-)
TATGTTCTCAGACCTA-1	N_TATGTTCTCAGACCTA	751	580	N	mouse	N	1	0.00133155792276964	0	Singlet	0	NA	NA	2	1	1	2	Endothelial cells	Stromal cells (ST.31-38-44-)	Endothelial cells	Endothelial_cells	Stromal cells (ST.31-38-44-)	Stromal cells (ST.31-38-44-)
TCACAAGGTACACGTT-1	N_TCACAAGGTACACGTT	1130	800	N	mouse	N	1	0.00353982300884956	0	Singlet	0	NA	NA	2	1	1	2	Endothelial cells	Stromal cells (ST.31-38-44-)	Endothelial cells	Endothelial_cells	Stromal cells (ST.31-38-44-)	Stromal cells (ST.31-38-44-)
TCACACCCACCTGAAT-1	N_TCACACCCACCTGAAT	1462	970	N	mouse	N	1	0.00683994528043776	0	Singlet	0	NA	NA	2	1	1	2	Endothelial cells	Stromal cells (ST.31-38-44-)	Endothelial cells	Endothelial_cells	Stromal cells (ST.31-38-44-)	Stromal cells (ST.31-38-44-)
TCAGCAATCCTATTTG-1	N_TCAGCAATCCTATTTG	549	434	N	mouse	N	1	0	0	Singlet	0	NA	NA	2	1	1	2	Endothelial cells	Stromal cells (ST.31-38-44-)	Endothelial cells	Endothelial_cells	Stromal cells (ST.31-38-44-)	Stromal cells (ST.31-38-44-)
TCAGCCTAGTTGTCGT-1	N_TCAGCCTAGTTGTCGT	784	569	N	mouse	N	1	0.00255102040816327	0	Singlet	0	NA	NA	2	1	1	2	Endothelial cells	Stromal cells (ST.31-38-44-)	Endothelial cells	Endothelial_cells	Stromal cells (ST.31-38-44-)	Stromal cells (ST.31-38-44-)
TCAGCCTGTCTCACGG-1	N_TCAGCCTGTCTCACGG	751	555	N	mouse	N	1	0.00266311584553928	0	Singlet	0	NA	NA	2	1	1	2	Endothelial cells	Stromal cells (ST.31-38-44-)	Endothelial cells	Endothelial_cells	Stromal cells (ST.31-38-44-)	Stromal cells (ST.31-38-44-)
TCATCATTCGCACGGT-1	N_TCATCATTCGCACGGT	600	481	N	mouse	N	1	0	0	Singlet	0	NA	NA	2	1	1	2	Endothelial cells	Stromal cells (ST.31-38-44-)	Endothelial cells	Endothelial_cells	Fibroblasts (FI.MTS15+)	Stromal cells (ST.31-38-44-)
TCATTACAGACCACGA-1	N_TCATTACAGACCACGA	613	474	N	mouse	N	1	0	0	Singlet	0	NA	NA	2	1	1	2	Endothelial cells	Stromal cells (ST.31-38-44-)	Endothelial cells	Endothelial_cells	Stem cells (SC.STSL)	Stromal cells (ST.31-38-44-)
TCCAGAATCTCCCATG-1	N_TCCAGAATCTCCCATG	615	501	N	mouse	N	1	0.0048780487804878	0	Singlet	0	NA	NA	2	1	1	2	Endothelial cells	Stromal cells (ST.31-38-44-)	Endothelial cells	Endothelial_cells	Fibroblasts (FI.MTS15+)	Stromal cells (ST.31-38-44-)
TCCTCTTGTTTACACG-1	N_TCCTCTTGTTTACACG	802	597	N	mouse	N	1	0.00249376558603491	0	Singlet	0	NA	NA	2	1	1	2	Endothelial cells	Stromal cells (ST.31-38-44-)	Endothelial cells	Endothelial_cells	Stromal cells (ST.31-38-44-)	Stromal cells (ST.31-38-44-)
TCGTAGAGTTTGTTCT-1	N_TCGTAGAGTTTGTTCT	662	527	N	mouse	N	1	0.00604229607250755	0	Singlet	0	NA	NA	2	1	1	2	Endothelial cells	Stromal cells (ST.31-38-44-)	Endothelial cells	Endothelial_cells	Fibroblasts (FI.MTS15+)	Stromal cells (ST.31-38-44-)
TGCATGACATGGCCCA-1	N_TGCATGACATGGCCCA	1148	813	N	mouse	N	1	0.000871080139372822	0.0810810810810811	Singlet	0	NA	NA	2	1	1	2	Endothelial cells	Stromal cells (ST.31-38-44-)	Endothelial cells	Endothelial_cells	Macrophages (MF.480INT.NAIVE)	Stromal cells (ST.31-38-44-)
TGCGGGTGTCCTGGTG-1	N_TGCGGGTGTCCTGGTG	1129	810	N	mouse	N	1	0.00177147918511957	0	Singlet	0	NA	NA	2	1	1	2	Endothelial cells	Stromal cells (ST.31-38-44-)	Endothelial cells	Endothelial_cells	Fibroblasts (FI.MTS15+)	Stromal cells (ST.31-38-44-)
TGGGCTGGTACCCACG-1	N_TGGGCTGGTACCCACG	702	509	N	mouse	N	1	0.00142450142450142	0	Singlet	0	NA	NA	2	1	1	2	Endothelial cells	Stromal cells (ST.31-38-44-)	Endothelial cells	Endothelial_cells	Stromal cells (ST.31-38-44-)	Stromal cells (ST.31-38-44-)
TGGTAGTAGATGTTCC-1	N_TGGTAGTAGATGTTCC	858	636	N	mouse	N	1	0.00233100233100233	0	Singlet	0	NA	NA	2	1	1	2	Endothelial cells	Stromal cells (ST.31-38-44-)	Endothelial cells	Endothelial_cells	Stem cells (SC.STSL)	Stromal cells (ST.31-38-44-)
TTAATCCGTGAATTAG-1	N_TTAATCCGTGAATTAG	510	398	N	mouse	N	1	0.0117647058823529	0	Singlet	0	NA	NA	2	1	1	2	Endothelial cells	Stromal cells (ST.31-38-44-)	Endothelial cells	Endothelial_cells	Endothelial cells (BEC)	Stromal cells (ST.31-38-44-)
TTAGTCTCACTTACAG-1	N_TTAGTCTCACTTACAG	771	585	N	mouse	N	1	0.00648508430609598	0	Singlet	0	NA	NA	2	1	1	2	Endothelial cells	Stromal cells (ST.31-38-44-)	Endothelial cells	Endothelial_cells	Stromal cells (ST.31-38-44-)	Stromal cells (ST.31-38-44-)
TTCTCTCCAAGACGAC-1	N_TTCTCTCCAAGACGAC	677	545	N	mouse	N	1	0	0	Singlet	0	NA	NA	2	1	1	2	Endothelial cells	Stromal cells (ST.31-38-44-)	Endothelial cells	Endothelial_cells	Fibroblasts (FRC.CAD11.WT)	Stromal cells (ST.31-38-44-)
TTGGGTAAGTACTGTC-1	N_TTGGGTAAGTACTGTC	598	462	N	mouse	N	1	0.00501672240802676	0	Singlet	0	NA	NA	2	1	1	2	Endothelial cells	Stromal cells (ST.31-38-44-)	Endothelial cells	Endothelial_cells	Stromal cells (ST.31-38-44-)	Stromal cells (ST.31-38-44-)
TTTGTTGAGTGCGTCC-1	N_TTTGTTGAGTGCGTCC	538	438	N	mouse	N	1	0.00371747211895911	0	Singlet	0	NA	NA	2	1	1	2	Endothelial cells	Stromal cells (ST.31-38-44-)	Endothelial cells	Endothelial_cells	Stromal cells (ST.31-38-44-)	Stromal cells (ST.31-38-44-)
AAACGAACACAACATC-2	C_AAACGAACACAACATC	1613	1041	C	mouse	C	1	0.00681959082455053	NA	NA	0	0.0181818181818182	Singlet	2	1	1	2	Endothelial cells	Stromal cells (ST.31-38-44-)	Endothelial cells	Endothelial_cells	Stromal cells (ST.31-38-44-)	Stromal cells (ST.31-38-44-)
AACAACCCATTGTCGA-2	C_AACAACCCATTGTCGA	1936	1215	C	mouse	C	1	0.00206611570247934	NA	NA	0	0.0181818181818182	Singlet	2	1	1	2	Endothelial cells	Stromal cells (ST.31-38-44-)	Endothelial cells	Endothelial_cells	Endothelial cells (BEC)	Stromal cells (ST.31-38-44-)
AACAAGAAGAGTATAC-2	C_AACAAGAAGAGTATAC	1333	943	C	mouse	C	1	0.00150037509377344	NA	NA	0	0	Singlet	2	1	1	2	Endothelial cells	Stromal cells (ST.31-38-44-)	Endothelial cells	Endothelial_cells	Macrophages (MF.480INT.NAIVE)	Stromal cells (ST.31-38-44-)
AACCATGCAAAGGCAC-2	C_AACCATGCAAAGGCAC	2038	1201	C	mouse	C	1	0.00392541707556428	NA	NA	0	0	Singlet	2	1	1	2	Endothelial cells	Stromal cells (ST.31-38-44-)	Endothelial cells	Endothelial_cells	Endothelial cells (BEC)	Stromal cells (ST.31-38-44-)
AAGATAGTCAACGCTA-2	C_AAGATAGTCAACGCTA	1485	979	C	mouse	C	1	0.00202020202020202	NA	NA	0	0.0181818181818182	Singlet	2	1	1	2	Endothelial cells	Stromal cells (ST.31-38-44-)	Endothelial cells	Endothelial_cells	Macrophages (MF.480HI.NAIVE)	Stromal cells (ST.31-38-44-)
AAGCATCTCGCAGAGA-2	C_AAGCATCTCGCAGAGA	3179	1875	C	mouse	C	1	0.00283107895564643	NA	NA	0	0.254545454545455	Singlet	2	1	1	2	Endothelial cells	Stromal cells (ST.31-38-44-)	Endothelial cells	Endothelial_cells	Stromal cells (ST.31-38-44-)	Stromal cells (ST.31-38-44-)
AAGCGAGGTCACTCAA-2	C_AAGCGAGGTCACTCAA	2052	1281	C	mouse	C	1	0.00341130604288499	NA	NA	0	0.0181818181818182	Singlet	2	1	1	2	Endothelial cells	Stromal cells (ST.31-38-44-)	Endothelial cells	Endothelial_cells	Stromal cells (ST.31-38-44-)	Stromal cells (ST.31-38-44-)
AAGTGAAAGCAGTAAT-2	C_AAGTGAAAGCAGTAAT	1878	1197	C	mouse	C	1	0.00425985090521832	NA	NA	0	0.0363636363636364	Singlet	2	1	1	2	Endothelial cells	Stromal cells (ST.31-38-44-)	Endothelial cells	Endothelial_cells	Stromal cells (ST.31-38-44-)	Stromal cells (ST.31-38-44-)
AAGTTCGTCTGACCCT-2	C_AAGTTCGTCTGACCCT	1665	1074	C	mouse	C	1	0.00540540540540541	NA	NA	0	0	Singlet	2	1	1	2	Endothelial cells	Stromal cells (ST.31-38-44-)	Endothelial cells	Endothelial_cells	Stromal cells (ST.31-38-44-)	Stromal cells (ST.31-38-44-)
AATAGAGTCATACAGC-2	C_AATAGAGTCATACAGC	1321	963	C	mouse	C	1	0.00227100681302044	NA	NA	0	0.0909090909090909	Singlet	2	1	1	2	Endothelial cells	Stromal cells (ST.31-38-44-)	Endothelial cells	Endothelial_cells	Stromal cells (ST.31-38-44-)	Stromal cells (ST.31-38-44-)
AATTTCCAGTATGATG-2	C_AATTTCCAGTATGATG	1731	1112	C	mouse	C	1	0.00866551126516464	NA	NA	0	0.0363636363636364	Singlet	2	1	1	2	Endothelial cells	Stromal cells (ST.31-38-44-)	Endothelial cells	Endothelial_cells	Stromal cells (ST.31-38-44-)	Stromal cells (ST.31-38-44-)
ACACTGAGTCGATTCA-2	C_ACACTGAGTCGATTCA	2268	1328	C	mouse	C	1	0.00617283950617284	NA	NA	0	0.109090909090909	Singlet	2	1	1	2	Endothelial cells	Stromal cells (ST.31-38-44-)	Endothelial cells	Endothelial_cells	Stromal cells (ST.31-38-44-)	Stromal cells (ST.31-38-44-)
ACATCCCGTATACCCA-2	C_ACATCCCGTATACCCA	4987	2358	C	mouse	C	1	0.00501303388810908	NA	NA	0	0.109090909090909	Singlet	2	1	1	2	Endothelial cells	Stromal cells (ST.31-38-44-)	Endothelial cells	Endothelial_cells	Macrophages (MF.480INT.NAIVE)	Stromal cells (ST.31-38-44-)
ACCAACATCATGGTAC-2	C_ACCAACATCATGGTAC	1758	1112	C	mouse	C	1	0.0102389078498294	NA	NA	0	0.0181818181818182	Singlet	2	1	1	2	Endothelial cells	Stromal cells (ST.31-38-44-)	Endothelial cells	Endothelial_cells	Stromal cells (ST.31-38-44-)	Stromal cells (ST.31-38-44-)
ACCACAATCATCGCTC-2	C_ACCACAATCATCGCTC	3729	2046	C	mouse	C	1	0.0053633681952266	NA	NA	0	0.127272727272727	Singlet	2	1	1	2	Endothelial cells	Stromal cells (ST.31-38-44-)	Endothelial cells	Endothelial_cells	Stromal cells (ST.31-38-44-)	Stromal cells (ST.31-38-44-)
ACCGTTCCACGATAGG-2	C_ACCGTTCCACGATAGG	2848	1701	C	mouse	C	1	0.00596910112359551	NA	NA	0	0.0727272727272727	Singlet	2	1	1	2	Endothelial cells	Stromal cells (ST.31-38-44-)	Endothelial cells	Endothelial_cells	Stromal cells (ST.31-38-44-)	Stromal cells (ST.31-38-44-)
ACGTCCTTCCAACTGA-2	C_ACGTCCTTCCAACTGA	2244	1342	C	mouse	C	1	0.00579322638146168	NA	NA	0	0	Singlet	2	1	1	2	Endothelial cells	Stromal cells (ST.31-38-44-)	Endothelial cells	Endothelial_cells	Fibroblasts (FI)	Stromal cells (ST.31-38-44-)
ACTACGATCTCCAAGA-2	C_ACTACGATCTCCAAGA	1639	1052	C	mouse	C	1	0.00793166564978645	NA	NA	0	0.0181818181818182	Singlet	2	1	1	2	Endothelial cells	Stromal cells (ST.31-38-44-)	Endothelial cells	Endothelial_cells	Stromal cells (ST.31-38-44-)	Stromal cells (ST.31-38-44-)
ACTATGGTCGCACGGT-2	C_ACTATGGTCGCACGGT	2124	1359	C	mouse	C	1	0.00376647834274953	NA	NA	0	0.0181818181818182	Singlet	2	1	1	2	Endothelial cells	Stromal cells (ST.31-38-44-)	Endothelial cells	Endothelial_cells	DC (DC.103-11B+24+)	Stromal cells (ST.31-38-44-)
ACTGCAATCAAAGACA-2	C_ACTGCAATCAAAGACA	2834	1643	C	mouse	C	1	0.00882145377558222	NA	NA	0	0.2	Singlet	2	1	1	2	Endothelial cells	Stromal cells (ST.31-38-44-)	Endothelial cells	Endothelial_cells	Stromal cells (ST.31-38-44-)	Stromal cells (ST.31-38-44-)
ACTTATCTCCTGTAGA-2	C_ACTTATCTCCTGTAGA	1261	877	C	mouse	C	1	0.00872323552735924	NA	NA	0	0.0181818181818182	Singlet	2	1	1	2	Endothelial cells	Stromal cells (ST.31-38-44-)	Endothelial cells	Endothelial_cells	Stromal cells (ST.31-38-44-)	Stromal cells (ST.31-38-44-)
ACTTTGTAGGGATCGT-2	C_ACTTTGTAGGGATCGT	1277	866	C	mouse	C	1	0.00391542678151919	NA	NA	0	0.0363636363636364	Singlet	2	1	1	2	Endothelial cells	Stromal cells (ST.31-38-44-)	Endothelial cells	Endothelial_cells	Macrophages (MF.480INT.NAIVE)	Stromal cells (ST.31-38-44-)
AGAGCAGCAAGGAGTC-2	C_AGAGCAGCAAGGAGTC	1055	712	C	mouse	C	1	0.0104265402843602	NA	NA	0	0	Singlet	2	1	1	2	Endothelial cells	Stromal cells (ST.31-38-44-)	Endothelial cells	Endothelial_cells	Stromal cells (ST.31-38-44-)	Stromal cells (ST.31-38-44-)
AGAGCCCGTTGCCAAT-2	C_AGAGCCCGTTGCCAAT	1256	875	C	mouse	C	1	0.00796178343949045	NA	NA	0	0.0181818181818182	Singlet	2	1	1	2	Endothelial cells	Stromal cells (ST.31-38-44-)	Endothelial cells	Endothelial_cells	Stromal cells (ST.31-38-44-)	Stromal cells (ST.31-38-44-)
AGATAGACAGATTCGT-2	C_AGATAGACAGATTCGT	2201	1316	C	mouse	C	1	0.00908677873693776	NA	NA	0	0.0363636363636364	Singlet	2	1	1	2	Endothelial cells	Stromal cells (ST.31-38-44-)	Endothelial cells	Endothelial_cells	Stromal cells (ST.31-38-44-)	Stromal cells (ST.31-38-44-)
AGATGCTAGACCATAA-2	C_AGATGCTAGACCATAA	1639	1006	C	mouse	C	1	0.0420988407565589	NA	NA	0	0.0363636363636364	Singlet	2	1	1	2	Endothelial cells	Stromal cells (ST.31-38-44-)	Endothelial cells	Endothelial_cells	Stromal cells (ST.31-38-44-)	Stromal cells (ST.31-38-44-)
AGCATCAGTGCATCTA-2	C_AGCATCAGTGCATCTA	1978	1206	C	mouse	C	1	0.00202224469160768	NA	NA	0	0.0181818181818182	Singlet	2	1	1	2	Endothelial cells	Stromal cells (ST.31-38-44-)	Endothelial cells	Endothelial_cells	Stromal cells (ST.31-38-44-)	Stromal cells (ST.31-38-44-)
AGCCACGTCACACCGG-2	C_AGCCACGTCACACCGG	987	651	C	mouse	C	1	0.0253292806484296	NA	NA	0	0.0181818181818182	Singlet	2	1	1	2	Endothelial cells	Stromal cells (ST.31-38-44-)	Endothelial cells	Endothelial_cells	Endothelial cells (BEC)	Stromal cells (ST.31-38-44-)
AGGACGACACCTGCAG-2	C_AGGACGACACCTGCAG	1455	939	C	mouse	C	1	0.00618556701030928	NA	NA	0	0	Singlet	2	1	1	2	Endothelial cells	Stromal cells (ST.31-38-44-)	Endothelial cells	Endothelial_cells	Stromal cells (ST.31-38-44-)	Stromal cells (ST.31-38-44-)
AGGATAAAGTGCCTCG-2	C_AGGATAAAGTGCCTCG	1003	713	C	mouse	C	1	0.0169491525423729	NA	NA	0	0.0363636363636364	Singlet	2	1	1	2	Endothelial cells	Stromal cells (ST.31-38-44-)	Endothelial cells	Endothelial_cells	Stromal cells (ST.31-38-44-)	Stromal cells (ST.31-38-44-)
AGGTTACTCACTGTTT-2	C_AGGTTACTCACTGTTT	1966	1230	C	mouse	C	1	0.00915564598168871	NA	NA	0	0	Singlet	2	1	1	2	Endothelial cells	Stromal cells (ST.31-38-44-)	Endothelial cells	Endothelial_cells	Stromal cells (ST.31-38-44-)	Stromal cells (ST.31-38-44-)
AGGTTGTGTGACTAAA-2	C_AGGTTGTGTGACTAAA	1866	1219	C	mouse	C	1	0.0353697749196141	NA	NA	0	0.127272727272727	Singlet	2	1	1	2	Endothelial cells	Stromal cells (ST.31-38-44-)	Endothelial cells	Endothelial_cells	Macrophages (MF.480INT.NAIVE)	Stromal cells (ST.31-38-44-)
AGTGCCGAGAGCCTGA-2	C_AGTGCCGAGAGCCTGA	1483	982	C	mouse	C	1	0.00944032366824005	NA	NA	0	0.0363636363636364	Singlet	2	1	1	2	Endothelial cells	Stromal cells (ST.31-38-44-)	Endothelial cells	Endothelial_cells	Stromal cells (ST.31-38-44-)	Stromal cells (ST.31-38-44-)
ATCAGGTCAAACACCT-2	C_ATCAGGTCAAACACCT	2614	1494	C	mouse	C	1	0.0026778882938026	NA	NA	0	0.0181818181818182	Singlet	2	1	1	2	Endothelial cells	Stromal cells (ST.31-38-44-)	Endothelial cells	Endothelial_cells	Macrophages (MF.480INT.NAIVE)	Stromal cells (ST.31-38-44-)
ATCCACCCAGCCTTCT-2	C_ATCCACCCAGCCTTCT	1939	1174	C	mouse	C	1	0.00464156781846313	NA	NA	0	0.0363636363636364	Singlet	2	1	1	2	Endothelial cells	Stromal cells (ST.31-38-44-)	Endothelial cells	Endothelial_cells	Stromal cells (ST.31-38-44-)	Stromal cells (ST.31-38-44-)
ATGGAGGAGTCTGCGC-2	C_ATGGAGGAGTCTGCGC	3325	1949	C	mouse	C	1	0.00360902255639098	NA	NA	0	0.145454545454545	Singlet	2	1	1	2	Endothelial cells	Stromal cells (ST.31-38-44-)	Endothelial cells	Endothelial_cells	Stromal cells (ST.31-38-44-)	Stromal cells (ST.31-38-44-)
ATGGAGGGTACCCACG-2	C_ATGGAGGGTACCCACG	2104	1121	C	mouse	C	1	0.0641634980988593	NA	NA	0	0.181818181818182	Singlet	2	1	1	2	Endothelial cells	Stromal cells (ST.31-38-44-)	Endothelial cells	Endothelial_cells	Endothelial cells (LEC.CFA)	Stromal cells (ST.31-38-44-)
ATGGGTTGTTGCTTGA-2	C_ATGGGTTGTTGCTTGA	1594	996	C	mouse	C	1	0.00627352572145546	NA	NA	0	0.0181818181818182	Singlet	2	1	1	2	Endothelial cells	Stromal cells (ST.31-38-44-)	Endothelial cells	Endothelial_cells	Stromal cells (ST.31-38-44-)	Stromal cells (ST.31-38-44-)
ATGTCCCTCGGTCACG-2	C_ATGTCCCTCGGTCACG	1725	1104	C	mouse	C	1	0.00521739130434783	NA	NA	0	0.0181818181818182	Singlet	2	1	1	2	Endothelial cells	Stromal cells (ST.31-38-44-)	Endothelial cells	Endothelial_cells	Endothelial cells (LEC.CFA)	Stromal cells (ST.31-38-44-)
ATTACCTAGCACTTTG-2	C_ATTACCTAGCACTTTG	2081	1212	C	mouse	C	1	0.00961076405574243	NA	NA	0	0.0363636363636364	Singlet	2	1	1	2	Endothelial cells	Stromal cells (ST.31-38-44-)	Endothelial cells	Endothelial_cells	Stromal cells (ST.31-38-44-)	Stromal cells (ST.31-38-44-)
ATTACTCAGGACTATA-2	C_ATTACTCAGGACTATA	2316	1385	C	mouse	C	1	0.00345423143350604	NA	NA	0	0	Singlet	2	1	1	2	Endothelial cells	Stromal cells (ST.31-38-44-)	Endothelial cells	Endothelial_cells	Stromal cells (ST.31-38-44-)	Stromal cells (ST.31-38-44-)
ATTACTCAGTATAGGT-2	C_ATTACTCAGTATAGGT	1341	874	C	mouse	C	1	0.00596569724086503	NA	NA	0	0.0181818181818182	Singlet	2	1	1	2	Endothelial cells	Stromal cells (ST.31-38-44-)	Endothelial cells	Endothelial_cells	Stromal cells (ST.31-38-44-)	Stromal cells (ST.31-38-44-)
ATTCATCCACGTGAGA-2	C_ATTCATCCACGTGAGA	1685	1076	C	mouse	C	1	0.00593471810089021	NA	NA	0	0.0181818181818182	Singlet	2	1	1	2	Endothelial cells	Stromal cells (ST.31-38-44-)	Endothelial cells	Endothelial_cells	Endothelial cells (BEC)	Stromal cells (ST.31-38-44-)
ATTCTACAGCACTCGC-2	C_ATTCTACAGCACTCGC	2112	1268	C	mouse	C	1	0.00710227272727273	NA	NA	0	0.0181818181818182	Singlet	2	1	1	2	Endothelial cells	Stromal cells (ST.31-38-44-)	Endothelial cells	Endothelial_cells	Macrophages (MF.11C-11B+)	Stromal cells (ST.31-38-44-)
ATTCTTGAGGCATCAG-2	C_ATTCTTGAGGCATCAG	1293	841	C	mouse	C	1	0.0232018561484919	NA	NA	0	0.0181818181818182	Singlet	2	1	1	2	Endothelial cells	Stromal cells (ST.31-38-44-)	Endothelial cells	Endothelial_cells	Stromal cells (ST.31-38-44-)	Stromal cells (ST.31-38-44-)
CAACAGTAGTCCGTCG-2	C_CAACAGTAGTCCGTCG	949	681	C	mouse	C	1	0.00948366701791359	NA	NA	0	0	Singlet	2	1	1	2	Endothelial cells	Stromal cells (ST.31-38-44-)	Endothelial cells	Endothelial_cells	Stromal cells (ST.31-38-44-)	Stromal cells (ST.31-38-44-)
CAACGGCTCGCCGAAC-2	C_CAACGGCTCGCCGAAC	2875	1335	C	mouse	C	1	0.0236521739130435	NA	NA	0	0.127272727272727	Singlet	2	1	1	2	Endothelial cells	Stromal cells (ST.31-38-44-)	Endothelial cells	Endothelial_cells	Stromal cells (ST.31-38-44-)	Stromal cells (ST.31-38-44-)
CAAGAGGGTGGGAGAG-2	C_CAAGAGGGTGGGAGAG	1139	683	C	mouse	C	1	0.0956979806848112	NA	NA	0	0.0727272727272727	Singlet	2	1	1	2	Endothelial cells	Stromal cells (ST.31-38-44-)	Endothelial cells	Endothelial_cells	Stem cells (SC.STSL)	Stromal cells (ST.31-38-44-)
CAAGGGAAGTATTCCG-2	C_CAAGGGAAGTATTCCG	684	479	C	mouse	C	1	0.010233918128655	NA	NA	0	0	Singlet	2	1	1	2	Fibroblasts	Stromal cells (ST.31-38-44-)	Endothelial cells	Endothelial_cells	Stromal cells (ST.31-38-44-)	Stromal cells (ST.31-38-44-)
CACTGTCCACTACTTT-2	C_CACTGTCCACTACTTT	1006	671	C	mouse	C	1	0.0198807157057654	NA	NA	0	0.0181818181818182	Singlet	1	0	0	1	Fibroblasts	Stromal cells (ST.31-38-44-)	Endothelial cells	Endothelial_cells	Epithelial cells (Ep.8wk.CEC.Sca1+)	Stromal cells (ST.31-38-44-)
CACTTCGGTTACTCAG-2	C_CACTTCGGTTACTCAG	1868	1149	C	mouse	C	1	0.00214132762312634	NA	NA	0	0.0181818181818182	Singlet	2	1	1	2	Endothelial cells	Stromal cells (ST.31-38-44-)	Endothelial cells	Endothelial_cells	Macrophages (MF.480HI.NAIVE)	Stromal cells (ST.31-38-44-)
CAGCCAGGTCTGATCA-2	C_CAGCCAGGTCTGATCA	1439	952	C	mouse	C	1	0.00625434329395414	NA	NA	0	0.0363636363636364	Singlet	2	1	1	2	Endothelial cells	Stromal cells (ST.31-38-44-)	Endothelial cells	Endothelial_cells	Stromal cells (ST.31-38-44-)	Stromal cells (ST.31-38-44-)
CAGGCCAAGTTAGTAG-2	C_CAGGCCAAGTTAGTAG	1357	932	C	mouse	C	1	0.00663227708179808	NA	NA	0	0.0181818181818182	Singlet	2	1	1	2	Endothelial cells	Stromal cells (ST.31-38-44-)	Endothelial cells	Endothelial_cells	Stromal cells (ST.31-38-44-)	Stromal cells (ST.31-38-44-)
CAGGCCACAATCTAGC-2	C_CAGGCCACAATCTAGC	891	578	C	mouse	C	1	0.0123456790123457	NA	NA	0	0.0181818181818182	Singlet	2	1	1	2	Endothelial cells	Stromal cells (ST.31-38-44-)	Endothelial cells	Endothelial_cells	Macrophages (MF.480INT.NAIVE)	Stromal cells (ST.31-38-44-)
CAGTGCGAGGCATCAG-2	C_CAGTGCGAGGCATCAG	1828	1173	C	mouse	C	1	0.00492341356673961	NA	NA	0	0.0181818181818182	Singlet	2	1	1	2	Endothelial cells	Stromal cells (ST.31-38-44-)	Endothelial cells	Endothelial_cells	Stromal cells (ST.31-38-44-)	Stromal cells (ST.31-38-44-)
CAGTGCGCACGGTGTC-2	C_CAGTGCGCACGGTGTC	1927	1147	C	mouse	C	1	0.00311364815775817	NA	NA	0	0.0181818181818182	Singlet	2	1	1	2	Endothelial cells	Stromal cells (ST.31-38-44-)	Endothelial cells	Endothelial_cells	Stromal cells (ST.31-38-44-)	Stromal cells (ST.31-38-44-)
CATACTTAGGGCCTCT-2	C_CATACTTAGGGCCTCT	684	477	C	mouse	C	1	0.00292397660818713	NA	NA	0	0.0181818181818182	Singlet	2	1	1	2	Endothelial cells	Stromal cells (ST.31-38-44-)	Endothelial cells	Endothelial_cells	Stromal cells (ST.31-38-44-)	Stromal cells (ST.31-38-44-)
CATCCACTCATGACAC-2	C_CATCCACTCATGACAC	1480	944	C	mouse	C	1	0.0202702702702703	NA	NA	0	0.0909090909090909	Singlet	2	1	1	2	Endothelial cells	Stromal cells (ST.31-38-44-)	Endothelial cells	Endothelial_cells	Stromal cells (ST.31-38-44-)	Stromal cells (ST.31-38-44-)
CATCGTCGTGGGCTCT-2	C_CATCGTCGTGGGCTCT	1434	920	C	mouse	C	1	0.00209205020920502	NA	NA	0	0.0181818181818182	Singlet	2	1	1	2	Endothelial cells	Stromal cells (ST.31-38-44-)	Endothelial cells	Endothelial_cells	Stromal cells (ST.31-38-44-)	Stromal cells (ST.31-38-44-)
CATGGTATCGATTTCT-2	C_CATGGTATCGATTTCT	2832	1578	C	mouse	C	1	0.033545197740113	NA	NA	0	0.0727272727272727	Singlet	2	1	1	2	Endothelial cells	Stromal cells (ST.31-38-44-)	Endothelial cells	Endothelial_cells	Stromal cells (ST.31-38-44-)	Stromal cells (ST.31-38-44-)
CATTGAGGTCGCATTA-2	C_CATTGAGGTCGCATTA	1471	956	C	mouse	C	1	0.008837525492862	NA	NA	0	0.0363636363636364	Singlet	2	1	1	2	Endothelial cells	Stromal cells (ST.31-38-44-)	Endothelial cells	Endothelial_cells	Stromal cells (ST.31-38-44-)	Stromal cells (ST.31-38-44-)
CATTGAGTCCTAGCGG-2	C_CATTGAGTCCTAGCGG	1457	976	C	mouse	C	1	0.00343170899107756	NA	NA	0	0.0181818181818182	Singlet	2	1	1	2	Endothelial cells	Stromal cells (ST.31-38-44-)	Endothelial cells	Endothelial_cells	Stromal cells (ST.31-38-44-)	Stromal cells (ST.31-38-44-)
CATTGCCCAAAGCGTG-2	C_CATTGCCCAAAGCGTG	2043	1248	C	mouse	C	1	0.00440528634361234	NA	NA	0	0.0363636363636364	Singlet	2	1	1	2	Endothelial cells	Stromal cells (ST.31-38-44-)	Endothelial cells	Endothelial_cells	Stromal cells (ST.31-38-44-)	Stromal cells (ST.31-38-44-)
CCAAGCGCAGCAGTGA-2	C_CCAAGCGCAGCAGTGA	3861	2237	C	mouse	C	1	0.0121730121730122	NA	NA	0	0.0727272727272727	Singlet	2	1	1	2	Endothelial cells	Stromal cells (ST.31-38-44-)	Endothelial cells	Endothelial_cells	Endothelial cells (BEC)	Stromal cells (ST.31-38-44-)
CCAATTTAGCTCGTGC-2	C_CCAATTTAGCTCGTGC	1026	736	C	mouse	C	1	0.00487329434697856	NA	NA	0	0	Singlet	2	1	1	2	Endothelial cells	Stromal cells (ST.31-38-44-)	Endothelial cells	Endothelial_cells	Stromal cells (ST.31-38-44-)	Stromal cells (ST.31-38-44-)
CCACGAGGTGTACAGG-2	C_CCACGAGGTGTACAGG	4771	2592	C	mouse	C	1	0.00398239362817019	NA	NA	0	0.4	Singlet	2	1	1	2	Endothelial cells	Stromal cells (ST.31-38-44-)	Endothelial cells	Endothelial_cells	Macrophages (MF.ALV)	Stromal cells (ST.31-38-44-)
CCCATTGAGGGTTTCT-2	C_CCCATTGAGGGTTTCT	3088	1630	C	mouse	C	1	0.0123056994818653	NA	NA	0	0.0181818181818182	Singlet	2	1	1	2	Endothelial cells	Stromal cells (ST.31-38-44-)	Endothelial cells	Endothelial_cells	Stromal cells (ST.31-38-44-)	Stromal cells (ST.31-38-44-)
CCCATTGGTCGAGTTT-2	C_CCCATTGGTCGAGTTT	1202	871	C	mouse	C	1	0.00748752079866889	NA	NA	0	0.0181818181818182	Singlet	2	1	1	2	Endothelial cells	Stromal cells (ST.31-38-44-)	Endothelial cells	Endothelial_cells	Endothelial cells (LEC)	Stromal cells (ST.31-38-44-)
CCGGTGATCGAGTACT-2	C_CCGGTGATCGAGTACT	1487	1002	C	mouse	C	1	0.00403496973772697	NA	NA	0	0.0181818181818182	Singlet	2	1	1	2	Endothelial cells	Stromal cells (ST.31-38-44-)	Endothelial cells	Endothelial_cells	Stromal cells (ST.31-38-44-)	Stromal cells (ST.31-38-44-)
CCTCTCCCAAATGATG-2	C_CCTCTCCCAAATGATG	2555	1432	C	mouse	C	1	0.00313111545988258	NA	NA	0	0.0181818181818182	Singlet	2	1	1	2	Endothelial cells	Stromal cells (ST.31-38-44-)	Endothelial cells	Endothelial_cells	Stromal cells (ST.31-38-44-)	Stromal cells (ST.31-38-44-)
CCTGTTGTCCTGTACC-2	C_CCTGTTGTCCTGTACC	1377	871	C	mouse	C	1	0.00217864923747277	NA	NA	0	0	Singlet	2	1	1	2	Endothelial cells	Stromal cells (ST.31-38-44-)	Endothelial cells	Endothelial_cells	Stromal cells (ST.31-38-44-)	Stromal cells (ST.31-38-44-)
CGAGTTAGTGAAGCGT-2	C_CGAGTTAGTGAAGCGT	1261	882	C	mouse	C	1	0.00396510705789056	NA	NA	0	0.0181818181818182	Singlet	2	1	1	2	Endothelial cells	Stromal cells (ST.31-38-44-)	Endothelial cells	Endothelial_cells	Macrophages (MF.480INT.NAIVE)	Stromal cells (ST.31-38-44-)
CGATCGGTCACCTCGT-2	C_CGATCGGTCACCTCGT	1057	744	C	mouse	C	1	0.0198675496688742	NA	NA	0	0.0181818181818182	Singlet	2	1	1	2	Endothelial cells	Stromal cells (ST.31-38-44-)	Endothelial cells	Endothelial_cells	Stromal cells (ST.31-38-44-)	Stromal cells (ST.31-38-44-)
CGCATAACAGATCCTA-2	C_CGCATAACAGATCCTA	1984	1218	C	mouse	C	1	0.00403225806451613	NA	NA	0	0.0181818181818182	Singlet	2	1	1	2	Endothelial cells	Stromal cells (ST.31-38-44-)	Endothelial cells	Endothelial_cells	Stromal cells (ST.31-38-44-)	Stromal cells (ST.31-38-44-)
CGCCATTTCACGATAC-2	C_CGCCATTTCACGATAC	1019	694	C	mouse	C	1	0.00294406280667321	NA	NA	0	0.0545454545454545	Singlet	1	0	0	1	Endothelial cells	Stromal cells (ST.31-38-44-)	Endothelial cells	Endothelial_cells	Fibroblasts (FI.MTS15+)	Stromal cells (ST.31-38-44-)
CGGAACCAGTTCGGTT-2	C_CGGAACCAGTTCGGTT	1363	915	C	mouse	C	1	0.00220102714600147	NA	NA	0	0.0181818181818182	Singlet	2	1	1	2	Endothelial cells	Stromal cells (ST.31-38-44-)	Endothelial cells	Endothelial_cells	Stromal cells (ST.31-38-44-)	Stromal cells (ST.31-38-44-)
CGGCAGTTCAATCCGA-2	C_CGGCAGTTCAATCCGA	2157	1360	C	mouse	C	1	0.00324524802967084	NA	NA	0	0.0909090909090909	Singlet	2	1	1	2	Endothelial cells	Stromal cells (ST.31-38-44-)	Endothelial cells	Endothelial_cells	Stromal cells (ST.31-38-44-)	Stromal cells (ST.31-38-44-)
CGTGCTTGTTCGAGCC-2	C_CGTGCTTGTTCGAGCC	800	591	C	mouse	C	1	0.005	NA	NA	0	0.0363636363636364	Singlet	1	0	0	1	Endothelial cells	Stromal cells (ST.31-38-44-)	Endothelial cells	Endothelial_cells	Stromal cells (ST.31-38-44-)	Stromal cells (ST.31-38-44-)
CTAACCCAGCGTCAAG-2	C_CTAACCCAGCGTCAAG	1000	735	C	mouse	C	1	0.016	NA	NA	0	0.0181818181818182	Singlet	2	1	1	2	Endothelial cells	Stromal cells (ST.31-38-44-)	Endothelial cells	Endothelial_cells	Stromal cells (ST.31-38-44-)	Stromal cells (ST.31-38-44-)
CTAACCCTCCGTGCGA-2	C_CTAACCCTCCGTGCGA	2100	1226	C	mouse	C	1	0.0161904761904762	NA	NA	0	0.0181818181818182	Singlet	2	1	1	2	Endothelial cells	Stromal cells (ST.31-38-44-)	Endothelial cells	Endothelial_cells	Stromal cells (ST.31-38-44-)	Stromal cells (ST.31-38-44-)
CTACCCATCGGTGCAC-2	C_CTACCCATCGGTGCAC	1907	1240	C	mouse	C	1	0.0120608285264814	NA	NA	0	0.0181818181818182	Singlet	2	1	1	2	Endothelial cells	Stromal cells (ST.31-38-44-)	Endothelial cells	Endothelial_cells	Stromal cells (ST.31-38-44-)	Stromal cells (ST.31-38-44-)
CTACCTGCATACAGCT-2	C_CTACCTGCATACAGCT	3157	1728	C	mouse	C	1	0.00506810262907824	NA	NA	0	0.0181818181818182	Singlet	2	1	1	2	Endothelial cells	Stromal cells (ST.31-38-44-)	Endothelial cells	Endothelial_cells	Stromal cells (ST.31-38-44-)	Stromal cells (ST.31-38-44-)
CTCAACCTCTCCTACG-2	C_CTCAACCTCTCCTACG	1801	1120	C	mouse	C	1	0.00555247084952804	NA	NA	0	0.0181818181818182	Singlet	2	1	1	2	Endothelial cells	Stromal cells (ST.31-38-44-)	Endothelial cells	Endothelial_cells	Stromal cells (ST.31-38-44-)	Stromal cells (ST.31-38-44-)
CTCAGAAGTCGCATTA-2	C_CTCAGAAGTCGCATTA	1596	1055	C	mouse	C	1	0.0150375939849624	NA	NA	0	0.0181818181818182	Singlet	2	1	1	2	Endothelial cells	Stromal cells (ST.31-38-44-)	Endothelial cells	Endothelial_cells	Stromal cells (ST.31-38-44-)	Stromal cells (ST.31-38-44-)
CTCAGGGAGGAATGTT-2	C_CTCAGGGAGGAATGTT	1355	946	C	mouse	C	1	0.00590405904059041	NA	NA	0	0	Singlet	2	1	1	2	Endothelial cells	Stromal cells (ST.31-38-44-)	Endothelial cells	Endothelial_cells	Stromal cells (ST.31-38-44-)	Stromal cells (ST.31-38-44-)
CTCCCAACATGCGGTC-2	C_CTCCCAACATGCGGTC	4821	2192	C	mouse	C	1	0.0744658784484547	NA	NA	0	0.436363636363636	Singlet	2	1	1	2	DC	Stromal cells (ST.31-38-44-)	Endothelial cells	Endothelial_cells	DC (DC.103+11B-)	Stromal cells (ST.31-38-44-)
CTCTCGAAGTCGCCCA-2	C_CTCTCGAAGTCGCCCA	2112	1309	C	mouse	C	1	0.00236742424242424	NA	NA	0	0.0363636363636364	Singlet	2	1	1	2	Endothelial cells	Stromal cells (ST.31-38-44-)	Endothelial cells	Endothelial_cells	Endothelial cells (LEC.CFA)	Stromal cells (ST.31-38-44-)
CTGATCCAGCATGCGA-2	C_CTGATCCAGCATGCGA	1899	1179	C	mouse	C	1	0.00947867298578199	NA	NA	0	0.0181818181818182	Singlet	2	1	1	2	Endothelial cells	Stromal cells (ST.31-38-44-)	Endothelial cells	Endothelial_cells	Macrophages (MF.480INT.NAIVE)	Stromal cells (ST.31-38-44-)
CTGCATCTCATTACTC-2	C_CTGCATCTCATTACTC	1822	1150	C	mouse	C	1	0.0137211855104281	NA	NA	0	0.0363636363636364	Singlet	2	1	1	2	Endothelial cells	Stromal cells (ST.31-38-44-)	Endothelial cells	Endothelial_cells	Stromal cells (ST.31-38-44-)	Stromal cells (ST.31-38-44-)
CTGCGAGTCAACACCA-2	C_CTGCGAGTCAACACCA	2242	1339	C	mouse	C	1	0.00669045495093666	NA	NA	0	0.0181818181818182	Singlet	2	1	1	2	Endothelial cells	Stromal cells (ST.31-38-44-)	Endothelial cells	Endothelial_cells	Macrophages (MF.480INT.NAIVE)	Stromal cells (ST.31-38-44-)
CTGCTCATCAGGAAGC-2	C_CTGCTCATCAGGAAGC	1626	1075	C	mouse	C	1	0.0043050430504305	NA	NA	0	0.0181818181818182	Singlet	2	1	1	2	Endothelial cells	Stromal cells (ST.31-38-44-)	Endothelial cells	Endothelial_cells	Stromal cells (ST.31-38-44-)	Stromal cells (ST.31-38-44-)
CTGGTCTGTCTTCAAG-2	C_CTGGTCTGTCTTCAAG	1924	1191	C	mouse	C	1	0.00311850311850312	NA	NA	0	0.0181818181818182	Singlet	2	1	1	2	Endothelial cells	Stromal cells (ST.31-38-44-)	Endothelial cells	Endothelial_cells	Stromal cells (ST.31-38-44-)	Stromal cells (ST.31-38-44-)
CTGGTCTGTGCTAGCC-2	C_CTGGTCTGTGCTAGCC	907	646	C	mouse	C	1	0.00661521499448732	NA	NA	0	0	Singlet	2	1	1	2	Endothelial cells	Stromal cells (ST.31-38-44-)	Endothelial cells	Endothelial_cells	Macrophages (MF.480INT.NAIVE)	Stromal cells (ST.31-38-44-)
CTGTGGGGTTTCCATT-2	C_CTGTGGGGTTTCCATT	1708	1102	C	mouse	C	1	0.00526932084309133	NA	NA	0	0.0181818181818182	Singlet	2	1	1	2	Endothelial cells	Stromal cells (ST.31-38-44-)	Endothelial cells	Endothelial_cells	Stromal cells (ST.31-38-44-)	Stromal cells (ST.31-38-44-)
CTTCTCTGTAAGTTAG-2	C_CTTCTCTGTAAGTTAG	1791	1164	C	mouse	C	1	0.00446677833612507	NA	NA	0	0.0181818181818182	Singlet	2	1	1	2	Endothelial cells	Stromal cells (ST.31-38-44-)	Endothelial cells	Endothelial_cells	Macrophages (MF.480INT.NAIVE)	Stromal cells (ST.31-38-44-)
GAAACCTTCACATTGG-2	C_GAAACCTTCACATTGG	1212	863	C	mouse	C	1	0.00495049504950495	NA	NA	0	0.0181818181818182	Singlet	2	1	1	2	Endothelial cells	Stromal cells (ST.31-38-44-)	Endothelial cells	Endothelial_cells	Stromal cells (ST.31-38-44-)	Stromal cells (ST.31-38-44-)
GAAGCGAGTTGTTGTG-2	C_GAAGCGAGTTGTTGTG	1461	1003	C	mouse	C	1	0.00889801505817933	NA	NA	0	0.0181818181818182	Singlet	2	1	1	2	Endothelial cells	Stromal cells (ST.31-38-44-)	Endothelial cells	Endothelial_cells	Macrophages (MF.480INT.NAIVE)	Stromal cells (ST.31-38-44-)
GACACGCTCGCTAATG-2	C_GACACGCTCGCTAATG	768	594	C	mouse	C	1	0.00911458333333333	NA	NA	0	0	Singlet	2	1	1	2	Endothelial cells	Stromal cells (ST.31-38-44-)	Endothelial cells	Endothelial_cells	Stromal cells (ST.31-38-44-)	Stromal cells (ST.31-38-44-)
GACCGTGAGTTGCGCC-2	C_GACCGTGAGTTGCGCC	705	500	C	mouse	C	1	0.00709219858156028	NA	NA	0	0.0181818181818182	Singlet	2	1	1	2	Fibroblasts	Stromal cells (ST.31-38-44-)	Endothelial cells	Endothelial_cells	Stromal cells (ST.31-38-44-)	Stromal cells (ST.31-38-44-)
GACGCTGTCCAACCGG-2	C_GACGCTGTCCAACCGG	1904	1264	C	mouse	C	1	0.0115546218487395	NA	NA	0	0.0727272727272727	Singlet	2	1	1	2	Endothelial cells	Stromal cells (ST.31-38-44-)	Endothelial cells	Endothelial_cells	Stromal cells (ST.31-38-44-)	Stromal cells (ST.31-38-44-)
GAGTGAGCAACGCATT-2	C_GAGTGAGCAACGCATT	1694	1111	C	mouse	C	1	0.0200708382526564	NA	NA	0	0	Singlet	2	1	1	2	Endothelial cells	Stromal cells (ST.31-38-44-)	Endothelial cells	Endothelial_cells	Stromal cells (ST.31-38-44-)	Stromal cells (ST.31-38-44-)
GATGATCCATAATGAG-2	C_GATGATCCATAATGAG	1572	1015	C	mouse	C	1	0.0114503816793893	NA	NA	0	0.0181818181818182	Singlet	2	1	1	2	Endothelial cells	Stromal cells (ST.31-38-44-)	Endothelial cells	Endothelial_cells	Macrophages (MF.480INT.NAIVE)	Stromal cells (ST.31-38-44-)
GATTCGACACGAAGAC-2	C_GATTCGACACGAAGAC	2028	1237	C	mouse	C	1	0.00641025641025641	NA	NA	0	0.0727272727272727	Singlet	2	1	1	2	Endothelial cells	Stromal cells (ST.31-38-44-)	Endothelial cells	Endothelial_cells	Endothelial cells (BEC)	Stromal cells (ST.31-38-44-)
GATTCTTCAAACAGGC-2	C_GATTCTTCAAACAGGC	1622	1023	C	mouse	C	1	0.00369913686806412	NA	NA	0	0.0181818181818182	Singlet	2	1	1	2	Endothelial cells	Stromal cells (ST.31-38-44-)	Endothelial cells	Endothelial_cells	Stromal cells (ST.31-38-44-)	Stromal cells (ST.31-38-44-)
GATTCTTTCCTGGGAC-2	C_GATTCTTTCCTGGGAC	956	694	C	mouse	C	1	0.00836820083682008	NA	NA	0	0.0181818181818182	Singlet	2	1	1	2	Endothelial cells	Stromal cells (ST.31-38-44-)	Endothelial cells	Endothelial_cells	Stromal cells (ST.31-38-44-)	Stromal cells (ST.31-38-44-)
GCAGCTGAGCTCCACG-2	C_GCAGCTGAGCTCCACG	4592	2311	C	mouse	C	1	0.00195993031358885	NA	NA	0	0.290909090909091	Singlet	2	1	1	2	Endothelial cells	Stromal cells (ST.31-38-44-)	Endothelial cells	Endothelial_cells	Fibroblasts (FI.MTS15+)	Stromal cells (ST.31-38-44-)
GCATCGGTCCATTCAT-2	C_GCATCGGTCCATTCAT	1828	1194	C	mouse	C	1	0.00656455142231947	NA	NA	0	0.0181818181818182	Singlet	2	1	1	2	Endothelial cells	Stromal cells (ST.31-38-44-)	Endothelial cells	Endothelial_cells	Stromal cells (ST.31-38-44-)	Stromal cells (ST.31-38-44-)
GCCAGTGAGAGGTTTA-2	C_GCCAGTGAGAGGTTTA	1326	930	C	mouse	C	1	0.00678733031674208	NA	NA	0	0.0181818181818182	Singlet	2	1	1	2	Endothelial cells	Stromal cells (ST.31-38-44-)	Endothelial cells	Endothelial_cells	Stromal cells (ST.31-38-44-)	Stromal cells (ST.31-38-44-)
GCCATGGCAGCGGTCT-2	C_GCCATGGCAGCGGTCT	1418	931	C	mouse	C	1	0.00564174894217207	NA	NA	0	0.0181818181818182	Singlet	2	1	1	2	Endothelial cells	Stromal cells (ST.31-38-44-)	Endothelial cells	Endothelial_cells	Stromal cells (ST.31-38-44-)	Stromal cells (ST.31-38-44-)
GCCGTGAAGTATGGCG-2	C_GCCGTGAAGTATGGCG	764	583	C	mouse	C	1	0.0209424083769634	NA	NA	0	0.0181818181818182	Singlet	2	1	1	2	Endothelial cells	Stromal cells (ST.31-38-44-)	Endothelial cells	Endothelial_cells	Stromal cells (ST.31-38-44-)	Stromal cells (ST.31-38-44-)
GCTTCACGTCGTTGGC-2	C_GCTTCACGTCGTTGGC	1548	1036	C	mouse	C	1	0.00452196382428941	NA	NA	0	0	Singlet	2	1	1	2	Endothelial cells	Stromal cells (ST.31-38-44-)	Endothelial cells	Endothelial_cells	Macrophages (MF.480INT.NAIVE)	Stromal cells (ST.31-38-44-)
GGAGATGAGAAGCGGG-2	C_GGAGATGAGAAGCGGG	1604	1055	C	mouse	C	1	0.0162094763092269	NA	NA	0	0.0181818181818182	Singlet	2	1	1	2	Endothelial cells	Stromal cells (ST.31-38-44-)	Endothelial cells	Endothelial_cells	Stromal cells (ST.31-38-44-)	Stromal cells (ST.31-38-44-)
GGAGATGCACCAGCTG-2	C_GGAGATGCACCAGCTG	1541	1034	C	mouse	C	1	0.00713822193380921	NA	NA	0	0.0181818181818182	Singlet	2	1	1	2	Endothelial cells	Stromal cells (ST.31-38-44-)	Endothelial cells	Endothelial_cells	Stromal cells (ST.31-38-44-)	Stromal cells (ST.31-38-44-)
GGCGTCAGTCAGCTTA-2	C_GGCGTCAGTCAGCTTA	1347	954	C	mouse	C	1	0.00519673348181143	NA	NA	0	0.0363636363636364	Singlet	2	1	1	2	Endothelial cells	Stromal cells (ST.31-38-44-)	Endothelial cells	Endothelial_cells	Stromal cells (ST.31-38-44-)	Stromal cells (ST.31-38-44-)
GGCTTGGCAGATACTC-2	C_GGCTTGGCAGATACTC	1631	1075	C	mouse	C	1	0.00858369098712446	NA	NA	0	0	Singlet	2	1	1	2	Endothelial cells	Stromal cells (ST.31-38-44-)	Endothelial cells	Endothelial_cells	Macrophages (MF.480HI.NAIVE)	Stromal cells (ST.31-38-44-)
GGCTTTCAGTCCCTAA-2	C_GGCTTTCAGTCCCTAA	1707	1100	C	mouse	C	1	0.00820152314001172	NA	NA	0	0.0363636363636364	Singlet	2	1	1	2	Endothelial cells	Stromal cells (ST.31-38-44-)	Endothelial cells	Endothelial_cells	Stromal cells (ST.31-38-44-)	Stromal cells (ST.31-38-44-)
GGGAAGTGTATGATCC-2	C_GGGAAGTGTATGATCC	982	668	C	mouse	C	1	0.00712830957230143	NA	NA	0	0.0181818181818182	Singlet	2	1	1	2	Endothelial cells	Stromal cells (ST.31-38-44-)	Endothelial cells	Endothelial_cells	Stromal cells (ST.31-38-44-)	Stromal cells (ST.31-38-44-)
GGGATGATCCGCAACG-2	C_GGGATGATCCGCAACG	1698	1077	C	mouse	C	1	0.00530035335689046	NA	NA	0	0.0181818181818182	Singlet	2	1	1	2	Endothelial cells	Stromal cells (ST.31-38-44-)	Endothelial cells	Endothelial_cells	Macrophages (MF.480INT.NAIVE)	Stromal cells (ST.31-38-44-)
GGGCGTTAGGTTCAGG-2	C_GGGCGTTAGGTTCAGG	4769	2624	C	mouse	C	1	0.0104843782763682	NA	NA	0	0.490909090909091	Singlet	5	4	4	5	Endothelial cells	Stem cells (SC.STSL)	Endothelial cells	Endothelial_cells	Fibroblasts (FI.MTS15+)	Stem cells (SC.STSL)
GGGCTACCATCCTCAC-2	C_GGGCTACCATCCTCAC	2875	1762	C	mouse	C	1	0.00765217391304348	NA	NA	0	0.345454545454545	Singlet	5	4	4	5	NK cells	Stem cells (SC.STSL)	Endothelial cells	Endothelial_cells	NK cells (NK.MCMV7)	Stem cells (SC.STSL)
GGTGGCTTCACCTCAC-2	C_GGTGGCTTCACCTCAC	2036	1252	C	mouse	C	1	0.00196463654223969	NA	NA	0	0	Singlet	2	1	1	2	Endothelial cells	Stromal cells (ST.31-38-44-)	Endothelial cells	Endothelial_cells	Stromal cells (ST.31-38-44-)	Stromal cells (ST.31-38-44-)
GTAACCAAGATACAGT-2	C_GTAACCAAGATACAGT	2154	1305	C	mouse	C	1	0.042246982358403	NA	NA	0	0.0363636363636364	Singlet	2	1	1	2	Endothelial cells	Stromal cells (ST.31-38-44-)	Endothelial cells	Endothelial_cells	Stromal cells (ST.31-38-44-)	Stromal cells (ST.31-38-44-)
GTCCCATGTCCCACGA-2	C_GTCCCATGTCCCACGA	2646	1606	C	mouse	C	1	0.00566893424036281	NA	NA	0	0.109090909090909	Singlet	2	1	1	2	Endothelial cells	Stromal cells (ST.31-38-44-)	Endothelial cells	Endothelial_cells	Stromal cells (ST.31-38-44-)	Stromal cells (ST.31-38-44-)
GTCCTCATCGCGCTGA-2	C_GTCCTCATCGCGCTGA	1965	1224	C	mouse	C	1	0.00203562340966921	NA	NA	0	0.0181818181818182	Singlet	2	1	1	2	Endothelial cells	Stromal cells (ST.31-38-44-)	Endothelial cells	Endothelial_cells	Stromal cells (ST.31-38-44-)	Stromal cells (ST.31-38-44-)
GTCGAATAGGATTCCT-2	C_GTCGAATAGGATTCCT	2327	1371	C	mouse	C	1	0.0030081650193382	NA	NA	0	0.0181818181818182	Singlet	2	1	1	2	Endothelial cells	Stromal cells (ST.31-38-44-)	Endothelial cells	Endothelial_cells	Stromal cells (ST.31-38-44-)	Stromal cells (ST.31-38-44-)
GTCGCGAAGCGGTAAC-2	C_GTCGCGAAGCGGTAAC	1088	831	C	mouse	C	1	0.00459558823529412	NA	NA	0	0.0909090909090909	Singlet	2	1	1	2	Endothelial cells	Stromal cells (ST.31-38-44-)	Endothelial cells	Endothelial_cells	Macrophages (MF)	Stromal cells (ST.31-38-44-)
GTCGTTCTCGTTAGTG-2	C_GTCGTTCTCGTTAGTG	1168	805	C	mouse	C	1	0.00428082191780822	NA	NA	0	0.0181818181818182	Singlet	2	1	1	2	Endothelial cells	Stromal cells (ST.31-38-44-)	Endothelial cells	Endothelial_cells	Stromal cells (ST.31-38-44-)	Stromal cells (ST.31-38-44-)
GTCTACCGTGCCGTTG-2	C_GTCTACCGTGCCGTTG	2240	1296	C	mouse	C	1	0.000446428571428571	NA	NA	0	0.0181818181818182	Singlet	2	1	1	2	Endothelial cells	Stromal cells (ST.31-38-44-)	Endothelial cells	Endothelial_cells	Stromal cells (ST.31-38-44-)	Stromal cells (ST.31-38-44-)
GTGATGTAGCTGAAGC-2	C_GTGATGTAGCTGAAGC	5749	2248	C	mouse	C	1	0.0102626543746739	NA	NA	0	0.0545454545454545	Singlet	2	1	1	2	Endothelial cells	Stromal cells (ST.31-38-44-)	Endothelial cells	Endothelial_cells	Stromal cells (ST.31-38-44-)	Stromal cells (ST.31-38-44-)
GTGATGTGTGTCTTCC-2	C_GTGATGTGTGTCTTCC	1641	954	C	mouse	C	1	0.0335161486898233	NA	NA	0	0.0909090909090909	Singlet	2	1	1	2	Endothelial cells	Stromal cells (ST.31-38-44-)	Endothelial cells	Endothelial_cells	Stromal cells (ST.31-38-44-)	Stromal cells (ST.31-38-44-)
GTGCTTCTCTTGCAAG-2	C_GTGCTTCTCTTGCAAG	1538	1003	C	mouse	C	1	0.0377113133940182	NA	NA	0	0.0363636363636364	Singlet	2	1	1	2	Endothelial cells	Stromal cells (ST.31-38-44-)	Endothelial cells	Endothelial_cells	Stromal cells (ST.31-38-44-)	Stromal cells (ST.31-38-44-)
GTGGGAAAGTCGAATA-2	C_GTGGGAAAGTCGAATA	2478	1650	C	mouse	C	1	0.00766747376916868	NA	NA	0	0.472727272727273	Singlet	2	1	1	2	Fibroblasts	Stromal cells (ST.31-38-44-)	Endothelial cells	Endothelial_cells	Fibroblasts (FI.MTS15+)	Stromal cells (ST.31-38-44-)
GTGTCCTTCCACTTCG-2	C_GTGTCCTTCCACTTCG	1377	959	C	mouse	C	1	0.00435729847494553	NA	NA	0	0	Singlet	2	1	1	2	Endothelial cells	Stromal cells (ST.31-38-44-)	Endothelial cells	Endothelial_cells	Stromal cells (ST.31-38-44-)	Stromal cells (ST.31-38-44-)
GTTATGGGTTCTCGCT-2	C_GTTATGGGTTCTCGCT	1122	811	C	mouse	C	1	0.00445632798573975	NA	NA	0	0	Singlet	2	1	1	2	Endothelial cells	Stromal cells (ST.31-38-44-)	Endothelial cells	Endothelial_cells	Macrophages (MF.480INT.NAIVE)	Stromal cells (ST.31-38-44-)
GTTCTATGTTCGCGTG-2	C_GTTCTATGTTCGCGTG	1798	1125	C	mouse	C	1	0.0133481646273637	NA	NA	0	0.0181818181818182	Singlet	2	1	1	2	Endothelial cells	Stromal cells (ST.31-38-44-)	Endothelial cells	Endothelial_cells	Stromal cells (ST.31-38-44-)	Stromal cells (ST.31-38-44-)
GTTGTGATCGGTATGT-2	C_GTTGTGATCGGTATGT	1395	923	C	mouse	C	1	0.00931899641577061	NA	NA	0	0.0181818181818182	Singlet	2	1	1	2	Endothelial cells	Stromal cells (ST.31-38-44-)	Endothelial cells	Endothelial_cells	Stromal cells (ST.31-38-44-)	Stromal cells (ST.31-38-44-)
GTTTACTCACCGAATT-2	C_GTTTACTCACCGAATT	4274	1921	C	mouse	C	1	0.0383715489003276	NA	NA	0	0.145454545454545	Singlet	2	1	1	2	Endothelial cells	Stromal cells (ST.31-38-44-)	Endothelial cells	Endothelial_cells	Stromal cells (ST.31-38-44-)	Stromal cells (ST.31-38-44-)
GTTTACTCAGATCATC-2	C_GTTTACTCAGATCATC	1623	1096	C	mouse	C	1	0.00862600123228589	NA	NA	0	0.0181818181818182	Singlet	2	1	1	2	Endothelial cells	Stromal cells (ST.31-38-44-)	Endothelial cells	Endothelial_cells	Stromal cells (ST.31-38-44-)	Stromal cells (ST.31-38-44-)
TAACCAGTCCCGAGAC-2	C_TAACCAGTCCCGAGAC	1231	878	C	mouse	C	1	0.00893582453290008	NA	NA	0	0.0363636363636364	Singlet	2	1	1	2	Endothelial cells	Stromal cells (ST.31-38-44-)	Endothelial cells	Endothelial_cells	Stromal cells (ST.31-38-44-)	Stromal cells (ST.31-38-44-)
TAACTTCGTACCGTGC-2	C_TAACTTCGTACCGTGC	1568	1019	C	mouse	C	1	0.00255102040816327	NA	NA	0	0.0181818181818182	Singlet	2	1	1	2	Endothelial cells	Stromal cells (ST.31-38-44-)	Endothelial cells	Endothelial_cells	Stromal cells (ST.31-38-44-)	Stromal cells (ST.31-38-44-)
TAAGCCATCACGATAC-2	C_TAAGCCATCACGATAC	1170	792	C	mouse	C	1	0.00683760683760684	NA	NA	0	0	Singlet	2	1	1	2	Endothelial cells	Stromal cells (ST.31-38-44-)	Endothelial cells	Endothelial_cells	Fibroblasts (FI.MTS15+)	Stromal cells (ST.31-38-44-)
TAAGTCGTCAGTGCGC-2	C_TAAGTCGTCAGTGCGC	1592	1019	C	mouse	C	1	0.00251256281407035	NA	NA	0	0.0181818181818182	Singlet	2	1	1	2	Endothelial cells	Stromal cells (ST.31-38-44-)	Endothelial cells	Endothelial_cells	Stromal cells (ST.31-38-44-)	Stromal cells (ST.31-38-44-)
TAATCTCTCGCTCCTA-2	C_TAATCTCTCGCTCCTA	2443	1390	C	mouse	C	1	0.00695865738845682	NA	NA	0	0.0181818181818182	Singlet	2	1	1	2	Endothelial cells	Stromal cells (ST.31-38-44-)	Endothelial cells	Endothelial_cells	Stromal cells (ST.31-38-44-)	Stromal cells (ST.31-38-44-)
TAATTCCTCACCCTCA-2	C_TAATTCCTCACCCTCA	2156	1284	C	mouse	C	1	0.00742115027829314	NA	NA	0	0.0363636363636364	Singlet	2	1	1	2	Endothelial cells	Stromal cells (ST.31-38-44-)	Endothelial cells	Endothelial_cells	Stromal cells (ST.31-38-44-)	Stromal cells (ST.31-38-44-)
TACAACGTCTACCAGA-2	C_TACAACGTCTACCAGA	1812	1128	C	mouse	C	1	0.00386313465783664	NA	NA	0	0.0181818181818182	Singlet	2	1	1	2	Endothelial cells	Stromal cells (ST.31-38-44-)	Endothelial cells	Endothelial_cells	Macrophages (MF.480INT.NAIVE)	Stromal cells (ST.31-38-44-)
TACCGAAGTGCTAGCC-2	C_TACCGAAGTGCTAGCC	781	589	C	mouse	C	1	0.0153649167733675	NA	NA	0	0.0363636363636364	Singlet	2	1	1	2	Endothelial cells	Stromal cells (ST.31-38-44-)	Endothelial cells	Endothelial_cells	Stromal cells (ST.31-38-44-)	Stromal cells (ST.31-38-44-)
TACCGAATCGTTGCCT-2	C_TACCGAATCGTTGCCT	1552	1027	C	mouse	C	1	0.00515463917525773	NA	NA	0	0.0181818181818182	Singlet	2	1	1	2	Endothelial cells	Stromal cells (ST.31-38-44-)	Endothelial cells	Endothelial_cells	Stromal cells (ST.31-38-44-)	Stromal cells (ST.31-38-44-)
TACGTCCTCACTACTT-2	C_TACGTCCTCACTACTT	3689	2168	C	mouse	C	1	0.00542152344808891	NA	NA	0	0.418181818181818	Singlet	2	1	1	2	Fibroblasts	Stromal cells (ST.31-38-44-)	Endothelial cells	Endothelial_cells	Stromal cells (ST.31-38-44-)	Stromal cells (ST.31-38-44-)
TAGGTTGGTTCGGACC-2	C_TAGGTTGGTTCGGACC	1839	1199	C	mouse	C	1	0.00489396411092985	NA	NA	0	0.0181818181818182	Singlet	2	1	1	2	Endothelial cells	Stromal cells (ST.31-38-44-)	Endothelial cells	Endothelial_cells	Stromal cells (ST.31-38-44-)	Stromal cells (ST.31-38-44-)
TAGGTTGTCCTGTAGA-2	C_TAGGTTGTCCTGTAGA	1603	1052	C	mouse	C	1	0.00873362445414847	NA	NA	0	0	Singlet	2	1	1	2	Endothelial cells	Stromal cells (ST.31-38-44-)	Endothelial cells	Endothelial_cells	Endothelial cells (BEC)	Stromal cells (ST.31-38-44-)
TATACCTGTCGCACAC-2	C_TATACCTGTCGCACAC	2382	1364	C	mouse	C	1	0.00377833753148615	NA	NA	0	0.0181818181818182	Singlet	2	1	1	2	Endothelial cells	Stromal cells (ST.31-38-44-)	Endothelial cells	Endothelial_cells	Stromal cells (ST.31-38-44-)	Stromal cells (ST.31-38-44-)
TATGTTCGTTTGACAC-2	C_TATGTTCGTTTGACAC	1755	1111	C	mouse	C	1	0.00512820512820513	NA	NA	0	0.0181818181818182	Singlet	2	1	1	2	Endothelial cells	Stromal cells (ST.31-38-44-)	Endothelial cells	Endothelial_cells	Stromal cells (ST.31-38-44-)	Stromal cells (ST.31-38-44-)
TCAAGACTCGACCATA-2	C_TCAAGACTCGACCATA	1621	1092	C	mouse	C	1	0.00308451573103023	NA	NA	0	0.0181818181818182	Singlet	2	1	1	2	Endothelial cells	Stromal cells (ST.31-38-44-)	Endothelial cells	Endothelial_cells	Stromal cells (ST.31-38-44-)	Stromal cells (ST.31-38-44-)
TCACTATGTTAATGAG-2	C_TCACTATGTTAATGAG	1931	1150	C	mouse	C	1	0.00362506473329881	NA	NA	0	0.0181818181818182	Singlet	2	1	1	2	Endothelial cells	Stromal cells (ST.31-38-44-)	Endothelial cells	Endothelial_cells	Stromal cells (ST.31-38-44-)	Stromal cells (ST.31-38-44-)
TCAGGGCTCTTAAGGC-2	C_TCAGGGCTCTTAAGGC	1906	1224	C	mouse	C	1	0.0262329485834208	NA	NA	0	0.0545454545454545	Singlet	2	1	1	2	Endothelial cells	Stromal cells (ST.31-38-44-)	Endothelial cells	Endothelial_cells	Stromal cells (ST.31-38-44-)	Stromal cells (ST.31-38-44-)
TCATCATAGCTAGAAT-2	C_TCATCATAGCTAGAAT	1134	738	C	mouse	C	1	0	NA	NA	0	0	Singlet	2	1	1	2	Endothelial cells	Stromal cells (ST.31-38-44-)	Endothelial cells	Endothelial_cells	DC (DC.103-11B+24+)	Stromal cells (ST.31-38-44-)
TCATCCGCAGGAATCG-2	C_TCATCCGCAGGAATCG	1379	940	C	mouse	C	1	0.00435097897026831	NA	NA	0	0.0181818181818182	Singlet	2	1	1	2	Endothelial cells	Stromal cells (ST.31-38-44-)	Endothelial cells	Endothelial_cells	Macrophages (MF.480INT.NAIVE)	Stromal cells (ST.31-38-44-)
TCATGCCTCCCGAACG-2	C_TCATGCCTCCCGAACG	1538	1039	C	mouse	C	1	0.00195058517555267	NA	NA	0	0.0181818181818182	Singlet	2	1	1	2	Endothelial cells	Stromal cells (ST.31-38-44-)	Endothelial cells	Endothelial_cells	Stromal cells (ST.31-38-44-)	Stromal cells (ST.31-38-44-)
TCATTGTGTGATGGCA-2	C_TCATTGTGTGATGGCA	1650	1072	C	mouse	C	1	0.00363636363636364	NA	NA	0	0.0181818181818182	Singlet	2	1	1	2	Endothelial cells	Stromal cells (ST.31-38-44-)	Endothelial cells	Endothelial_cells	Macrophages (MF.480HI.NAIVE)	Stromal cells (ST.31-38-44-)
TCCATGCGTCTAGTGT-2	C_TCCATGCGTCTAGTGT	2592	1652	C	mouse	C	1	0.00462962962962963	NA	NA	0	0.272727272727273	Singlet	2	1	1	2	Endothelial cells	Stromal cells (ST.31-38-44-)	Endothelial cells	Endothelial_cells	Stromal cells (ST.31-38-44-)	Stromal cells (ST.31-38-44-)
TCCTCTTCAAATTGCC-2	C_TCCTCTTCAAATTGCC	2316	1361	C	mouse	C	1	0.00345423143350604	NA	NA	0	0.0181818181818182	Singlet	2	1	1	2	Endothelial cells	Stromal cells (ST.31-38-44-)	Endothelial cells	Endothelial_cells	Stromal cells (ST.31-38-44-)	Stromal cells (ST.31-38-44-)
TCCTTCTTCTGACCCT-2	C_TCCTTCTTCTGACCCT	1852	1215	C	mouse	C	1	0.00215982721382289	NA	NA	0	0.0727272727272727	Singlet	2	1	1	2	Endothelial cells	Stromal cells (ST.31-38-44-)	Endothelial cells	Endothelial_cells	Stromal cells (ST.31-38-44-)	Stromal cells (ST.31-38-44-)
TCGAAGTCATTGAGGG-2	C_TCGAAGTCATTGAGGG	1427	937	C	mouse	C	1	0.0028030833917309	NA	NA	0	0.0181818181818182	Singlet	2	1	1	2	Endothelial cells	Stromal cells (ST.31-38-44-)	Endothelial cells	Endothelial_cells	Stromal cells (ST.31-38-44-)	Stromal cells (ST.31-38-44-)
TCGACGGCACTGTTCC-2	C_TCGACGGCACTGTTCC	894	612	C	mouse	C	1	0.00671140939597315	NA	NA	0	0.0363636363636364	Singlet	2	1	1	2	Endothelial cells	Stromal cells (ST.31-38-44-)	Endothelial cells	Endothelial_cells	Stromal cells (ST.31-38-44-)	Stromal cells (ST.31-38-44-)
TCTATCAGTATGGAAT-2	C_TCTATCAGTATGGAAT	1713	1058	C	mouse	C	1	0.00408639813193228	NA	NA	0	0.0181818181818182	Singlet	2	1	1	2	Endothelial cells	Stromal cells (ST.31-38-44-)	Endothelial cells	Endothelial_cells	Macrophages (MF.480INT.NAIVE)	Stromal cells (ST.31-38-44-)
TGAGACTCATTGCCTC-2	C_TGAGACTCATTGCCTC	1639	1043	C	mouse	C	1	0.0024405125076266	NA	NA	0	0.0181818181818182	Singlet	2	1	1	2	Endothelial cells	Stromal cells (ST.31-38-44-)	Endothelial cells	Endothelial_cells	Stromal cells (ST.31-38-44-)	Stromal cells (ST.31-38-44-)
TGAGTCAAGCGGTAGT-2	C_TGAGTCAAGCGGTAGT	903	677	C	mouse	C	1	0.00221483942414175	NA	NA	0	0	Singlet	2	1	1	2	Endothelial cells	Stromal cells (ST.31-38-44-)	Endothelial cells	Endothelial_cells	Macrophages (MF.480INT.NAIVE)	Stromal cells (ST.31-38-44-)
TGCGACGTCTCATGCC-2	C_TGCGACGTCTCATGCC	1535	1011	C	mouse	C	1	0.00456026058631922	NA	NA	0	0.0181818181818182	Singlet	2	1	1	2	Endothelial cells	Stromal cells (ST.31-38-44-)	Endothelial cells	Endothelial_cells	Fibroblasts (FI.MTS15+)	Stromal cells (ST.31-38-44-)
TGCGATAGTACAGAGC-2	C_TGCGATAGTACAGAGC	1341	884	C	mouse	C	1	0.00820283370618941	NA	NA	0	0.0181818181818182	Singlet	2	1	1	2	Endothelial cells	Stromal cells (ST.31-38-44-)	Endothelial cells	Endothelial_cells	Stromal cells (ST.31-38-44-)	Stromal cells (ST.31-38-44-)
TGCGGGTCATGGCCCA-2	C_TGCGGGTCATGGCCCA	1357	888	C	mouse	C	1	0.00147383935151069	NA	NA	0	0	Singlet	2	1	1	2	Endothelial cells	Stromal cells (ST.31-38-44-)	Endothelial cells	Endothelial_cells	Stromal cells (ST.31-38-44-)	Stromal cells (ST.31-38-44-)
TGCGGGTTCATTTCGT-2	C_TGCGGGTTCATTTCGT	1215	841	C	mouse	C	1	0.00411522633744856	NA	NA	0	0	Singlet	2	1	1	2	Endothelial cells	Stromal cells (ST.31-38-44-)	Endothelial cells	Endothelial_cells	Stromal cells (ST.31-38-44-)	Stromal cells (ST.31-38-44-)
TGCTCCAGTATCCCTC-2	C_TGCTCCAGTATCCCTC	2418	1360	C	mouse	C	1	0.00413564929693962	NA	NA	0	0.0181818181818182	Singlet	2	1	1	2	Endothelial cells	Stromal cells (ST.31-38-44-)	Endothelial cells	Endothelial_cells	Fibroblasts (FI.MTS15+)	Stromal cells (ST.31-38-44-)
TGCTCGTAGTATAGGT-2	C_TGCTCGTAGTATAGGT	1501	1000	C	mouse	C	1	0.00466355762824783	NA	NA	0	0.0727272727272727	Singlet	2	1	1	2	Endothelial cells	Stromal cells (ST.31-38-44-)	Endothelial cells	Endothelial_cells	Stromal cells (ST.31-38-44-)	Stromal cells (ST.31-38-44-)
TGCTCGTCATTGAGGG-2	C_TGCTCGTCATTGAGGG	3745	1858	C	mouse	C	1	0.030173564753004	NA	NA	0	0.327272727272727	Singlet	2	1	1	2	Endothelial cells	Stromal cells (ST.31-38-44-)	Endothelial cells	Endothelial_cells	Endothelial cells (LEC)	Stromal cells (ST.31-38-44-)
TGCTTCGCAAGCAGGT-2	C_TGCTTCGCAAGCAGGT	1554	1061	C	mouse	C	1	0.0173745173745174	NA	NA	0	0.0181818181818182	Singlet	2	1	1	2	Endothelial cells	Stromal cells (ST.31-38-44-)	Endothelial cells	Endothelial_cells	Stromal cells (ST.31-38-44-)	Stromal cells (ST.31-38-44-)
TGCTTGCTCTGGGATT-2	C_TGCTTGCTCTGGGATT	1231	853	C	mouse	C	1	0.00731112916328188	NA	NA	0	0.0363636363636364	Singlet	2	1	1	2	Endothelial cells	Stromal cells (ST.31-38-44-)	Endothelial cells	Endothelial_cells	Stromal cells (ST.31-38-44-)	Stromal cells (ST.31-38-44-)
TGGGAGACAATCCTAG-2	C_TGGGAGACAATCCTAG	1668	1091	C	mouse	C	1	0.00359712230215827	NA	NA	0	0	Singlet	2	1	1	2	Endothelial cells	Stromal cells (ST.31-38-44-)	Endothelial cells	Endothelial_cells	Macrophages (MF.480INT.NAIVE)	Stromal cells (ST.31-38-44-)
TGGGCTGGTGAAAGTT-2	C_TGGGCTGGTGAAAGTT	1079	735	C	mouse	C	1	0.0046339202965709	NA	NA	0	0.0181818181818182	Singlet	2	1	1	2	Endothelial cells	Stromal cells (ST.31-38-44-)	Endothelial cells	Endothelial_cells	Stromal cells (ST.31-38-44-)	Stromal cells (ST.31-38-44-)
TGTCAGAAGTCACTCA-2	C_TGTCAGAAGTCACTCA	1598	1070	C	mouse	C	1	0.00125156445556946	NA	NA	0	0.0181818181818182	Singlet	2	1	1	2	Endothelial cells	Stromal cells (ST.31-38-44-)	Endothelial cells	Endothelial_cells	Stromal cells (ST.31-38-44-)	Stromal cells (ST.31-38-44-)
TGTCCTGTCCCATAGA-2	C_TGTCCTGTCCCATAGA	1464	984	C	mouse	C	1	0.00204918032786885	NA	NA	0	0.0181818181818182	Singlet	2	1	1	2	Endothelial cells	Stromal cells (ST.31-38-44-)	Endothelial cells	Endothelial_cells	Stromal cells (ST.31-38-44-)	Stromal cells (ST.31-38-44-)
TGTTGAGCATGTAACC-2	C_TGTTGAGCATGTAACC	2075	1012	C	mouse	C	1	0.0833734939759036	NA	NA	0	0.0727272727272727	Singlet	2	1	1	2	Endothelial cells	Stromal cells (ST.31-38-44-)	Endothelial cells	Endothelial_cells	Stromal cells (ST.31-38-44-)	Stromal cells (ST.31-38-44-)
TGTTGAGGTGACTATC-2	C_TGTTGAGGTGACTATC	1229	836	C	mouse	C	1	0.0048820179007323	NA	NA	0	0.0181818181818182	Singlet	2	1	1	2	Endothelial cells	Stromal cells (ST.31-38-44-)	Endothelial cells	Endothelial_cells	Endothelial cells (LEC.CFA)	Stromal cells (ST.31-38-44-)
TGTTGGACAGGGTCTC-2	C_TGTTGGACAGGGTCTC	1537	1023	C	mouse	C	1	0.00325309043591412	NA	NA	0	0.0727272727272727	Singlet	2	1	1	2	Endothelial cells	Stromal cells (ST.31-38-44-)	Endothelial cells	Endothelial_cells	Stromal cells (ST.31-38-44-)	Stromal cells (ST.31-38-44-)
TTAATCCTCCCGAATA-2	C_TTAATCCTCCCGAATA	2174	1276	C	mouse	C	1	0.00459981600735971	NA	NA	0	0.0181818181818182	Singlet	2	1	1	2	Endothelial cells	Stromal cells (ST.31-38-44-)	Endothelial cells	Endothelial_cells	Stromal cells (ST.31-38-44-)	Stromal cells (ST.31-38-44-)
TTACGCCGTTGTCCCT-2	C_TTACGCCGTTGTCCCT	1246	873	C	mouse	C	1	0.00481540930979133	NA	NA	0	0.0181818181818182	Singlet	2	1	1	2	Endothelial cells	Stromal cells (ST.31-38-44-)	Endothelial cells	Endothelial_cells	Stromal cells (ST.31-38-44-)	Stromal cells (ST.31-38-44-)
TTCGATTGTTGCGGCT-2	C_TTCGATTGTTGCGGCT	1503	1009	C	mouse	C	1	0.00665335994677312	NA	NA	0	0.0181818181818182	Singlet	2	1	1	2	Endothelial cells	Stromal cells (ST.31-38-44-)	Endothelial cells	Endothelial_cells	Endothelial cells (LEC.CFA)	Stromal cells (ST.31-38-44-)
TTCGCTGAGGTGATAT-2	C_TTCGCTGAGGTGATAT	1598	1085	C	mouse	C	1	0.00375469336670839	NA	NA	0	0.0363636363636364	Singlet	2	1	1	2	Endothelial cells	Stromal cells (ST.31-38-44-)	Endothelial cells	Endothelial_cells	Stem cells (SC.STSL)	Stromal cells (ST.31-38-44-)
TTCGGTCAGGAGATAG-2	C_TTCGGTCAGGAGATAG	1416	988	C	mouse	C	1	0.00353107344632768	NA	NA	0	0.0181818181818182	Singlet	2	1	1	2	Endothelial cells	Stromal cells (ST.31-38-44-)	Endothelial cells	Endothelial_cells	Stromal cells (ST.31-38-44-)	Stromal cells (ST.31-38-44-)
TTCGGTCAGTACCATC-2	C_TTCGGTCAGTACCATC	2461	1498	C	mouse	C	1	0.00121901665989435	NA	NA	0	0.0363636363636364	Singlet	2	1	1	2	Endothelial cells	Stromal cells (ST.31-38-44-)	Endothelial cells	Endothelial_cells	Stromal cells (ST.31-38-44-)	Stromal cells (ST.31-38-44-)
TTCTGTACAAGACTGG-2	C_TTCTGTACAAGACTGG	1730	1083	C	mouse	C	1	0.0023121387283237	NA	NA	0	0.0181818181818182	Singlet	2	1	1	2	Endothelial cells	Stromal cells (ST.31-38-44-)	Endothelial cells	Endothelial_cells	Stromal cells (ST.31-38-44-)	Stromal cells (ST.31-38-44-)
TTCTTGATCGTTCCTG-2	C_TTCTTGATCGTTCCTG	1826	1173	C	mouse	C	1	0.0186199342825849	NA	NA	0	0.0909090909090909	Singlet	2	1	1	2	Endothelial cells	Stromal cells (ST.31-38-44-)	Endothelial cells	Endothelial_cells	Stromal cells (ST.31-38-44-)	Stromal cells (ST.31-38-44-)
TTGGGATGTTCAGCTA-2	C_TTGGGATGTTCAGCTA	935	681	C	mouse	C	1	0.0053475935828877	NA	NA	0	0.0181818181818182	Singlet	5	4	4	5	Endothelial cells	Stem cells (SC.STSL)	Endothelial cells	Endothelial_cells	Stromal cells (ST.31-38-44-)	Stem cells (SC.STSL)
TTTATGCTCTGGTGCG-2	C_TTTATGCTCTGGTGCG	1570	1000	C	mouse	C	1	0.00509554140127389	NA	NA	0	0.0181818181818182	Singlet	2	1	1	2	Endothelial cells	Stromal cells (ST.31-38-44-)	Endothelial cells	Endothelial_cells	Stromal cells (ST.31-38-44-)	Stromal cells (ST.31-38-44-)
AAACGCTGTTGTTGAC-1	N_AAACGCTGTTGTTGAC	822	649	N	mouse	N	1	0.00364963503649635	0.432432432432432	Singlet	0	NA	NA	6	5	5	6	Endothelial cells	Endothelial cells (LEC)	Endothelial cells	Endothelial_cells	Endothelial cells (LEC)	Endothelial cells (LEC)
AACAACCGTACTCAAC-1	N_AACAACCGTACTCAAC	738	554	N	mouse	N	1	0.0013550135501355	0	Singlet	0	NA	NA	1	0	0	1	Endothelial cells	Stromal cells (ST.31-38-44-)	Endothelial cells	Endothelial_cells	Stromal cells (ST.31-38-44-)	Stromal cells (ST.31-38-44-)
AACAAGATCATTCCTA-1	N_AACAAGATCATTCCTA	842	648	N	mouse	N	1	0.00593824228028504	0.027027027027027	Singlet	0	NA	NA	1	0	0	1	Endothelial cells	Stromal cells (ST.31-38-44-)	Endothelial cells	Endothelial_cells	Macrophages (MF.480INT.NAIVE)	Stromal cells (ST.31-38-44-)
AACCCAAAGACTGAGC-1	N_AACCCAAAGACTGAGC	553	452	N	mouse	N	1	0.00904159132007233	0	Singlet	0	NA	NA	1	0	0	1	Endothelial cells	Stromal cells (ST.31-38-44-)	Endothelial cells	Endothelial_cells	Endothelial cells (BEC)	Stromal cells (ST.31-38-44-)
AACCCAAAGCCTTTCC-1	N_AACCCAAAGCCTTTCC	578	449	N	mouse	N	1	0.00519031141868512	0	Singlet	0	NA	NA	1	0	0	1	Endothelial cells	Stromal cells (ST.31-38-44-)	Endothelial cells	Endothelial_cells	Fibroblasts (FI.MTS15+)	Stromal cells (ST.31-38-44-)
AAGACAAAGAGCACTG-1	N_AAGACAAAGAGCACTG	892	709	N	mouse	N	1	0.015695067264574	0.108108108108108	Singlet	0	NA	NA	4	3	3	4	Endothelial cells	Stromal cells (ST.31-38-44-)	Endothelial cells	Endothelial_cells	Stromal cells (ST.31-38-44-)	Stromal cells (ST.31-38-44-)
AAGATAGAGCTCAGAG-1	N_AAGATAGAGCTCAGAG	540	428	N	mouse	N	1	0.00185185185185185	0	Singlet	0	NA	NA	1	0	0	1	Endothelial cells	Stromal cells (ST.31-38-44-)	Endothelial cells	Endothelial_cells	Stromal cells (ST.31-38-44-)	Stromal cells (ST.31-38-44-)
AAGCCATCACGGAAGT-1	N_AAGCCATCACGGAAGT	598	444	N	mouse	N	1	0.0250836120401338	0.027027027027027	Singlet	0	NA	NA	1	0	0	1	Endothelial cells	Stromal cells (ST.31-38-44-)	Endothelial cells	Endothelial_cells	Macrophages (MF.480INT.NAIVE)	Stromal cells (ST.31-38-44-)
AAGCCATGTCGTAATC-1	N_AAGCCATGTCGTAATC	513	415	N	mouse	N	1	0.0194931773879142	0	Singlet	0	NA	NA	1	0	0	1	Endothelial cells	Stromal cells (ST.31-38-44-)	Endothelial cells	Endothelial_cells	Endothelial cells (BEC)	Stromal cells (ST.31-38-44-)
AAGGAATAGTAGAGTT-1	N_AAGGAATAGTAGAGTT	504	402	N	mouse	N	1	0	0	Singlet	0	NA	NA	1	0	0	1	Endothelial cells	Stromal cells (ST.31-38-44-)	Endothelial cells	Endothelial_cells	Macrophages (MF.480INT.NAIVE)	Stromal cells (ST.31-38-44-)
AAGGTAATCTTCGATT-1	N_AAGGTAATCTTCGATT	701	518	N	mouse	N	1	0.00427960057061341	0	Singlet	0	NA	NA	1	0	0	1	Endothelial cells	Stromal cells (ST.31-38-44-)	Endothelial cells	Endothelial_cells	Stromal cells (ST.31-38-44-)	Stromal cells (ST.31-38-44-)
AAGTGAAGTAGGCTGA-1	N_AAGTGAAGTAGGCTGA	517	409	N	mouse	N	1	0.00580270793036751	0	Singlet	0	NA	NA	1	0	0	1	Endothelial cells	Stromal cells (ST.31-38-44-)	Endothelial cells	Endothelial_cells	Stem cells (SC.STSL)	Stromal cells (ST.31-38-44-)
AAGTTCGAGGGCCTCT-1	N_AAGTTCGAGGGCCTCT	561	444	N	mouse	N	1	0.0017825311942959	0	Singlet	0	NA	NA	1	0	0	1	Endothelial cells	Stromal cells (ST.31-38-44-)	Endothelial cells	Endothelial_cells	Macrophages (MF.480INT.NAIVE)	Stromal cells (ST.31-38-44-)
AATCGACCATGCGTGC-1	N_AATCGACCATGCGTGC	614	490	N	mouse	N	1	0.00651465798045603	0	Singlet	0	NA	NA	4	3	3	4	Endothelial cells	Stromal cells (ST.31-38-44-)	Endothelial cells	Endothelial_cells	Stromal cells (ST.31-38-44-)	Stromal cells (ST.31-38-44-)
AATGAAGAGACTAAGT-1	N_AATGAAGAGACTAAGT	505	424	N	mouse	N	1	0.00396039603960396	0	Singlet	0	NA	NA	1	0	0	1	Endothelial cells	Stromal cells (ST.31-38-44-)	Endothelial cells	Endothelial_cells	Stromal cells (ST.31-38-44-)	Stromal cells (ST.31-38-44-)
AATGGAATCAAGTCTG-1	N_AATGGAATCAAGTCTG	505	420	N	mouse	N	1	0	0	Singlet	0	NA	NA	4	3	3	4	Endothelial cells	Stromal cells (ST.31-38-44-)	Endothelial cells	Endothelial_cells	Stromal cells (ST.31-38-44-)	Stromal cells (ST.31-38-44-)
AATTTCCGTGGCAGAT-1	N_AATTTCCGTGGCAGAT	698	522	N	mouse	N	1	0.00429799426934097	0.027027027027027	Singlet	0	NA	NA	1	0	0	1	Fibroblasts	Stromal cells (ST.31-38-44-)	Endothelial cells	Endothelial_cells	Stromal cells (ST.31-38-44-)	Stromal cells (ST.31-38-44-)
ACACAGTAGTCGTTAC-1	N_ACACAGTAGTCGTTAC	535	436	N	mouse	N	1	0.00373831775700935	0	Singlet	0	NA	NA	4	3	3	4	Endothelial cells	Stromal cells (ST.31-38-44-)	Endothelial cells	Endothelial_cells	Endothelial cells (LEC)	Stromal cells (ST.31-38-44-)
ACACCAAAGATGCGAC-1	N_ACACCAAAGATGCGAC	680	529	N	mouse	N	1	0.00735294117647059	0.027027027027027	Singlet	0	NA	NA	4	3	3	4	Endothelial cells	Stromal cells (ST.31-38-44-)	Endothelial cells	Endothelial_cells	Macrophages (MF.480HI.NAIVE)	Stromal cells (ST.31-38-44-)
ACAGCCGCACCTTCCA-1	N_ACAGCCGCACCTTCCA	972	697	N	mouse	N	1	0.00308641975308642	0	Singlet	0	NA	NA	4	3	3	4	Endothelial cells	Stromal cells (ST.31-38-44-)	Endothelial cells	Endothelial_cells	Stromal cells (ST.31-38-44-)	Stromal cells (ST.31-38-44-)
ACAGGGACAGATCATC-1	N_ACAGGGACAGATCATC	854	608	N	mouse	N	1	0.00234192037470726	0.027027027027027	Singlet	0	NA	NA	3	2	2	3	Endothelial cells	Stromal cells (ST.31-38-44-)	Endothelial cells	Endothelial_cells	Stromal cells (ST.31-38-44-)	Stromal cells (ST.31-38-44-)
ACATCGAAGCGGACAT-1	N_ACATCGAAGCGGACAT	513	435	N	mouse	N	1	0	0	Singlet	0	NA	NA	1	0	0	1	Endothelial cells	Stromal cells (ST.31-38-44-)	Endothelial cells	Endothelial_cells	Stromal cells (ST.31-38-44-)	Stromal cells (ST.31-38-44-)
ACATCGAAGCTAGAAT-1	N_ACATCGAAGCTAGAAT	865	693	N	mouse	N	1	0.0023121387283237	0	Singlet	0	NA	NA	1	0	0	1	Endothelial cells	Stromal cells (ST.31-38-44-)	Endothelial cells	Endothelial_cells	Endothelial cells (LEC.CFA)	Stromal cells (ST.31-38-44-)
ACCAACAAGCTTACGT-1	N_ACCAACAAGCTTACGT	671	520	N	mouse	N	1	0.0029806259314456	0	Singlet	0	NA	NA	1	0	0	1	Endothelial cells	Stromal cells (ST.31-38-44-)	Endothelial cells	Endothelial_cells	Endothelial cells (BEC)	Stromal cells (ST.31-38-44-)
ACCACAAGTTCAAGGG-1	N_ACCACAAGTTCAAGGG	688	521	N	mouse	N	1	0	0	Singlet	0	NA	NA	1	0	0	1	Endothelial cells	Stromal cells (ST.31-38-44-)	Endothelial cells	Endothelial_cells	Stromal cells (ST.31-38-44-)	Stromal cells (ST.31-38-44-)
ACGGAAGCACGACAGA-1	N_ACGGAAGCACGACAGA	745	609	N	mouse	N	1	0.00134228187919463	0	Singlet	0	NA	NA	1	0	0	1	Endothelial cells	Stromal cells (ST.31-38-44-)	Endothelial cells	Endothelial_cells	Stromal cells (DN)	Stromal cells (ST.31-38-44-)
ACGGTTAGTAGAGGAA-1	N_ACGGTTAGTAGAGGAA	519	409	N	mouse	N	1	0.00192678227360308	0	Singlet	0	NA	NA	1	0	0	1	Endothelial cells	Stromal cells (ST.31-38-44-)	Endothelial cells	Endothelial_cells	Fibroblasts (FRC.CAD11.WT)	Stromal cells (ST.31-38-44-)
ACGTACAAGGATACCG-1	N_ACGTACAAGGATACCG	1127	841	N	mouse	N	1	0.000887311446317658	0.432432432432432	Singlet	0	NA	NA	6	5	5	6	Endothelial cells	Endothelial cells (LEC)	Endothelial cells	Endothelial_cells	Endothelial cells (LEC)	Endothelial cells (LEC)
ACGTACATCAGACTGT-1	N_ACGTACATCAGACTGT	905	665	N	mouse	N	1	0	0	Singlet	0	NA	NA	1	0	0	1	Endothelial cells	Stromal cells (ST.31-38-44-)	Endothelial cells	Endothelial_cells	Stromal cells (ST.31-38-44-)	Stromal cells (ST.31-38-44-)
ACTGTGACACGCAAAG-1	N_ACTGTGACACGCAAAG	682	533	N	mouse	N	1	0.00439882697947214	0	Singlet	0	NA	NA	4	3	3	4	Endothelial cells	Stromal cells (ST.31-38-44-)	Endothelial cells	Endothelial_cells	Endothelial cells (LEC.CFA)	Stromal cells (ST.31-38-44-)
ACTTAGGAGTTTAGGA-1	N_ACTTAGGAGTTTAGGA	761	599	N	mouse	N	1	0.00525624178712221	0	Singlet	0	NA	NA	1	0	0	1	Endothelial cells	Stromal cells (ST.31-38-44-)	Endothelial cells	Endothelial_cells	Stromal cells (ST.31-38-44-)	Stromal cells (ST.31-38-44-)
ACTTCGCCAGACCCGT-1	N_ACTTCGCCAGACCCGT	1350	899	N	mouse	N	1	0.00148148148148148	0.324324324324324	Singlet	0	NA	NA	6	5	5	6	Endothelial cells	Endothelial cells (LEC)	Endothelial cells	Endothelial_cells	Endothelial cells (LEC)	Endothelial cells (LEC)
AGAACAAAGGCCTTGC-1	N_AGAACAAAGGCCTTGC	522	417	N	mouse	N	1	0.00766283524904215	0	Singlet	0	NA	NA	4	3	3	4	Endothelial cells	Stromal cells (ST.31-38-44-)	Endothelial cells	Endothelial_cells	Epithelial cells (MECHI.GFP-.ADULT)	Stromal cells (ST.31-38-44-)
AGAACAAAGTCGGCCT-1	N_AGAACAAAGTCGGCCT	1057	777	N	mouse	N	1	0.0283822138126774	0.027027027027027	Singlet	0	NA	NA	4	3	3	4	Endothelial cells	Stromal cells (ST.31-38-44-)	Endothelial cells	Endothelial_cells	Endothelial cells (BEC)	Stromal cells (ST.31-38-44-)
AGACAAAAGTTCACTG-1	N_AGACAAAAGTTCACTG	752	591	N	mouse	N	1	0.00132978723404255	0	Singlet	0	NA	NA	1	0	0	1	Endothelial cells	Stromal cells (ST.31-38-44-)	Endothelial cells	Endothelial_cells	Stromal cells (DN)	Stromal cells (ST.31-38-44-)
AGACAAACACGCGGTT-1	N_AGACAAACACGCGGTT	1785	1222	N	mouse	N	1	0.0453781512605042	0.243243243243243	Singlet	0	NA	NA	1	0	0	1	Endothelial cells	Stromal cells (ST.31-38-44-)	Endothelial cells	Endothelial_cells	Macrophages (MF.480INT.NAIVE)	Stromal cells (ST.31-38-44-)
AGAGAATAGACAGCGT-1	N_AGAGAATAGACAGCGT	1236	949	N	mouse	N	1	0.00242718446601942	0	Singlet	0	NA	NA	1	0	0	1	Endothelial cells	Stromal cells (ST.31-38-44-)	Endothelial cells	Endothelial_cells	Stem cells (SC.STSL)	Stromal cells (ST.31-38-44-)
AGAGAGCAGTCATGAA-1	N_AGAGAGCAGTCATGAA	571	458	N	mouse	N	1	0.0157618213660245	0	Singlet	0	NA	NA	1	0	0	1	Endothelial cells	Stromal cells (ST.31-38-44-)	Endothelial cells	Endothelial_cells	Stromal cells (ST.31-38-44-)	Stromal cells (ST.31-38-44-)
AGAGCAGTCTTCGGTC-1	N_AGAGCAGTCTTCGGTC	1009	782	N	mouse	N	1	0.00198216055500496	0.108108108108108	Singlet	0	NA	NA	1	0	0	1	Macrophages	Stromal cells (ST.31-38-44-)	Endothelial cells	Endothelial_cells	Epithelial cells (Ep.5wk.MEC.Sca1+)	Stromal cells (ST.31-38-44-)
AGATGAATCCTTCAGC-1	N_AGATGAATCCTTCAGC	821	638	N	mouse	N	1	0.0121802679658952	0.027027027027027	Singlet	0	NA	NA	1	0	0	1	Endothelial cells	Stromal cells (ST.31-38-44-)	Endothelial cells	Endothelial_cells	Stromal cells (ST.31-38-44-)	Stromal cells (ST.31-38-44-)
AGATGCTCACCTATCC-1	N_AGATGCTCACCTATCC	883	661	N	mouse	N	1	0.00339750849377123	0	Singlet	0	NA	NA	1	0	0	1	Endothelial cells	Stromal cells (ST.31-38-44-)	Endothelial cells	Endothelial_cells	Endothelial cells (BEC)	Stromal cells (ST.31-38-44-)
AGCCAATGTCGTCATA-1	N_AGCCAATGTCGTCATA	600	475	N	mouse	N	1	0.00833333333333333	0	Singlet	0	NA	NA	4	3	3	4	Endothelial cells	Stromal cells (ST.31-38-44-)	Endothelial cells	Endothelial_cells	Endothelial cells (LEC)	Stromal cells (ST.31-38-44-)
AGCCACGCAGACCCGT-1	N_AGCCACGCAGACCCGT	1442	1004	N	mouse	N	1	0.0194174757281553	0.027027027027027	Singlet	0	NA	NA	1	0	0	1	Endothelial cells	Stromal cells (ST.31-38-44-)	Endothelial cells	Endothelial_cells	Stromal cells (ST.31-38-44-)	Stromal cells (ST.31-38-44-)
AGCGATTCAGTACTAC-1	N_AGCGATTCAGTACTAC	918	700	N	mouse	N	1	0.00326797385620915	0	Singlet	0	NA	NA	1	0	0	1	Endothelial cells	Stromal cells (ST.31-38-44-)	Endothelial cells	Endothelial_cells	Endothelial cells (BEC)	Stromal cells (ST.31-38-44-)
AGCGCCAAGGTACAAT-1	N_AGCGCCAAGGTACAAT	880	683	N	mouse	N	1	0.00340909090909091	0.027027027027027	Singlet	0	NA	NA	4	3	3	4	Endothelial cells	Stromal cells (ST.31-38-44-)	Endothelial cells	Endothelial_cells	Endothelial cells (LEC.CFA)	Stromal cells (ST.31-38-44-)
AGCGCCATCATCGTAG-1	N_AGCGCCATCATCGTAG	748	586	N	mouse	N	1	0.00401069518716578	0	Singlet	0	NA	NA	4	3	3	4	Endothelial cells	Stromal cells (ST.31-38-44-)	Endothelial cells	Endothelial_cells	Endothelial cells (LEC)	Stromal cells (ST.31-38-44-)
AGCGTATGTCGTCGGT-1	N_AGCGTATGTCGTCGGT	634	478	N	mouse	N	1	0.00315457413249211	0.0540540540540541	Singlet	0	NA	NA	1	0	0	1	Endothelial cells	Stromal cells (ST.31-38-44-)	Endothelial cells	Endothelial_cells	Macrophages (MF.480INT.NAIVE)	Stromal cells (ST.31-38-44-)
AGCTACACAATGTCTG-1	N_AGCTACACAATGTCTG	556	433	N	mouse	N	1	0.00359712230215827	0	Singlet	0	NA	NA	1	0	0	1	Endothelial cells	Stromal cells (ST.31-38-44-)	Endothelial cells	Endothelial_cells	Stromal cells (ST.31-38-44-)	Stromal cells (ST.31-38-44-)
AGGGCTCCATGTCGTA-1	N_AGGGCTCCATGTCGTA	575	446	N	mouse	N	1	0.00521739130434783	0	Singlet	0	NA	NA	1	0	0	1	Endothelial cells	Stromal cells (ST.31-38-44-)	Endothelial cells	Endothelial_cells	Endothelial cells (BEC)	Stromal cells (ST.31-38-44-)
AGGGTGAAGTGCTAGG-1	N_AGGGTGAAGTGCTAGG	862	645	N	mouse	N	1	0.00696055684454756	0	Singlet	0	NA	NA	1	0	0	1	Endothelial cells	Stromal cells (ST.31-38-44-)	Endothelial cells	Endothelial_cells	Macrophages (MF.480INT.NAIVE)	Stromal cells (ST.31-38-44-)
AGGTCTATCCATCTCG-1	N_AGGTCTATCCATCTCG	911	666	N	mouse	N	1	0.00439077936333699	0.027027027027027	Singlet	0	NA	NA	1	0	0	1	Endothelial cells	Stromal cells (ST.31-38-44-)	Endothelial cells	Endothelial_cells	Endothelial cells (BEC)	Stromal cells (ST.31-38-44-)
AGGTTACGTGGATTTC-1	N_AGGTTACGTGGATTTC	767	568	N	mouse	N	1	0.00260756192959583	0	Singlet	0	NA	NA	1	0	0	1	Endothelial cells	Stromal cells (ST.31-38-44-)	Endothelial cells	Endothelial_cells	Stromal cells (ST.31-38-44-)	Stromal cells (ST.31-38-44-)
AGGTTGTGTATCGAGG-1	N_AGGTTGTGTATCGAGG	615	478	N	mouse	N	1	0.0032520325203252	0	Singlet	0	NA	NA	1	0	0	1	Endothelial cells	Stromal cells (ST.31-38-44-)	Endothelial cells	Endothelial_cells	Endothelial cells (BEC)	Stromal cells (ST.31-38-44-)
AGTAACCCAGTTGGTT-1	N_AGTAACCCAGTTGGTT	546	430	N	mouse	N	1	0.00366300366300366	0	Singlet	0	NA	NA	1	0	0	1	Endothelial cells	Stromal cells (ST.31-38-44-)	Endothelial cells	Endothelial_cells	Macrophages (MF)	Stromal cells (ST.31-38-44-)
AGTAGCTAGACCAAGC-1	N_AGTAGCTAGACCAAGC	849	656	N	mouse	N	1	0.00588928150765607	0	Singlet	0	NA	NA	1	0	0	1	Endothelial cells	Stromal cells (ST.31-38-44-)	Endothelial cells	Endothelial_cells	Stromal cells (ST.31-38-44-)	Stromal cells (ST.31-38-44-)
AGTCAACAGTTGTACC-1	N_AGTCAACAGTTGTACC	935	704	N	mouse	N	1	0	0	Singlet	0	NA	NA	1	0	0	1	Endothelial cells	Stromal cells (ST.31-38-44-)	Endothelial cells	Endothelial_cells	Stromal cells (ST.31-38-44-)	Stromal cells (ST.31-38-44-)
AGTCTCCCAACCACAT-1	N_AGTCTCCCAACCACAT	703	551	N	mouse	N	1	0.0042674253200569	0	Singlet	0	NA	NA	1	0	0	1	Endothelial cells	Stromal cells (ST.31-38-44-)	Endothelial cells	Endothelial_cells	Endothelial cells (LEC)	Stromal cells (ST.31-38-44-)
AGTCTCCGTAGGTTTC-1	N_AGTCTCCGTAGGTTTC	535	420	N	mouse	N	1	0.00373831775700935	0	Singlet	0	NA	NA	1	0	0	1	Endothelial cells	Stromal cells (ST.31-38-44-)	Endothelial cells	Endothelial_cells	Stromal cells (ST.31-38-44-)	Stromal cells (ST.31-38-44-)
AGTGACTGTGTGCTTA-1	N_AGTGACTGTGTGCTTA	971	701	N	mouse	N	1	0.00205973223480947	0.027027027027027	Singlet	0	NA	NA	1	0	0	1	Endothelial cells	Stromal cells (ST.31-38-44-)	Endothelial cells	Endothelial_cells	Macrophages (MF.480HI.NAIVE)	Stromal cells (ST.31-38-44-)
AGTGATCAGCCTTTCC-1	N_AGTGATCAGCCTTTCC	611	487	N	mouse	N	1	0	0	Singlet	0	NA	NA	1	0	0	1	Endothelial cells	Stromal cells (ST.31-38-44-)	Endothelial cells	Endothelial_cells	Stromal cells (ST.31-38-44-)	Stromal cells (ST.31-38-44-)
AGTGCCGGTACTAGCT-1	N_AGTGCCGGTACTAGCT	616	482	N	mouse	N	1	0.00649350649350649	0	Singlet	0	NA	NA	1	0	0	1	Endothelial cells	Stromal cells (ST.31-38-44-)	Endothelial cells	Endothelial_cells	Macrophages (MF.480INT.NAIVE)	Stromal cells (ST.31-38-44-)
ATACCGATCGGATAAA-1	N_ATACCGATCGGATAAA	664	533	N	mouse	N	1	0.00301204819277108	0.378378378378378	Singlet	0	NA	NA	6	5	5	6	Endothelial cells	Endothelial cells (LEC)	Endothelial cells	Endothelial_cells	Stromal cells (ST.31-38-44-)	Endothelial cells (LEC)
ATAGACCGTTGCGGCT-1	N_ATAGACCGTTGCGGCT	1442	987	N	mouse	N	1	0.000693481276005548	0.0540540540540541	Singlet	0	NA	NA	3	2	2	3	Endothelial cells	Stromal cells (ST.31-38-44-)	Endothelial cells	Endothelial_cells	Stromal cells (ST.31-38-44-)	Stromal cells (ST.31-38-44-)
ATCACTTAGCAAGCCA-1	N_ATCACTTAGCAAGCCA	928	694	N	mouse	N	1	0.00431034482758621	0	Singlet	0	NA	NA	1	0	0	1	Endothelial cells	Stromal cells (ST.31-38-44-)	Endothelial cells	Endothelial_cells	Stromal cells (ST.31-38-44-)	Stromal cells (ST.31-38-44-)
ATCATTCGTCCCGGTA-1	N_ATCATTCGTCCCGGTA	775	594	N	mouse	N	1	0.00129032258064516	0	Singlet	0	NA	NA	1	0	0	1	Endothelial cells	Stromal cells (ST.31-38-44-)	Endothelial cells	Endothelial_cells	Endothelial cells (LEC)	Stromal cells (ST.31-38-44-)
ATCCCTGTCACTTTGT-1	N_ATCCCTGTCACTTTGT	963	719	N	mouse	N	1	0.00415368639667705	0.027027027027027	Singlet	0	NA	NA	1	0	0	1	Endothelial cells	Stromal cells (ST.31-38-44-)	Endothelial cells	Endothelial_cells	Stem cells (SC.STSL)	Stromal cells (ST.31-38-44-)
ATCCCTGTCTTACCGC-1	N_ATCCCTGTCTTACCGC	1065	736	N	mouse	N	1	0.00375586854460094	0	Singlet	0	NA	NA	4	3	3	4	Endothelial cells	Stromal cells (ST.31-38-44-)	Endothelial cells	Endothelial_cells	Endothelial cells (LEC.CFA)	Stromal cells (ST.31-38-44-)
ATCCTATCACAACCGC-1	N_ATCCTATCACAACCGC	1178	836	N	mouse	N	1	0.0033955857385399	0	Singlet	0	NA	NA	4	3	3	4	Endothelial cells	Stromal cells (ST.31-38-44-)	Endothelial cells	Endothelial_cells	Stromal cells (ST.31-38-44-)	Stromal cells (ST.31-38-44-)
ATCGATGGTTTGGAAA-1	N_ATCGATGGTTTGGAAA	947	698	N	mouse	N	1	0.00316789862724393	0	Singlet	0	NA	NA	1	0	0	1	Endothelial cells	Stromal cells (ST.31-38-44-)	Endothelial cells	Endothelial_cells	Macrophages (MF.480HI.NAIVE)	Stromal cells (ST.31-38-44-)
ATCGGCGGTAGATTGA-1	N_ATCGGCGGTAGATTGA	1158	855	N	mouse	N	1	0.00604490500863558	0	Singlet	0	NA	NA	1	0	0	1	Endothelial cells	Stromal cells (ST.31-38-44-)	Endothelial cells	Endothelial_cells	Endothelial cells (BEC)	Stromal cells (ST.31-38-44-)
ATCGTGATCACTGGGC-1	N_ATCGTGATCACTGGGC	920	705	N	mouse	N	1	0.00760869565217391	0.0540540540540541	Singlet	0	NA	NA	4	3	3	4	Endothelial cells	Stromal cells (ST.31-38-44-)	Endothelial cells	Endothelial_cells	Stromal cells (ST.31-38-44-)	Stromal cells (ST.31-38-44-)
ATGACCAAGCAGAAAG-1	N_ATGACCAAGCAGAAAG	729	574	N	mouse	N	1	0.00137174211248285	0	Singlet	0	NA	NA	1	0	0	1	Endothelial cells	Stromal cells (ST.31-38-44-)	Endothelial cells	Endothelial_cells	Stromal cells (ST.31-38-44-)	Stromal cells (ST.31-38-44-)
ATGAGGGGTAGGGTAC-1	N_ATGAGGGGTAGGGTAC	1212	882	N	mouse	N	1	0.0033003300330033	0.135135135135135	Singlet	0	NA	NA	1	0	0	1	Endothelial cells	Stromal cells (ST.31-38-44-)	Endothelial cells	Endothelial_cells	Fibroblasts (FI)	Stromal cells (ST.31-38-44-)
ATGAGGGGTCTCACGG-1	N_ATGAGGGGTCTCACGG	2025	1337	N	mouse	N	1	0.00444444444444444	0.0540540540540541	Singlet	0	NA	NA	1	0	0	1	Endothelial cells	Stromal cells (ST.31-38-44-)	Endothelial cells	Endothelial_cells	Endothelial cells (LEC.CFA)	Stromal cells (ST.31-38-44-)
ATGGATCGTTATCTTC-1	N_ATGGATCGTTATCTTC	607	493	N	mouse	N	1	0.00329489291598023	0	Singlet	0	NA	NA	1	0	0	1	Endothelial cells	Stromal cells (ST.31-38-44-)	Endothelial cells	Endothelial_cells	Stromal cells (ST.31-38-44-)	Stromal cells (ST.31-38-44-)
ATGGGAGTCCTCTAGC-1	N_ATGGGAGTCCTCTAGC	675	534	N	mouse	N	1	0.00444444444444444	0.027027027027027	Singlet	0	NA	NA	4	3	3	4	Fibroblasts	Stromal cells (ST.31-38-44-)	Endothelial cells	Endothelial_cells	Fibroblasts (FI)	Stromal cells (ST.31-38-44-)
ATGTCTTCACACACGC-1	N_ATGTCTTCACACACGC	728	569	N	mouse	N	1	0.00412087912087912	0	Singlet	0	NA	NA	1	0	0	1	Endothelial cells	Stromal cells (ST.31-38-44-)	Endothelial cells	Endothelial_cells	Macrophages (MF.480HI.NAIVE)	Stromal cells (ST.31-38-44-)
ATTCACTTCGTAACTG-1	N_ATTCACTTCGTAACTG	1730	1150	N	mouse	N	1	0.00115606936416185	0.108108108108108	Singlet	0	NA	NA	2	1	1	2	Endothelial cells	Stromal cells (ST.31-38-44-)	Endothelial cells	Endothelial_cells	Stromal cells (ST.31-38-44-)	Stromal cells (ST.31-38-44-)
ATTCCCGAGCACTAAA-1	N_ATTCCCGAGCACTAAA	726	532	N	mouse	N	1	0.00275482093663912	0	Singlet	0	NA	NA	1	0	0	1	Endothelial cells	Stromal cells (ST.31-38-44-)	Endothelial cells	Endothelial_cells	Stromal cells (ST.31-38-44-)	Stromal cells (ST.31-38-44-)
ATTCTTGTCGGAATTC-1	N_ATTCTTGTCGGAATTC	568	456	N	mouse	N	1	0.00176056338028169	0	Singlet	0	NA	NA	1	0	0	1	Endothelial cells	Stromal cells (ST.31-38-44-)	Endothelial cells	Endothelial_cells	Stromal cells (ST.31-38-44-)	Stromal cells (ST.31-38-44-)
ATTGTTCAGGAAGTAG-1	N_ATTGTTCAGGAAGTAG	528	440	N	mouse	N	1	0	0.027027027027027	Singlet	0	NA	NA	1	0	0	1	Endothelial cells	Stromal cells (ST.31-38-44-)	Endothelial cells	Endothelial_cells	Stromal cells (ST.31-38-44-)	Stromal cells (ST.31-38-44-)
ATTGTTCCAAGGTTGG-1	N_ATTGTTCCAAGGTTGG	977	721	N	mouse	N	1	0.00409416581371546	0	Singlet	0	NA	NA	1	0	0	1	Endothelial cells	Stromal cells (ST.31-38-44-)	Endothelial cells	Endothelial_cells	Stromal cells (ST.31-38-44-)	Stromal cells (ST.31-38-44-)
CAACAACAGGACTGGT-1	N_CAACAACAGGACTGGT	986	716	N	mouse	N	1	0.00405679513184584	0	Singlet	0	NA	NA	4	3	3	4	Endothelial cells	Stromal cells (ST.31-38-44-)	Endothelial cells	Endothelial_cells	Fibroblasts (FI.MTS15+)	Stromal cells (ST.31-38-44-)
CAACAACTCGGAATTC-1	N_CAACAACTCGGAATTC	504	408	N	mouse	N	1	0.00198412698412698	0	Singlet	0	NA	NA	1	0	0	1	Endothelial cells	Stromal cells (ST.31-38-44-)	Endothelial cells	Endothelial_cells	Macrophages (MF.480INT.NAIVE)	Stromal cells (ST.31-38-44-)
CAACAGTTCAACCTTT-1	N_CAACAGTTCAACCTTT	703	534	N	mouse	N	1	0	0	Singlet	0	NA	NA	1	0	0	1	Endothelial cells	Stromal cells (ST.31-38-44-)	Endothelial cells	Endothelial_cells	Stem cells (SC.STSL)	Stromal cells (ST.31-38-44-)
CAATCGACACTGCTTC-1	N_CAATCGACACTGCTTC	710	549	N	mouse	N	1	0.0028169014084507	0	Singlet	0	NA	NA	1	0	0	1	Endothelial cells	Stromal cells (ST.31-38-44-)	Endothelial cells	Endothelial_cells	Endothelial cells (BEC)	Stromal cells (ST.31-38-44-)
CAATTTCTCGGCTTCT-1	N_CAATTTCTCGGCTTCT	1071	741	N	mouse	N	1	0.0065359477124183	0	Singlet	0	NA	NA	4	3	3	4	Endothelial cells	Stromal cells (ST.31-38-44-)	Endothelial cells	Endothelial_cells	Endothelial cells (LEC.CFA)	Stromal cells (ST.31-38-44-)
CACAGGCCATCCAATG-1	N_CACAGGCCATCCAATG	1168	818	N	mouse	N	1	0.00684931506849315	0	Singlet	0	NA	NA	4	3	3	4	Endothelial cells	Stromal cells (ST.31-38-44-)	Endothelial cells	Endothelial_cells	Stromal cells (ST.31-38-44-)	Stromal cells (ST.31-38-44-)
CACCAAAAGCGGACAT-1	N_CACCAAAAGCGGACAT	770	597	N	mouse	N	1	0.012987012987013	0	Singlet	0	NA	NA	4	3	3	4	Endothelial cells	Stromal cells (ST.31-38-44-)	Endothelial cells	Endothelial_cells	Endothelial cells (LEC.CFA)	Stromal cells (ST.31-38-44-)
CACCAAACACACAGCC-1	N_CACCAAACACACAGCC	805	608	N	mouse	N	1	0.00124223602484472	0	Singlet	0	NA	NA	4	3	3	4	Endothelial cells	Stromal cells (ST.31-38-44-)	Endothelial cells	Endothelial_cells	Stromal cells (ST.31-38-44-)	Stromal cells (ST.31-38-44-)
CACGAATAGAGGGTCT-1	N_CACGAATAGAGGGTCT	797	636	N	mouse	N	1	0.00125470514429109	0	Singlet	0	NA	NA	1	0	0	1	Endothelial cells	Stromal cells (ST.31-38-44-)	Endothelial cells	Endothelial_cells	Stromal cells (ST.31-38-44-)	Stromal cells (ST.31-38-44-)
CACGTGGCACTAACCA-1	N_CACGTGGCACTAACCA	714	548	N	mouse	N	1	0	0.027027027027027	Singlet	0	NA	NA	1	0	0	1	Endothelial cells	Stromal cells (ST.31-38-44-)	Endothelial cells	Endothelial_cells	Macrophages (MF.480INT.NAIVE)	Stromal cells (ST.31-38-44-)
CACGTGGGTAGGCAAC-1	N_CACGTGGGTAGGCAAC	763	573	N	mouse	N	1	0.00131061598951507	0	Singlet	0	NA	NA	1	0	0	1	Endothelial cells	Stromal cells (ST.31-38-44-)	Endothelial cells	Endothelial_cells	Stromal cells (ST.31-38-44-)	Stromal cells (ST.31-38-44-)
CACGTGGGTCGCAACC-1	N_CACGTGGGTCGCAACC	1891	1259	N	mouse	N	1	0.0306716023268112	0.0810810810810811	Singlet	0	NA	NA	1	0	0	1	Endothelial cells	Stromal cells (ST.31-38-44-)	Endothelial cells	Endothelial_cells	Stromal cells (ST.31-38-44-)	Stromal cells (ST.31-38-44-)
CAGCAATGTCACATTG-1	N_CAGCAATGTCACATTG	877	657	N	mouse	N	1	0	0	Singlet	0	NA	NA	1	0	0	1	Endothelial cells	Stromal cells (ST.31-38-44-)	Endothelial cells	Endothelial_cells	Stromal cells (ST.31-38-44-)	Stromal cells (ST.31-38-44-)
CAGCAATTCATTGCCC-1	N_CAGCAATTCATTGCCC	654	524	N	mouse	N	1	0.00458715596330275	0	Singlet	0	NA	NA	1	0	0	1	Endothelial cells	Stromal cells (ST.31-38-44-)	Endothelial cells	Endothelial_cells	Stromal cells (ST.31-38-44-)	Stromal cells (ST.31-38-44-)
CAGCACGCAGTGTACT-1	N_CAGCACGCAGTGTACT	1346	975	N	mouse	N	1	0.00297176820208024	0	Singlet	0	NA	NA	4	3	3	4	Endothelial cells	Stromal cells (ST.31-38-44-)	Endothelial cells	Endothelial_cells	Endothelial cells (LEC)	Stromal cells (ST.31-38-44-)
CAGCACGTCCCAGGCA-1	N_CAGCACGTCCCAGGCA	840	613	N	mouse	N	1	0	0	Singlet	0	NA	NA	1	0	0	1	Endothelial cells	Stromal cells (ST.31-38-44-)	Endothelial cells	Endothelial_cells	Macrophages (MF.480HI.NAIVE)	Stromal cells (ST.31-38-44-)
CAGGCCATCCGAACGC-1	N_CAGGCCATCCGAACGC	1761	1207	N	mouse	N	1	0.0283929585462805	0.108108108108108	Singlet	0	NA	NA	1	0	0	1	Endothelial cells	Stromal cells (ST.31-38-44-)	Endothelial cells	Endothelial_cells	Stromal cells (ST.31-38-44-)	Stromal cells (ST.31-38-44-)
CAGGTATTCTAAGCGT-1	N_CAGGTATTCTAAGCGT	1614	1123	N	mouse	N	1	0.000619578686493185	0.189189189189189	Singlet	0	NA	NA	1	0	0	1	Endothelial cells	Stromal cells (ST.31-38-44-)	Endothelial cells	Endothelial_cells	Stromal cells (ST.31-38-44-)	Stromal cells (ST.31-38-44-)
CAGTTAGGTCAGGTAG-1	N_CAGTTAGGTCAGGTAG	952	698	N	mouse	N	1	0.00945378151260504	0	Singlet	0	NA	NA	1	0	0	1	Endothelial cells	Stromal cells (ST.31-38-44-)	Endothelial cells	Endothelial_cells	Stromal cells (ST.31-38-44-)	Stromal cells (ST.31-38-44-)
CAGTTCCGTATCGTTG-1	N_CAGTTCCGTATCGTTG	743	575	N	mouse	N	1	0.0053835800807537	0	Singlet	0	NA	NA	4	3	3	4	Endothelial cells	Stromal cells (ST.31-38-44-)	Endothelial cells	Endothelial_cells	Stem cells (SC.STSL)	Stromal cells (ST.31-38-44-)
CAGTTCCTCGTAATGC-1	N_CAGTTCCTCGTAATGC	582	450	N	mouse	N	1	0.013745704467354	0.027027027027027	Singlet	0	NA	NA	4	3	3	4	Stromal cells	Stromal cells (ST.31-38-44-)	Endothelial cells	Endothelial_cells	Endothelial cells (LEC)	Stromal cells (ST.31-38-44-)
CATCCCAGTCCGACGT-1	N_CATCCCAGTCCGACGT	547	430	N	mouse	N	1	0.00182815356489945	0	Singlet	0	NA	NA	1	0	0	1	Endothelial cells	Stromal cells (ST.31-38-44-)	Endothelial cells	Endothelial_cells	Stromal cells (ST.31-38-44-)	Stromal cells (ST.31-38-44-)
CATCGCTAGTGTAGTA-1	N_CATCGCTAGTGTAGTA	662	540	N	mouse	N	1	0.00755287009063444	0.0540540540540541	Singlet	0	NA	NA	1	0	0	1	Macrophages	Stromal cells (ST.31-38-44-)	Endothelial cells	Endothelial_cells	Macrophages (MFAR-)	Stromal cells (ST.31-38-44-)
CATCGTCTCACCGGGT-1	N_CATCGTCTCACCGGGT	735	563	N	mouse	N	1	0.00816326530612245	0	Singlet	0	NA	NA	4	3	3	4	Endothelial cells	Stromal cells (ST.31-38-44-)	Endothelial cells	Endothelial_cells	Macrophages (MF.480HI.NAIVE)	Stromal cells (ST.31-38-44-)
CATGCTCAGGAGACCT-1	N_CATGCTCAGGAGACCT	508	404	N	mouse	N	1	0.00393700787401575	0	Singlet	0	NA	NA	1	0	0	1	Endothelial cells	Stromal cells (ST.31-38-44-)	Endothelial cells	Endothelial_cells	Fibroblasts (FI.MTS15+)	Stromal cells (ST.31-38-44-)
CATTCATAGCAATAGT-1	N_CATTCATAGCAATAGT	773	571	N	mouse	N	1	0.00129366106080207	0	Singlet	0	NA	NA	1	0	0	1	Endothelial cells	Stromal cells (ST.31-38-44-)	Endothelial cells	Endothelial_cells	Endothelial cells (BEC)	Stromal cells (ST.31-38-44-)
CATTCCGAGCCTTTCC-1	N_CATTCCGAGCCTTTCC	929	628	N	mouse	N	1	0.00322927879440258	0.027027027027027	Singlet	0	NA	NA	1	0	0	1	Endothelial cells	Stromal cells (ST.31-38-44-)	Endothelial cells	Endothelial_cells	Fibroblasts (FI.MTS15+)	Stromal cells (ST.31-38-44-)
CATTCCGTCAACTGAC-1	N_CATTCCGTCAACTGAC	914	679	N	mouse	N	1	0.00656455142231947	0	Singlet	0	NA	NA	1	0	0	1	Endothelial cells	Stromal cells (ST.31-38-44-)	Endothelial cells	Endothelial_cells	Macrophages (MF)	Stromal cells (ST.31-38-44-)
CATTGTTTCTCAAAGC-1	N_CATTGTTTCTCAAAGC	747	540	N	mouse	N	1	0.00133868808567604	0	Singlet	0	NA	NA	1	0	0	1	Endothelial cells	Stromal cells (ST.31-38-44-)	Endothelial cells	Endothelial_cells	Stromal cells (ST.31-38-44-)	Stromal cells (ST.31-38-44-)
CCAAGCGTCGCTTAAG-1	N_CCAAGCGTCGCTTAAG	570	444	N	mouse	N	1	0.00175438596491228	0	Singlet	0	NA	NA	4	3	3	4	Endothelial cells	Stromal cells (ST.31-38-44-)	Endothelial cells	Endothelial_cells	Endothelial cells (LEC)	Stromal cells (ST.31-38-44-)
CCACAAACAAATAAGC-1	N_CCACAAACAAATAAGC	1191	788	N	mouse	N	1	0.00587741393786734	0.027027027027027	Singlet	0	NA	NA	4	3	3	4	Endothelial cells	Stromal cells (ST.31-38-44-)	Endothelial cells	Endothelial_cells	Stromal cells (ST.31-38-44-)	Stromal cells (ST.31-38-44-)
CCACCATGTCATGGCC-1	N_CCACCATGTCATGGCC	508	411	N	mouse	N	1	0	0	Singlet	0	NA	NA	4	3	3	4	Endothelial cells	Stromal cells (ST.31-38-44-)	Endothelial cells	Endothelial_cells	Endothelial cells (BEC)	Stromal cells (ST.31-38-44-)
CCACTTGAGAAGCGAA-1	N_CCACTTGAGAAGCGAA	805	652	N	mouse	N	1	0.00372670807453416	0.027027027027027	Singlet	0	NA	NA	1	0	0	1	Endothelial cells	Stromal cells (ST.31-38-44-)	Endothelial cells	Endothelial_cells	Stromal cells (ST.31-38-44-)	Stromal cells (ST.31-38-44-)
CCATCACCAGTCTACA-1	N_CCATCACCAGTCTACA	1085	827	N	mouse	N	1	0.00276497695852535	0	Singlet	0	NA	NA	4	3	3	4	Endothelial cells	Stromal cells (ST.31-38-44-)	Endothelial cells	Endothelial_cells	Endothelial cells (LEC.CFA)	Stromal cells (ST.31-38-44-)
CCCGAAGTCTGGAAGG-1	N_CCCGAAGTCTGGAAGG	657	524	N	mouse	N	1	0.0060882800608828	0	Singlet	0	NA	NA	1	0	0	1	Endothelial cells	Stromal cells (ST.31-38-44-)	Endothelial cells	Endothelial_cells	Macrophages (MF.480INT.NAIVE)	Stromal cells (ST.31-38-44-)
CCCTAACGTTGCTAGT-1	N_CCCTAACGTTGCTAGT	765	601	N	mouse	N	1	0.00522875816993464	0	Singlet	0	NA	NA	1	0	0	1	Endothelial cells	Stromal cells (ST.31-38-44-)	Endothelial cells	Endothelial_cells	Fibroblasts (FRC.CAD11.WT)	Stromal cells (ST.31-38-44-)
CCCTAACTCTCGGTAA-1	N_CCCTAACTCTCGGTAA	1779	1292	N	mouse	N	1	0.0112422709387296	0.0810810810810811	Singlet	0	NA	NA	4	3	3	4	Endothelial cells	Stromal cells (ST.31-38-44-)	Endothelial cells	Endothelial_cells	Stem cells (SC.STSL)	Stromal cells (ST.31-38-44-)
CCCTTAGCACAAGCCC-1	N_CCCTTAGCACAAGCCC	800	595	N	mouse	N	1	0.0025	0	Singlet	0	NA	NA	1	0	0	1	Endothelial cells	Stromal cells (ST.31-38-44-)	Endothelial cells	Endothelial_cells	Stromal cells (ST.31-38-44-)	Stromal cells (ST.31-38-44-)
CCGAACGCATAGGTTC-1	N_CCGAACGCATAGGTTC	800	612	N	mouse	N	1	0	0.027027027027027	Singlet	0	NA	NA	1	0	0	1	Endothelial cells	Stromal cells (ST.31-38-44-)	Endothelial cells	Endothelial_cells	Endothelial cells (BEC)	Stromal cells (ST.31-38-44-)
CCGGACACAGGAGGAG-1	N_CCGGACACAGGAGGAG	639	506	N	mouse	N	1	0.0109546165884194	0	Singlet	0	NA	NA	1	0	0	1	Endothelial cells	Stromal cells (ST.31-38-44-)	Endothelial cells	Endothelial_cells	Stromal cells (ST.31-38-44-)	Stromal cells (ST.31-38-44-)
CCGGGTAAGAAACTAC-1	N_CCGGGTAAGAAACTAC	681	542	N	mouse	N	1	0.00146842878120411	0	Singlet	0	NA	NA	1	0	0	1	Endothelial cells	Stromal cells (ST.31-38-44-)	Endothelial cells	Endothelial_cells	Stromal cells (ST.31-38-44-)	Stromal cells (ST.31-38-44-)
CCGTAGGAGTGCCCGT-1	N_CCGTAGGAGTGCCCGT	821	633	N	mouse	N	1	0.00609013398294762	0.027027027027027	Singlet	0	NA	NA	4	3	3	4	Endothelial cells	Stromal cells (ST.31-38-44-)	Endothelial cells	Endothelial_cells	Stromal cells (ST.31-38-44-)	Stromal cells (ST.31-38-44-)
CCTCATGTCTGGACTA-1	N_CCTCATGTCTGGACTA	839	635	N	mouse	N	1	0.00238379022646007	0	Singlet	0	NA	NA	1	0	0	1	Endothelial cells	Stromal cells (ST.31-38-44-)	Endothelial cells	Endothelial_cells	Stem cells (SC.STSL)	Stromal cells (ST.31-38-44-)
CCTCTCCAGTCAATCC-1	N_CCTCTCCAGTCAATCC	534	435	N	mouse	N	1	0.0243445692883895	0	Singlet	0	NA	NA	4	3	3	4	Endothelial cells	Stromal cells (ST.31-38-44-)	Endothelial cells	Endothelial_cells	Stromal cells (ST.31-38-44-)	Stromal cells (ST.31-38-44-)
CCTGCATTCCCTCTAG-1	N_CCTGCATTCCCTCTAG	867	660	N	mouse	N	1	0.00346020761245675	0	Singlet	0	NA	NA	1	0	0	1	Endothelial cells	Stromal cells (ST.31-38-44-)	Endothelial cells	Endothelial_cells	Fibroblasts (FI.MTS15+)	Stromal cells (ST.31-38-44-)
CGACAGCGTAACGATA-1	N_CGACAGCGTAACGATA	643	496	N	mouse	N	1	0.0015552099533437	0	Singlet	0	NA	NA	1	0	0	1	Endothelial cells	Stromal cells (ST.31-38-44-)	Endothelial cells	Endothelial_cells	Fibroblasts (FRC.CAD11.WT)	Stromal cells (ST.31-38-44-)
CGCATAAGTCGAACGA-1	N_CGCATAAGTCGAACGA	518	422	N	mouse	N	1	0	0	Singlet	0	NA	NA	1	0	0	1	Endothelial cells	Stromal cells (ST.31-38-44-)	Endothelial cells	Endothelial_cells	Stromal cells (ST.31-38-44-)	Stromal cells (ST.31-38-44-)
CGCCAGATCACCATAG-1	N_CGCCAGATCACCATAG	1236	938	N	mouse	N	1	0.000809061488673139	0.351351351351351	Singlet	0	NA	NA	4	3	3	4	Endothelial cells	Stromal cells (ST.31-38-44-)	Endothelial cells	Endothelial_cells	Macrophages (MF)	Stromal cells (ST.31-38-44-)
CGCGTGATCCGCACGA-1	N_CGCGTGATCCGCACGA	871	642	N	mouse	N	1	0.00918484500574053	0	Singlet	0	NA	NA	1	0	0	1	Endothelial cells	Stromal cells (ST.31-38-44-)	Endothelial cells	Endothelial_cells	Fibroblasts (FI.MTS15+)	Stromal cells (ST.31-38-44-)
CGGAACCCACAAGCTT-1	N_CGGAACCCACAAGCTT	665	525	N	mouse	N	1	0.00150375939849624	0	Singlet	0	NA	NA	1	0	0	1	Endothelial cells	Stromal cells (ST.31-38-44-)	Endothelial cells	Endothelial_cells	Endothelial cells (BEC)	Stromal cells (ST.31-38-44-)
CGGCAGTAGTGCCCGT-1	N_CGGCAGTAGTGCCCGT	786	607	N	mouse	N	1	0.00127226463104326	0	Singlet	0	NA	NA	1	0	0	1	Endothelial cells	Stromal cells (ST.31-38-44-)	Endothelial cells	Endothelial_cells	Stromal cells (ST.31-38-44-)	Stromal cells (ST.31-38-44-)
CGGGACTAGCACCGTC-1	N_CGGGACTAGCACCGTC	598	470	N	mouse	N	1	0	0	Singlet	0	NA	NA	4	3	3	4	Fibroblasts	Stromal cells (ST.31-38-44-)	Endothelial cells	Endothelial_cells	Macrophages (MF.480INT.NAIVE)	Stromal cells (ST.31-38-44-)
CGGTCAGCAGGCCTGT-1	N_CGGTCAGCAGGCCTGT	1003	724	N	mouse	N	1	0.00299102691924227	0	Singlet	0	NA	NA	4	3	3	4	Endothelial cells	Stromal cells (ST.31-38-44-)	Endothelial cells	Endothelial_cells	Stem cells (LTHSC)	Stromal cells (ST.31-38-44-)
CGGTCAGGTACACTCA-1	N_CGGTCAGGTACACTCA	534	426	N	mouse	N	1	0	0	Singlet	0	NA	NA	2	1	1	2	Endothelial cells	Stromal cells (ST.31-38-44-)	Endothelial cells	Endothelial_cells	Fibroblasts (FI.MTS15+)	Stromal cells (ST.31-38-44-)
CGTAAGTCAGCCCAGT-1	N_CGTAAGTCAGCCCAGT	935	697	N	mouse	N	1	0	0.027027027027027	Singlet	0	NA	NA	3	2	2	3	Endothelial cells	Stromal cells (ST.31-38-44-)	Endothelial cells	Endothelial_cells	Stromal cells (ST.31-38-44-)	Stromal cells (ST.31-38-44-)
CGTAAGTTCATGCATG-1	N_CGTAAGTTCATGCATG	752	565	N	mouse	N	1	0.0212765957446809	0.108108108108108	Singlet	0	NA	NA	1	0	0	1	Endothelial cells	Stromal cells (ST.31-38-44-)	Endothelial cells	Endothelial_cells	Macrophages (MF)	Stromal cells (ST.31-38-44-)
CGTAATGGTAGCGCTC-1	N_CGTAATGGTAGCGCTC	999	751	N	mouse	N	1	0.004004004004004	0.027027027027027	Singlet	0	NA	NA	1	0	0	1	Endothelial cells	Stromal cells (ST.31-38-44-)	Endothelial cells	Endothelial_cells	Stromal cells (ST.31-38-44-)	Stromal cells (ST.31-38-44-)
CGTGAATTCGCCAGTG-1	N_CGTGAATTCGCCAGTG	911	712	N	mouse	N	1	0.013172338090011	0.0810810810810811	Singlet	0	NA	NA	1	0	0	1	Endothelial cells	Stromal cells (ST.31-38-44-)	Endothelial cells	Endothelial_cells	Stromal cells (ST.31-38-44-)	Stromal cells (ST.31-38-44-)
CGTGATAAGAGTTGTA-1	N_CGTGATAAGAGTTGTA	610	500	N	mouse	N	1	0.00163934426229508	0	Singlet	0	NA	NA	1	0	0	1	Endothelial cells	Stromal cells (ST.31-38-44-)	Endothelial cells	Endothelial_cells	Endothelial cells (BEC)	Stromal cells (ST.31-38-44-)
CGTGCTTTCTCACGAA-1	N_CGTGCTTTCTCACGAA	777	589	N	mouse	N	1	0.00900900900900901	0.027027027027027	Singlet	0	NA	NA	1	0	0	1	Fibroblasts	Stromal cells (ST.31-38-44-)	Endothelial cells	Endothelial_cells	Stromal cells (ST.31-38-44-)	Stromal cells (ST.31-38-44-)
CGTTGGGAGTAGGGTC-1	N_CGTTGGGAGTAGGGTC	784	598	N	mouse	N	1	0.024234693877551	0	Singlet	0	NA	NA	4	3	3	4	Endothelial cells	Stromal cells (ST.31-38-44-)	Endothelial cells	Endothelial_cells	Endothelial cells (BEC)	Stromal cells (ST.31-38-44-)
CGTTGGGGTCGTAATC-1	N_CGTTGGGGTCGTAATC	719	520	N	mouse	N	1	0.00834492350486787	0	Singlet	0	NA	NA	4	3	3	4	Endothelial cells	Stromal cells (ST.31-38-44-)	Endothelial cells	Endothelial_cells	Epithelial cells (MECHI.GFP-.ADULT)	Stromal cells (ST.31-38-44-)
CTACATTCAACGGTAG-1	N_CTACATTCAACGGTAG	883	643	N	mouse	N	1	0.00792751981879955	0	Singlet	0	NA	NA	1	0	0	1	Endothelial cells	Stromal cells (ST.31-38-44-)	Endothelial cells	Endothelial_cells	Stromal cells (ST.31-38-44-)	Stromal cells (ST.31-38-44-)
CTACCCAAGCATGGGT-1	N_CTACCCAAGCATGGGT	906	635	N	mouse	N	1	0.0022075055187638	0	Singlet	0	NA	NA	1	0	0	1	Endothelial cells	Stromal cells (ST.31-38-44-)	Endothelial cells	Endothelial_cells	Macrophages (MF.480HI.NAIVE)	Stromal cells (ST.31-38-44-)
CTAGACAGTCGTTATG-1	N_CTAGACAGTCGTTATG	599	456	N	mouse	N	1	0.00500834724540901	0	Singlet	0	NA	NA	1	0	0	1	Endothelial cells	Stromal cells (ST.31-38-44-)	Endothelial cells	Endothelial_cells	Stromal cells (ST.31-38-44-)	Stromal cells (ST.31-38-44-)
CTAGGTATCCATTTCA-1	N_CTAGGTATCCATTTCA	668	503	N	mouse	N	1	0	0	Singlet	0	NA	NA	1	0	0	1	Endothelial cells	Stromal cells (ST.31-38-44-)	Endothelial cells	Endothelial_cells	Endothelial cells (BEC)	Stromal cells (ST.31-38-44-)
CTATCTAAGAATACAC-1	N_CTATCTAAGAATACAC	1243	890	N	mouse	N	1	0.00321802091713596	0.432432432432432	Singlet	0	NA	NA	6	5	5	6	Endothelial cells	Endothelial cells (LEC)	Endothelial cells	Endothelial_cells	Endothelial cells (LEC)	Endothelial cells (LEC)
CTCAACCAGTGAGGCT-1	N_CTCAACCAGTGAGGCT	586	464	N	mouse	N	1	0	0	Singlet	0	NA	NA	1	0	0	1	Endothelial cells	Stromal cells (ST.31-38-44-)	Endothelial cells	Endothelial_cells	Stromal cells (ST.31-38-44-)	Stromal cells (ST.31-38-44-)
CTCAACCTCAGCTGTA-1	N_CTCAACCTCAGCTGTA	922	674	N	mouse	N	1	0.0108459869848156	0	Singlet	0	NA	NA	4	3	3	4	Endothelial cells	Stromal cells (ST.31-38-44-)	Endothelial cells	Endothelial_cells	Stromal cells (ST.31-38-44-)	Stromal cells (ST.31-38-44-)
CTCAGGGTCGTGCACG-1	N_CTCAGGGTCGTGCACG	556	438	N	mouse	N	1	0.0107913669064748	0	Singlet	0	NA	NA	1	0	0	1	Endothelial cells	Stromal cells (ST.31-38-44-)	Endothelial cells	Endothelial_cells	Endothelial cells (BEC)	Stromal cells (ST.31-38-44-)
CTCAGTCTCTTCCACG-1	N_CTCAGTCTCTTCCACG	944	721	N	mouse	N	1	0.00105932203389831	0.027027027027027	Singlet	0	NA	NA	1	0	0	1	Endothelial cells	Stromal cells (ST.31-38-44-)	Endothelial cells	Endothelial_cells	Stromal cells (ST.31-38-44-)	Stromal cells (ST.31-38-44-)
CTCCACAGTCGTCAGC-1	N_CTCCACAGTCGTCAGC	1077	767	N	mouse	N	1	0.0194986072423398	0	Singlet	0	NA	NA	4	3	3	4	Endothelial cells	Stromal cells (ST.31-38-44-)	Endothelial cells	Endothelial_cells	Endothelial cells (BEC)	Stromal cells (ST.31-38-44-)
CTCCCAATCCCTTGGT-1	N_CTCCCAATCCCTTGGT	868	626	N	mouse	N	1	0.00115207373271889	0	Singlet	0	NA	NA	1	0	0	1	Endothelial cells	Stromal cells (ST.31-38-44-)	Endothelial cells	Endothelial_cells	Fibroblasts (FI.MTS15+)	Stromal cells (ST.31-38-44-)
CTCCGATGTCCTACAA-1	N_CTCCGATGTCCTACAA	543	420	N	mouse	N	1	0.00552486187845304	0	Singlet	0	NA	NA	1	0	0	1	Endothelial cells	Stromal cells (ST.31-38-44-)	Endothelial cells	Endothelial_cells	Stem cells (SC.STSL)	Stromal cells (ST.31-38-44-)
CTCTCAGAGTTACTCG-1	N_CTCTCAGAGTTACTCG	917	655	N	mouse	N	1	0.00218102508178844	0	Singlet	0	NA	NA	1	0	0	1	Endothelial cells	Stromal cells (ST.31-38-44-)	Endothelial cells	Endothelial_cells	Stromal cells (ST.31-38-44-)	Stromal cells (ST.31-38-44-)
CTCTCAGTCTTCTAAC-1	N_CTCTCAGTCTTCTAAC	512	443	N	mouse	N	1	0.00390625	0	Singlet	0	NA	NA	1	0	0	1	Endothelial cells	Stromal cells (ST.31-38-44-)	Endothelial cells	Endothelial_cells	Stromal cells (ST.31-38-44-)	Stromal cells (ST.31-38-44-)
CTGAATGAGCGATCGA-1	N_CTGAATGAGCGATCGA	589	484	N	mouse	N	1	0.00509337860780985	0	Singlet	0	NA	NA	4	3	3	4	Endothelial cells	Stromal cells (ST.31-38-44-)	Endothelial cells	Endothelial_cells	Epithelial cells (Ep.5wk.MEClo)	Stromal cells (ST.31-38-44-)
CTGCCATTCAACTACG-1	N_CTGCCATTCAACTACG	773	578	N	mouse	N	1	0.00129366106080207	0	Singlet	0	NA	NA	1	0	0	1	Endothelial cells	Stromal cells (ST.31-38-44-)	Endothelial cells	Endothelial_cells	Stem cells (SC.STSL)	Stromal cells (ST.31-38-44-)
CTGCCATTCATCTCTA-1	N_CTGCCATTCATCTCTA	882	685	N	mouse	N	1	0	0.108108108108108	Singlet	0	NA	NA	6	5	5	6	Endothelial cells	Endothelial cells (LEC)	Endothelial cells	Endothelial_cells	Endothelial cells (LEC.CFA)	Endothelial cells (LEC)
CTGTACCTCGAGTTGT-1	N_CTGTACCTCGAGTTGT	824	631	N	mouse	N	1	0.0182038834951456	0	Singlet	0	NA	NA	1	0	0	1	Endothelial cells	Stromal cells (ST.31-38-44-)	Endothelial cells	Endothelial_cells	Macrophages (MF.480INT.NAIVE)	Stromal cells (ST.31-38-44-)
CTGTGGGTCACGACTA-1	N_CTGTGGGTCACGACTA	507	402	N	mouse	N	1	0	0	Singlet	0	NA	NA	1	0	0	1	B cells	Stromal cells (ST.31-38-44-)	Endothelial cells	Endothelial_cells	Endothelial cells (BEC)	Stromal cells (ST.31-38-44-)
CTTAGGAAGAGAGCAA-1	N_CTTAGGAAGAGAGCAA	760	619	N	mouse	N	1	0.00526315789473684	0.432432432432432	Singlet	0	NA	NA	6	5	5	6	Endothelial cells	Endothelial cells (LEC)	Endothelial cells	Endothelial_cells	Endothelial cells (LEC)	Endothelial cells (LEC)
CTTAGGATCGGTATGT-1	N_CTTAGGATCGGTATGT	570	470	N	mouse	N	1	0.00175438596491228	0.027027027027027	Singlet	0	NA	NA	1	0	0	1	Endothelial cells	Stromal cells (ST.31-38-44-)	Endothelial cells	Endothelial_cells	Stem cells (SC.STSL)	Stromal cells (ST.31-38-44-)
CTTCAATTCCACTGGG-1	N_CTTCAATTCCACTGGG	965	716	N	mouse	N	1	0.00103626943005181	0	Singlet	0	NA	NA	1	0	0	1	Endothelial cells	Stromal cells (ST.31-38-44-)	Endothelial cells	Endothelial_cells	Endothelial cells (BEC)	Stromal cells (ST.31-38-44-)
CTTCCGACATCTAGAC-1	N_CTTCCGACATCTAGAC	946	694	N	mouse	N	1	0.00105708245243129	0.027027027027027	Singlet	0	NA	NA	1	0	0	1	Endothelial cells	Stromal cells (ST.31-38-44-)	Endothelial cells	Endothelial_cells	Stromal cells (ST.31-38-44-)	Stromal cells (ST.31-38-44-)
CTTCGGTTCGATTGAC-1	N_CTTCGGTTCGATTGAC	647	496	N	mouse	N	1	0.00309119010819165	0	Singlet	0	NA	NA	1	0	0	1	Endothelial cells	Stromal cells (ST.31-38-44-)	Endothelial cells	Endothelial_cells	Endothelial cells (BEC)	Stromal cells (ST.31-38-44-)
CTTTCGGAGCGTGCCT-1	N_CTTTCGGAGCGTGCCT	558	434	N	mouse	N	1	0.00896057347670251	0	Singlet	0	NA	NA	1	0	0	1	Endothelial cells	Stromal cells (ST.31-38-44-)	Endothelial cells	Endothelial_cells	Endothelial cells (LEC)	Stromal cells (ST.31-38-44-)
GAACGTTCAACAAGTA-1	N_GAACGTTCAACAAGTA	686	524	N	mouse	N	1	0.00291545189504373	0	Singlet	0	NA	NA	1	0	0	1	Endothelial cells	Stromal cells (ST.31-38-44-)	Endothelial cells	Endothelial_cells	Stem cells (SC.STSL)	Stromal cells (ST.31-38-44-)
GAACTGTTCCGAAGGA-1	N_GAACTGTTCCGAAGGA	821	618	N	mouse	N	1	0.0267965895249695	0.027027027027027	Singlet	0	NA	NA	4	3	3	4	Endothelial cells	Stromal cells (ST.31-38-44-)	Endothelial cells	Endothelial_cells	Endothelial cells (BEC)	Stromal cells (ST.31-38-44-)
GAAGCCCGTTTCCAAG-1	N_GAAGCCCGTTTCCAAG	1295	973	N	mouse	N	1	0.0239382239382239	0.324324324324324	Singlet	0	NA	NA	1	0	0	1	Endothelial cells	Stromal cells (ST.31-38-44-)	Endothelial cells	Endothelial_cells	Endothelial cells (LEC)	Stromal cells (ST.31-38-44-)
GAATAGACAGCTGAGA-1	N_GAATAGACAGCTGAGA	1491	1052	N	mouse	N	1	0.00804828973843058	0.027027027027027	Singlet	0	NA	NA	4	3	3	4	Endothelial cells	Stromal cells (ST.31-38-44-)	Endothelial cells	Endothelial_cells	Endothelial cells (LEC.CFA)	Stromal cells (ST.31-38-44-)
GAATAGATCTACCCAC-1	N_GAATAGATCTACCCAC	829	608	N	mouse	N	1	0.00965018094089264	0	Singlet	0	NA	NA	4	3	3	4	Endothelial cells	Stromal cells (ST.31-38-44-)	Endothelial cells	Endothelial_cells	Stromal cells (ST.31-38-44-)	Stromal cells (ST.31-38-44-)
GACATCAGTTAAGGAT-1	N_GACATCAGTTAAGGAT	559	433	N	mouse	N	1	0.0143112701252236	0	Singlet	0	NA	NA	1	0	0	1	Endothelial cells	Stromal cells (ST.31-38-44-)	Endothelial cells	Endothelial_cells	Endothelial cells (BEC)	Stromal cells (ST.31-38-44-)
GACCAATGTGTTGAGG-1	N_GACCAATGTGTTGAGG	652	520	N	mouse	N	1	0.00153374233128834	0.027027027027027	Singlet	0	NA	NA	1	0	0	1	Endothelial cells	Stromal cells (ST.31-38-44-)	Endothelial cells	Endothelial_cells	Fibroblasts (FRC.CAD11.WT)	Stromal cells (ST.31-38-44-)
GACCAATGTTTGGAAA-1	N_GACCAATGTTTGGAAA	922	709	N	mouse	N	1	0.00433839479392625	0.0810810810810811	Singlet	0	NA	NA	1	0	0	1	Endothelial cells	Stromal cells (ST.31-38-44-)	Endothelial cells	Endothelial_cells	Stromal cells (ST.31-38-44-)	Stromal cells (ST.31-38-44-)
GACGCTGTCATTTGCT-1	N_GACGCTGTCATTTGCT	514	400	N	mouse	N	1	0.00194552529182879	0	Singlet	0	NA	NA	4	3	3	4	Endothelial cells	Stromal cells (ST.31-38-44-)	Endothelial cells	Endothelial_cells	Macrophages (MF.480INT.NAIVE)	Stromal cells (ST.31-38-44-)
GACTATGTCAACCTTT-1	N_GACTATGTCAACCTTT	700	540	N	mouse	N	1	0	0	Singlet	0	NA	NA	1	0	0	1	Endothelial cells	Stromal cells (ST.31-38-44-)	Endothelial cells	Endothelial_cells	Stromal cells (ST.31-38-44-)	Stromal cells (ST.31-38-44-)
GACTGATAGGAGGGTG-1	N_GACTGATAGGAGGGTG	582	472	N	mouse	N	1	0.00171821305841924	0	Singlet	0	NA	NA	1	0	0	1	Endothelial cells	Stromal cells (ST.31-38-44-)	Endothelial cells	Endothelial_cells	Macrophages (MF.480HI.NAIVE)	Stromal cells (ST.31-38-44-)
GAGACCCTCCATCACC-1	N_GAGACCCTCCATCACC	818	602	N	mouse	N	1	0.00244498777506112	0	Singlet	0	NA	NA	4	3	3	4	Endothelial cells	Stromal cells (ST.31-38-44-)	Endothelial cells	Endothelial_cells	Stromal cells (ST.31-38-44-)	Stromal cells (ST.31-38-44-)
GAGAGGTGTGTCCAAT-1	N_GAGAGGTGTGTCCAAT	798	626	N	mouse	N	1	0.018796992481203	0.027027027027027	Singlet	0	NA	NA	1	0	0	1	Endothelial cells	Stromal cells (ST.31-38-44-)	Endothelial cells	Endothelial_cells	Endothelial cells (LEC)	Stromal cells (ST.31-38-44-)
GAGTTACTCACGTCCT-1	N_GAGTTACTCACGTCCT	793	581	N	mouse	N	1	0.00756620428751576	0	Singlet	0	NA	NA	1	0	0	1	Endothelial cells	Stromal cells (ST.31-38-44-)	Endothelial cells	Endothelial_cells	Stromal cells (ST.31-38-44-)	Stromal cells (ST.31-38-44-)
GAGTTGTGTCGCGGTT-1	N_GAGTTGTGTCGCGGTT	535	421	N	mouse	N	1	0.00934579439252336	0	Singlet	0	NA	NA	1	0	0	1	Endothelial cells	Stromal cells (ST.31-38-44-)	Endothelial cells	Endothelial_cells	Macrophages (MF.480INT.NAIVE)	Stromal cells (ST.31-38-44-)
GAGTTTGAGCTCGCAC-1	N_GAGTTTGAGCTCGCAC	826	631	N	mouse	N	1	0.0036319612590799	0.027027027027027	Singlet	0	NA	NA	4	3	3	4	Endothelial cells	Stromal cells (ST.31-38-44-)	Endothelial cells	Endothelial_cells	Stromal cells (ST.31-38-44-)	Stromal cells (ST.31-38-44-)
GATAGAACAAGTCGTT-1	N_GATAGAACAAGTCGTT	603	452	N	mouse	N	1	0.00497512437810945	0	Singlet	0	NA	NA	4	3	3	4	Endothelial cells	Stromal cells (ST.31-38-44-)	Endothelial cells	Endothelial_cells	Stromal cells (ST.31-38-44-)	Stromal cells (ST.31-38-44-)
GATAGAAGTAACGATA-1	N_GATAGAAGTAACGATA	1218	898	N	mouse	N	1	0.00246305418719212	0.459459459459459	Singlet	0	NA	NA	6	5	5	6	Endothelial cells	Endothelial cells (LEC)	Endothelial cells	Endothelial_cells	Endothelial cells (LEC.CFA)	Endothelial cells (LEC)
GATCAGTTCGGCATCG-1	N_GATCAGTTCGGCATCG	574	431	N	mouse	N	1	0	0	Singlet	0	NA	NA	1	0	0	1	Endothelial cells	Stromal cells (ST.31-38-44-)	Endothelial cells	Endothelial_cells	Stromal cells (ST.31-38-44-)	Stromal cells (ST.31-38-44-)
GATGAGGGTACGCTAT-1	N_GATGAGGGTACGCTAT	1131	845	N	mouse	N	1	0.00972590627763042	0	Singlet	0	NA	NA	4	3	3	4	Endothelial cells	Stromal cells (ST.31-38-44-)	Endothelial cells	Endothelial_cells	Endothelial cells (BEC)	Stromal cells (ST.31-38-44-)
GATGGAGCAAGCACCC-1	N_GATGGAGCAAGCACCC	653	515	N	mouse	N	1	0.00459418070444104	0	Singlet	0	NA	NA	1	0	0	1	Endothelial cells	Stromal cells (ST.31-38-44-)	Endothelial cells	Endothelial_cells	Stromal cells (ST.31-38-44-)	Stromal cells (ST.31-38-44-)
GATGTTGTCCTAGCTC-1	N_GATGTTGTCCTAGCTC	1254	895	N	mouse	N	1	0.00159489633173844	0	Singlet	0	NA	NA	1	0	0	1	Endothelial cells	Stromal cells (ST.31-38-44-)	Endothelial cells	Endothelial_cells	Stromal cells (ST.31-38-44-)	Stromal cells (ST.31-38-44-)
GCAACCGGTTAATCGC-1	N_GCAACCGGTTAATCGC	836	635	N	mouse	N	1	0	0	Singlet	0	NA	NA	1	0	0	1	Endothelial cells	Stromal cells (ST.31-38-44-)	Endothelial cells	Endothelial_cells	Endothelial cells (BEC)	Stromal cells (ST.31-38-44-)
GCACATATCCTTTAGT-1	N_GCACATATCCTTTAGT	742	573	N	mouse	N	1	0.00269541778975741	0	Singlet	0	NA	NA	1	0	0	1	Endothelial cells	Stromal cells (ST.31-38-44-)	Endothelial cells	Endothelial_cells	Endothelial cells (LEC)	Stromal cells (ST.31-38-44-)
GCAGCCAGTAGCGTTT-1	N_GCAGCCAGTAGCGTTT	634	509	N	mouse	N	1	0.00157728706624606	0	Singlet	0	NA	NA	1	0	0	1	Endothelial cells	Stromal cells (ST.31-38-44-)	Endothelial cells	Endothelial_cells	Stromal cells (ST.31-38-44-)	Stromal cells (ST.31-38-44-)
GCAGCTGGTCGTTGCG-1	N_GCAGCTGGTCGTTGCG	886	676	N	mouse	N	1	0.0112866817155756	0.0540540540540541	Singlet	0	NA	NA	4	3	3	4	Endothelial cells	Stromal cells (ST.31-38-44-)	Endothelial cells	Endothelial_cells	Endothelial cells (BEC)	Stromal cells (ST.31-38-44-)
GCAGGCTCACAGCTGC-1	N_GCAGGCTCACAGCTGC	1109	824	N	mouse	N	1	0.00631199278629396	0	Singlet	0	NA	NA	7	6	6	7	Endothelial cells	Stromal cells (ST.31-38-44-)	Endothelial cells	Endothelial_cells	Endothelial cells (LEC.CFA)	Stromal cells (ST.31-38-44-)
GCAGGCTGTCTACGAT-1	N_GCAGGCTGTCTACGAT	984	707	N	mouse	N	1	0	0.0810810810810811	Singlet	0	NA	NA	4	3	3	4	Endothelial cells	Stromal cells (ST.31-38-44-)	Endothelial cells	Endothelial_cells	Endothelial cells (LEC)	Stromal cells (ST.31-38-44-)
GCATCGGGTTGAGTCT-1	N_GCATCGGGTTGAGTCT	534	419	N	mouse	N	1	0.00374531835205993	0	Singlet	0	NA	NA	4	3	3	4	Fibroblasts	Stromal cells (ST.31-38-44-)	Endothelial cells	Endothelial_cells	Fibroblasts (FI.MTS15+)	Stromal cells (ST.31-38-44-)
GCCATGGGTCTTGAAC-1	N_GCCATGGGTCTTGAAC	734	557	N	mouse	N	1	0.00136239782016349	0	Singlet	0	NA	NA	1	0	0	1	Endothelial cells	Stromal cells (ST.31-38-44-)	Endothelial cells	Endothelial_cells	Fibroblasts (FI.MTS15+)	Stromal cells (ST.31-38-44-)
GCCATTCTCTAGCCAA-1	N_GCCATTCTCTAGCCAA	972	679	N	mouse	N	1	0.00102880658436214	0	Singlet	0	NA	NA	1	0	0	1	Endothelial cells	Stromal cells (ST.31-38-44-)	Endothelial cells	Endothelial_cells	Stromal cells (ST.31-38-44-)	Stromal cells (ST.31-38-44-)
GCGTTTCCATGGCCAC-1	N_GCGTTTCCATGGCCAC	1336	908	N	mouse	N	1	0.00149700598802395	0	Singlet	0	NA	NA	1	0	0	1	Endothelial cells	Stromal cells (ST.31-38-44-)	Endothelial cells	Endothelial_cells	Endothelial cells (LEC.CFA)	Stromal cells (ST.31-38-44-)
GCTTGGGCAGCGCGTT-1	N_GCTTGGGCAGCGCGTT	648	504	N	mouse	N	1	0.00462962962962963	0	Singlet	0	NA	NA	1	0	0	1	Endothelial cells	Stromal cells (ST.31-38-44-)	Endothelial cells	Endothelial_cells	Stromal cells (ST.31-38-44-)	Stromal cells (ST.31-38-44-)
GCTTTCGAGCCTCTTC-1	N_GCTTTCGAGCCTCTTC	805	596	N	mouse	N	1	0.0062111801242236	0.027027027027027	Singlet	0	NA	NA	4	3	3	4	Fibroblasts	Stromal cells (ST.31-38-44-)	Endothelial cells	Endothelial_cells	Stromal cells (ST.31-38-44-)	Stromal cells (ST.31-38-44-)
GGACGTCAGGGCGAAG-1	N_GGACGTCAGGGCGAAG	651	548	N	mouse	N	1	0.00460829493087558	0	Singlet	0	NA	NA	1	0	0	1	Endothelial cells	Stromal cells (ST.31-38-44-)	Endothelial cells	Endothelial_cells	Epithelial cells (Ep.8wk.CEC.Sca1+)	Stromal cells (ST.31-38-44-)
GGAGATGCAGTCGAGA-1	N_GGAGATGCAGTCGAGA	739	586	N	mouse	N	1	0.0040595399188092	0	Singlet	0	NA	NA	4	3	3	4	Endothelial cells	Stromal cells (ST.31-38-44-)	Endothelial cells	Endothelial_cells	Stromal cells (ST.31-38-44-)	Stromal cells (ST.31-38-44-)
GGAGATGTCTTAGCCC-1	N_GGAGATGTCTTAGCCC	651	516	N	mouse	N	1	0.00307219662058372	0	Singlet	0	NA	NA	1	0	0	1	Endothelial cells	Stromal cells (ST.31-38-44-)	Endothelial cells	Endothelial_cells	Stromal cells (ST.31-38-44-)	Stromal cells (ST.31-38-44-)
GGCTGTGGTATGCGTT-1	N_GGCTGTGGTATGCGTT	727	560	N	mouse	N	1	0.00687757909215956	0	Singlet	0	NA	NA	1	0	0	1	Endothelial cells	Stromal cells (ST.31-38-44-)	Endothelial cells	Endothelial_cells	Stem cells (SC.STSL)	Stromal cells (ST.31-38-44-)
GGCTTGGAGACCAAAT-1	N_GGCTTGGAGACCAAAT	573	457	N	mouse	N	1	0.00349040139616056	0	Singlet	0	NA	NA	1	0	0	1	Endothelial cells	Stromal cells (ST.31-38-44-)	Endothelial cells	Endothelial_cells	Stromal cells (ST.31-38-44-)	Stromal cells (ST.31-38-44-)
GGGAGATCAGACAAGC-1	N_GGGAGATCAGACAAGC	576	454	N	mouse	N	1	0.0225694444444444	0	Singlet	0	NA	NA	1	0	0	1	Endothelial cells	Stromal cells (ST.31-38-44-)	Endothelial cells	Endothelial_cells	Stem cells (SC.STSL)	Stromal cells (ST.31-38-44-)
GGGAGATGTAGAAACT-1	N_GGGAGATGTAGAAACT	556	447	N	mouse	N	1	0.00179856115107914	0	Singlet	0	NA	NA	1	0	0	1	Endothelial cells	Stromal cells (ST.31-38-44-)	Endothelial cells	Endothelial_cells	Stromal cells (ST.31-38-44-)	Stromal cells (ST.31-38-44-)
GGGATCCAGGTTTGAA-1	N_GGGATCCAGGTTTGAA	527	422	N	mouse	N	1	0.00569259962049336	0	Singlet	0	NA	NA	1	0	0	1	Endothelial cells	Stromal cells (ST.31-38-44-)	Endothelial cells	Endothelial_cells	Endothelial cells (BEC)	Stromal cells (ST.31-38-44-)
GGGATCCCACAATGAA-1	N_GGGATCCCACAATGAA	628	499	N	mouse	N	1	0	0	Singlet	0	NA	NA	4	3	3	4	Endothelial cells	Stromal cells (ST.31-38-44-)	Endothelial cells	Endothelial_cells	Stromal cells (ST.31-38-44-)	Stromal cells (ST.31-38-44-)
GGGCCATGTGGATGAC-1	N_GGGCCATGTGGATGAC	706	548	N	mouse	N	1	0.00708215297450425	0.027027027027027	Singlet	0	NA	NA	4	3	3	4	Endothelial cells	Stromal cells (ST.31-38-44-)	Endothelial cells	Endothelial_cells	Stem cells (SC.STSL)	Stromal cells (ST.31-38-44-)
GGGCCATTCGGTATGT-1	N_GGGCCATTCGGTATGT	1405	913	N	mouse	N	1	0.0128113879003559	0	Singlet	0	NA	NA	4	3	3	4	Endothelial cells	Stromal cells (ST.31-38-44-)	Endothelial cells	Endothelial_cells	Stromal cells (ST.31-38-44-)	Stromal cells (ST.31-38-44-)
GGGCTACCAGCCCACA-1	N_GGGCTACCAGCCCACA	548	439	N	mouse	N	1	0.00182481751824818	0	Singlet	0	NA	NA	1	0	0	1	Endothelial cells	Stromal cells (ST.31-38-44-)	Endothelial cells	Endothelial_cells	Stromal cells (ST.31-38-44-)	Stromal cells (ST.31-38-44-)
GGGTAGATCGAACGCC-1	N_GGGTAGATCGAACGCC	1724	1282	N	mouse	N	1	0.00464037122969838	0.378378378378378	Singlet	0	NA	NA	1	0	0	1	ILC	Stromal cells (ST.31-38-44-)	Endothelial cells	Endothelial_cells	Stromal cells (ST.31-38-44-)	Stromal cells (ST.31-38-44-)
GGGTGAAAGGCAGTCA-1	N_GGGTGAAAGGCAGTCA	510	421	N	mouse	N	1	0.0176470588235294	0	Singlet	0	NA	NA	1	0	0	1	Endothelial cells	Stromal cells (ST.31-38-44-)	Endothelial cells	Endothelial_cells	Macrophages (MF)	Stromal cells (ST.31-38-44-)
GGGTGTCCAGATCATC-1	N_GGGTGTCCAGATCATC	1121	794	N	mouse	N	1	0.00446030330062444	0	Singlet	0	NA	NA	1	0	0	1	Endothelial cells	Stromal cells (ST.31-38-44-)	Endothelial cells	Endothelial_cells	Stromal cells (ST.31-38-44-)	Stromal cells (ST.31-38-44-)
GGGTGTCTCGCTGACG-1	N_GGGTGTCTCGCTGACG	1056	802	N	mouse	N	1	0.00757575757575758	0.027027027027027	Singlet	0	NA	NA	1	0	0	1	Endothelial cells	Stromal cells (ST.31-38-44-)	Endothelial cells	Endothelial_cells	Stem cells (LTHSC)	Stromal cells (ST.31-38-44-)
GGGTTTATCGGCAGTC-1	N_GGGTTTATCGGCAGTC	589	474	N	mouse	N	1	0	0.027027027027027	Singlet	0	NA	NA	4	3	3	4	Endothelial cells	Stromal cells (ST.31-38-44-)	Endothelial cells	Endothelial_cells	Stromal cells (ST.31-38-44-)	Stromal cells (ST.31-38-44-)
GGTAACTTCGGCATAT-1	N_GGTAACTTCGGCATAT	1143	857	N	mouse	N	1	0.00612423447069116	0.0810810810810811	Singlet	0	NA	NA	1	0	0	1	ILC	Stromal cells (ST.31-38-44-)	Endothelial cells	Endothelial_cells	Endothelial cells (BEC)	Stromal cells (ST.31-38-44-)
GGTAATCCAACACAAA-1	N_GGTAATCCAACACAAA	851	671	N	mouse	N	1	0.00587544065804935	0.0540540540540541	Singlet	0	NA	NA	6	5	5	6	Endothelial cells	Endothelial cells (LEC)	Endothelial cells	Endothelial_cells	Endothelial cells (LEC)	Endothelial cells (LEC)
GGTGATTTCACCCTTG-1	N_GGTGATTTCACCCTTG	732	555	N	mouse	N	1	0	0	Singlet	0	NA	NA	1	0	0	1	Endothelial cells	Stromal cells (ST.31-38-44-)	Endothelial cells	Endothelial_cells	Endothelial cells (BEC)	Stromal cells (ST.31-38-44-)
GGTGGCTGTTGTAGCT-1	N_GGTGGCTGTTGTAGCT	589	480	N	mouse	N	1	0.00169779286926995	0.0810810810810811	Singlet	0	NA	NA	6	5	5	6	Endothelial cells	Endothelial cells (LEC)	Endothelial cells	Endothelial_cells	Endothelial cells (LEC)	Endothelial cells (LEC)
GGTTAACCATCGTGGC-1	N_GGTTAACCATCGTGGC	1162	855	N	mouse	N	1	0.00516351118760757	0.027027027027027	Singlet	0	NA	NA	4	3	3	4	Endothelial cells	Stromal cells (ST.31-38-44-)	Endothelial cells	Endothelial_cells	Macrophages (MF.480INT.NAIVE)	Stromal cells (ST.31-38-44-)
GTAACACTCAGTCAGT-1	N_GTAACACTCAGTCAGT	1052	815	N	mouse	N	1	0.0256653992395437	0.432432432432432	Singlet	0	NA	NA	1	0	0	1	Endothelial cells	Stromal cells (ST.31-38-44-)	Endothelial cells	Endothelial_cells	Stem cells (SC.STSL)	Stromal cells (ST.31-38-44-)
GTAAGTCGTCCCACGA-1	N_GTAAGTCGTCCCACGA	571	477	N	mouse	N	1	0.00700525394045534	0	Singlet	0	NA	NA	4	3	3	4	Endothelial cells	Stromal cells (ST.31-38-44-)	Endothelial cells	Endothelial_cells	Endothelial cells (BEC)	Stromal cells (ST.31-38-44-)
GTAGAGGGTTCTCGTC-1	N_GTAGAGGGTTCTCGTC	824	631	N	mouse	N	1	0.00364077669902913	0.027027027027027	Singlet	0	NA	NA	1	0	0	1	Endothelial cells	Stromal cells (ST.31-38-44-)	Endothelial cells	Endothelial_cells	Endothelial cells (LEC)	Stromal cells (ST.31-38-44-)
GTAGCTACAAATACAG-1	N_GTAGCTACAAATACAG	1127	838	N	mouse	N	1	0.00177462289263532	0	Singlet	0	NA	NA	1	0	0	1	Endothelial cells	Stromal cells (ST.31-38-44-)	Endothelial cells	Endothelial_cells	Macrophages (MF.480INT.NAIVE)	Stromal cells (ST.31-38-44-)
GTATTTCTCCTTGAAG-1	N_GTATTTCTCCTTGAAG	668	511	N	mouse	N	1	0.00149700598802395	0	Singlet	0	NA	NA	1	0	0	1	Endothelial cells	Stromal cells (ST.31-38-44-)	Endothelial cells	Endothelial_cells	Stromal cells (ST.31-38-44-)	Stromal cells (ST.31-38-44-)
GTCATCCCAAGGAGTC-1	N_GTCATCCCAAGGAGTC	956	687	N	mouse	N	1	0.0104602510460251	0	Singlet	0	NA	NA	4	3	3	4	Endothelial cells	Stromal cells (ST.31-38-44-)	Endothelial cells	Endothelial_cells	Fibroblasts (FI.MTS15+)	Stromal cells (ST.31-38-44-)
GTCATTTGTGCACAAG-1	N_GTCATTTGTGCACAAG	699	540	N	mouse	N	1	0.00143061516452074	0	Singlet	0	NA	NA	4	3	3	4	Endothelial cells	Stromal cells (ST.31-38-44-)	Endothelial cells	Endothelial_cells	Stromal cells (ST.31-38-44-)	Stromal cells (ST.31-38-44-)
GTCCACTTCGACTCCT-1	N_GTCCACTTCGACTCCT	1144	830	N	mouse	N	1	0.0131118881118881	0.027027027027027	Singlet	0	NA	NA	7	6	6	7	Endothelial cells	Stromal cells (ST.31-38-44-)	Endothelial cells	Endothelial_cells	Endothelial cells (LEC.CFA)	Stromal cells (ST.31-38-44-)
GTCTCACTCTCGCGTT-1	N_GTCTCACTCTCGCGTT	595	467	N	mouse	N	1	0	0	Singlet	0	NA	NA	1	0	0	1	Endothelial cells	Stromal cells (ST.31-38-44-)	Endothelial cells	Endothelial_cells	Fibroblasts (FI)	Stromal cells (ST.31-38-44-)
GTCTGTCAGCAGGCAT-1	N_GTCTGTCAGCAGGCAT	1438	1069	N	mouse	N	1	0.0062586926286509	0.297297297297297	Singlet	0	NA	NA	1	0	0	1	Macrophages	Stromal cells (ST.31-38-44-)	Endothelial cells	Endothelial_cells	Macrophages (MF.II-480HI)	Stromal cells (ST.31-38-44-)
GTCTGTCTCGGCTTGG-1	N_GTCTGTCTCGGCTTGG	596	447	N	mouse	N	1	0.00167785234899329	0	Singlet	0	NA	NA	2	1	1	2	Endothelial cells	Stromal cells (ST.31-38-44-)	Endothelial cells	Endothelial_cells	Macrophages (MF.480INT.NAIVE)	Stromal cells (ST.31-38-44-)
GTCTTTAGTGATCATC-1	N_GTCTTTAGTGATCATC	1004	728	N	mouse	N	1	0.00199203187250996	0.432432432432432	Singlet	0	NA	NA	6	5	5	6	Endothelial cells	Endothelial cells (LEC)	Endothelial cells	Endothelial_cells	Endothelial cells (LEC)	Endothelial cells (LEC)
GTGAGCCGTGGTCTTA-1	N_GTGAGCCGTGGTCTTA	557	435	N	mouse	N	1	0.0412926391382406	0	Singlet	0	NA	NA	1	0	0	1	Endothelial cells	Stromal cells (ST.31-38-44-)	Endothelial cells	Endothelial_cells	Epithelial cells (Ep.8wk.CEC.Sca1+)	Stromal cells (ST.31-38-44-)
GTGAGGAGTGAGCAGT-1	N_GTGAGGAGTGAGCAGT	572	468	N	mouse	N	1	0	0	Singlet	0	NA	NA	4	3	3	4	Endothelial cells	Stromal cells (ST.31-38-44-)	Endothelial cells	Endothelial_cells	Stromal cells (ST.31-38-44-)	Stromal cells (ST.31-38-44-)
GTGAGTTGTTGTATGC-1	N_GTGAGTTGTTGTATGC	906	716	N	mouse	N	1	0.0022075055187638	0	Singlet	0	NA	NA	1	0	0	1	Endothelial cells	Stromal cells (ST.31-38-44-)	Endothelial cells	Endothelial_cells	Macrophages (MF.480INT.NAIVE)	Stromal cells (ST.31-38-44-)
GTGGAAGTCAACGAGG-1	N_GTGGAAGTCAACGAGG	680	549	N	mouse	N	1	0.00441176470588235	0.027027027027027	Singlet	0	NA	NA	1	0	0	1	Endothelial cells	Stromal cells (ST.31-38-44-)	Endothelial cells	Endothelial_cells	Macrophages (MF.480INT.NAIVE)	Stromal cells (ST.31-38-44-)
GTGGAGATCACCTTGC-1	N_GTGGAGATCACCTTGC	1458	1023	N	mouse	N	1	0.00137174211248285	0.135135135135135	Singlet	0	NA	NA	4	3	3	4	Endothelial cells	Stromal cells (ST.31-38-44-)	Endothelial cells	Endothelial_cells	Endothelial cells (BEC)	Stromal cells (ST.31-38-44-)
GTGGGAATCCACACAA-1	N_GTGGGAATCCACACAA	546	428	N	mouse	N	1	0.00549450549450549	0	Singlet	0	NA	NA	1	0	0	1	Endothelial cells	Stromal cells (ST.31-38-44-)	Endothelial cells	Endothelial_cells	Macrophages (MF.11C-11B+)	Stromal cells (ST.31-38-44-)
GTGTAACAGCACCAGA-1	N_GTGTAACAGCACCAGA	1892	1372	N	mouse	N	1	0.00422832980972516	0.135135135135135	Singlet	0	NA	NA	2	1	1	2	Macrophages	Stromal cells (ST.31-38-44-)	Endothelial cells	Endothelial_cells	Macrophages (MF.480HI.NAIVE)	Stromal cells (ST.31-38-44-)
GTGTTAGAGGTCGCCT-1	N_GTGTTAGAGGTCGCCT	666	551	N	mouse	N	1	0.0105105105105105	0	Singlet	0	NA	NA	1	0	0	1	Endothelial cells	Stromal cells (ST.31-38-44-)	Endothelial cells	Endothelial_cells	Stem cells (SC.STSL)	Stromal cells (ST.31-38-44-)
GTTACGACAAAGGCGT-1	N_GTTACGACAAAGGCGT	566	429	N	mouse	N	1	0.00353356890459364	0	Singlet	0	NA	NA	1	0	0	1	Endothelial cells	Stromal cells (ST.31-38-44-)	Endothelial cells	Endothelial_cells	Stromal cells (ST.31-38-44-)	Stromal cells (ST.31-38-44-)
GTTACGAGTGCTGATT-1	N_GTTACGAGTGCTGATT	683	533	N	mouse	N	1	0.00439238653001464	0	Singlet	0	NA	NA	1	0	0	1	Endothelial cells	Stromal cells (ST.31-38-44-)	Endothelial cells	Endothelial_cells	Stromal cells (ST.31-38-44-)	Stromal cells (ST.31-38-44-)
GTTATGGCATTAAGCC-1	N_GTTATGGCATTAAGCC	530	422	N	mouse	N	1	0	0	Singlet	0	NA	NA	1	0	0	1	Endothelial cells	Stromal cells (ST.31-38-44-)	Endothelial cells	Endothelial_cells	Endothelial cells (BEC)	Stromal cells (ST.31-38-44-)
GTTCCGTTCGCTTGAA-1	N_GTTCCGTTCGCTTGAA	907	637	N	mouse	N	1	0.00220507166482911	0.027027027027027	Singlet	0	NA	NA	1	0	0	1	Endothelial cells	Stromal cells (ST.31-38-44-)	Endothelial cells	Endothelial_cells	Endothelial cells (BEC)	Stromal cells (ST.31-38-44-)
GTTGAACTCTTACCGC-1	N_GTTGAACTCTTACCGC	965	710	N	mouse	N	1	0.00103626943005181	0	Singlet	0	NA	NA	1	0	0	1	Endothelial cells	Stromal cells (ST.31-38-44-)	Endothelial cells	Endothelial_cells	Endothelial cells (BEC)	Stromal cells (ST.31-38-44-)
GTTGTAGTCCTCCACA-1	N_GTTGTAGTCCTCCACA	568	444	N	mouse	N	1	0	0	Singlet	0	NA	NA	4	3	3	4	Endothelial cells	Stromal cells (ST.31-38-44-)	Endothelial cells	Endothelial_cells	Endothelial cells (BEC)	Stromal cells (ST.31-38-44-)
GTTGTCCAGCCAACCC-1	N_GTTGTCCAGCCAACCC	568	448	N	mouse	N	1	0.00352112676056338	0	Singlet	0	NA	NA	1	0	0	1	Endothelial cells	Stromal cells (ST.31-38-44-)	Endothelial cells	Endothelial_cells	Macrophages (MF.ALV)	Stromal cells (ST.31-38-44-)
TAACTTCTCGTTCTCG-1	N_TAACTTCTCGTTCTCG	600	464	N	mouse	N	1	0.00833333333333333	0	Singlet	0	NA	NA	1	0	0	1	Endothelial cells	Stromal cells (ST.31-38-44-)	Endothelial cells	Endothelial_cells	Stem cells (SC.STSL)	Stromal cells (ST.31-38-44-)
TAAGCCATCATTGCTT-1	N_TAAGCCATCATTGCTT	803	622	N	mouse	N	1	0.0087173100871731	0.027027027027027	Singlet	0	NA	NA	4	3	3	4	Endothelial cells	Stromal cells (ST.31-38-44-)	Endothelial cells	Endothelial_cells	Stromal cells (ST.31-38-44-)	Stromal cells (ST.31-38-44-)
TAATCTCAGGTTGTTC-1	N_TAATCTCAGGTTGTTC	634	488	N	mouse	N	1	0	0	Singlet	0	NA	NA	1	0	0	1	Endothelial cells	Stromal cells (ST.31-38-44-)	Endothelial cells	Endothelial_cells	Stromal cells (ST.31-38-44-)	Stromal cells (ST.31-38-44-)
TAATTCCGTGCAAGAC-1	N_TAATTCCGTGCAAGAC	1033	765	N	mouse	N	1	0.00387221684414327	0	Singlet	0	NA	NA	1	0	0	1	Endothelial cells	Stromal cells (ST.31-38-44-)	Endothelial cells	Endothelial_cells	Stromal cells (ST.31-38-44-)	Stromal cells (ST.31-38-44-)
TACAACGTCCAGGACC-1	N_TACAACGTCCAGGACC	1718	1217	N	mouse	N	1	0.000582072176949942	0.108108108108108	Singlet	0	NA	NA	1	0	0	1	Endothelial cells	Stromal cells (ST.31-38-44-)	Endothelial cells	Endothelial_cells	Stromal cells (ST.31-38-44-)	Stromal cells (ST.31-38-44-)
TACACCCAGCTGACAG-1	N_TACACCCAGCTGACAG	1346	932	N	mouse	N	1	0.0037147102526003	0.027027027027027	Singlet	0	NA	NA	1	0	0	1	Endothelial cells	Stromal cells (ST.31-38-44-)	Endothelial cells	Endothelial_cells	Macrophages (MF.480INT.NAIVE)	Stromal cells (ST.31-38-44-)
TACCTCGGTGAGTGAC-1	N_TACCTCGGTGAGTGAC	667	539	N	mouse	N	1	0.0224887556221889	0	Singlet	0	NA	NA	4	3	3	4	Endothelial cells	Stromal cells (ST.31-38-44-)	Endothelial cells	Endothelial_cells	Stromal cells (ST.31-38-44-)	Stromal cells (ST.31-38-44-)
TACGTCCTCTTTCAGT-1	N_TACGTCCTCTTTCAGT	1216	908	N	mouse	N	1	0.00164473684210526	0.486486486486487	Singlet	0	NA	NA	6	5	5	6	Endothelial cells	Endothelial cells (LEC)	Endothelial cells	Endothelial_cells	Endothelial cells (LEC)	Endothelial cells (LEC)
TACTTCAAGACTTAAG-1	N_TACTTCAAGACTTAAG	1427	1008	N	mouse	N	1	0.00630693763139453	0.459459459459459	Singlet	0	NA	NA	1	0	0	1	Endothelial cells	Stromal cells (ST.31-38-44-)	Endothelial cells	Endothelial_cells	Stromal cells (ST.31-38-44-)	Stromal cells (ST.31-38-44-)
TACTTCAAGGTCCGAA-1	N_TACTTCAAGGTCCGAA	542	431	N	mouse	N	1	0.003690036900369	0	Singlet	0	NA	NA	1	0	0	1	Endothelial cells	Stromal cells (ST.31-38-44-)	Endothelial cells	Endothelial_cells	Macrophages (MF)	Stromal cells (ST.31-38-44-)
TAGACCACATAGTCGT-1	N_TAGACCACATAGTCGT	507	403	N	mouse	N	1	0.00394477317554241	0	Singlet	0	NA	NA	1	0	0	1	Endothelial cells	Stromal cells (ST.31-38-44-)	Endothelial cells	Endothelial_cells	Endothelial cells (BEC)	Stromal cells (ST.31-38-44-)
TAGATCGTCTATTCGT-1	N_TAGATCGTCTATTCGT	591	478	N	mouse	N	1	0.011844331641286	0	Singlet	0	NA	NA	4	3	3	4	Endothelial cells	Stromal cells (ST.31-38-44-)	Endothelial cells	Endothelial_cells	Fibroblasts (FI)	Stromal cells (ST.31-38-44-)
TAGGGTTGTAGGATAT-1	N_TAGGGTTGTAGGATAT	541	434	N	mouse	N	1	0.00184842883548983	0	Singlet	0	NA	NA	1	0	0	1	Endothelial cells	Stromal cells (ST.31-38-44-)	Endothelial cells	Endothelial_cells	Endothelial cells (BEC)	Stromal cells (ST.31-38-44-)
TATACCTAGCTGGTGA-1	N_TATACCTAGCTGGTGA	867	647	N	mouse	N	1	0.00922722029988466	0.0810810810810811	Singlet	0	NA	NA	4	3	3	4	Endothelial cells	Stromal cells (ST.31-38-44-)	Endothelial cells	Endothelial_cells	Stem cells (SC.STSL)	Stromal cells (ST.31-38-44-)
TATACCTGTGCGGATA-1	N_TATACCTGTGCGGATA	534	421	N	mouse	N	1	0.0112359550561798	0	Singlet	0	NA	NA	4	3	3	4	Endothelial cells	Stromal cells (ST.31-38-44-)	Endothelial cells	Endothelial_cells	Stromal cells (ST.31-38-44-)	Stromal cells (ST.31-38-44-)
TATATCCGTTTCGTTT-1	N_TATATCCGTTTCGTTT	707	531	N	mouse	N	1	0.00565770862800566	0	Singlet	0	NA	NA	1	0	0	1	Endothelial cells	Stromal cells (ST.31-38-44-)	Endothelial cells	Endothelial_cells	Endothelial cells (LEC)	Stromal cells (ST.31-38-44-)
TATCAGGGTGATAGTA-1	N_TATCAGGGTGATAGTA	842	646	N	mouse	N	1	0.00237529691211401	0.351351351351351	Singlet	0	NA	NA	6	5	5	6	Endothelial cells	Endothelial cells (LEC)	Endothelial cells	Endothelial_cells	Endothelial cells (LEC)	Endothelial cells (LEC)
TATCCTAGTGAGACGT-1	N_TATCCTAGTGAGACGT	681	526	N	mouse	N	1	0.00146842878120411	0	Singlet	0	NA	NA	1	0	0	1	Endothelial cells	Stromal cells (ST.31-38-44-)	Endothelial cells	Endothelial_cells	Stromal cells (ST.31-38-44-)	Stromal cells (ST.31-38-44-)
TCAAGCAGTCGTGGTC-1	N_TCAAGCAGTCGTGGTC	567	429	N	mouse	N	1	0.0211640211640212	0	Singlet	0	NA	NA	4	3	3	4	Endothelial cells	Stromal cells (ST.31-38-44-)	Endothelial cells	Endothelial_cells	Fibroblasts (FI.MTS15+)	Stromal cells (ST.31-38-44-)
TCAATCTCAATGAACA-1	N_TCAATCTCAATGAACA	1059	765	N	mouse	N	1	0.0028328611898017	0.027027027027027	Singlet	0	NA	NA	1	0	0	1	Endothelial cells	Stromal cells (ST.31-38-44-)	Endothelial cells	Endothelial_cells	Stromal cells (ST.31-38-44-)	Stromal cells (ST.31-38-44-)
TCACACCCAATCAAGA-1	N_TCACACCCAATCAAGA	533	420	N	mouse	N	1	0.00375234521575985	0	Singlet	0	NA	NA	1	0	0	1	Endothelial cells	Stromal cells (ST.31-38-44-)	Endothelial cells	Endothelial_cells	Stromal cells (ST.31-38-44-)	Stromal cells (ST.31-38-44-)
TCACATTAGCACTCTA-1	N_TCACATTAGCACTCTA	725	571	N	mouse	N	1	0	0	Singlet	0	NA	NA	1	0	0	1	Endothelial cells	Stromal cells (ST.31-38-44-)	Endothelial cells	Endothelial_cells	Endothelial cells (LEC)	Stromal cells (ST.31-38-44-)
TCAGCAAGTATTCCTT-1	N_TCAGCAAGTATTCCTT	701	559	N	mouse	N	1	0.00285306704707561	0	Singlet	0	NA	NA	4	3	3	4	Endothelial cells	Stromal cells (ST.31-38-44-)	Endothelial cells	Endothelial_cells	Endothelial cells (BEC)	Stromal cells (ST.31-38-44-)
TCAGGGCAGCTGGTGA-1	N_TCAGGGCAGCTGGTGA	1655	1175	N	mouse	N	1	0.00604229607250755	0.216216216216216	Singlet	0	NA	NA	4	3	3	4	Fibroblasts	Stromal cells (ST.31-38-44-)	Endothelial cells	Endothelial_cells	Stromal cells (ST.31-38-44-)	Stromal cells (ST.31-38-44-)
TCATCATAGTGAGGCT-1	N_TCATCATAGTGAGGCT	2114	1368	N	mouse	N	1	0.00283822138126774	0.108108108108108	Singlet	0	NA	NA	4	3	3	4	Endothelial cells	Stromal cells (ST.31-38-44-)	Endothelial cells	Endothelial_cells	Fibroblasts (FI.MTS15+)	Stromal cells (ST.31-38-44-)
TCATGGAAGACTTCCA-1	N_TCATGGAAGACTTCCA	1298	888	N	mouse	N	1	0.00539291217257319	0	Singlet	0	NA	NA	1	0	0	1	Endothelial cells	Stromal cells (ST.31-38-44-)	Endothelial cells	Endothelial_cells	Endothelial cells (BEC)	Stromal cells (ST.31-38-44-)
TCATTGTCATCGGAGA-1	N_TCATTGTCATCGGAGA	744	580	N	mouse	N	1	0.00134408602150538	0	Singlet	0	NA	NA	1	0	0	1	Endothelial cells	Stromal cells (ST.31-38-44-)	Endothelial cells	Endothelial_cells	Stromal cells (ST.31-38-44-)	Stromal cells (ST.31-38-44-)
TCATTTGCACTGGCGT-1	N_TCATTTGCACTGGCGT	614	473	N	mouse	N	1	0.00325732899022801	0	Singlet	0	NA	NA	1	0	0	1	Endothelial cells	Stromal cells (ST.31-38-44-)	Endothelial cells	Endothelial_cells	Endothelial cells (BEC)	Stromal cells (ST.31-38-44-)
TCATTTGGTTGTGGAG-1	N_TCATTTGGTTGTGGAG	533	414	N	mouse	N	1	0.00187617260787992	0	Singlet	0	NA	NA	1	0	0	1	Endothelial cells	Stromal cells (ST.31-38-44-)	Endothelial cells	Endothelial_cells	Endothelial cells (BEC)	Stromal cells (ST.31-38-44-)
TCATTTGTCCATCGTC-1	N_TCATTTGTCCATCGTC	1102	789	N	mouse	N	1	0.00635208711433757	0.108108108108108	Singlet	0	NA	NA	4	3	3	4	Endothelial cells	Stromal cells (ST.31-38-44-)	Endothelial cells	Endothelial_cells	Endothelial cells (BEC)	Stromal cells (ST.31-38-44-)
TCCAGAAAGGCACAAC-1	N_TCCAGAAAGGCACAAC	553	442	N	mouse	N	1	0	0	Singlet	0	NA	NA	1	0	0	1	Endothelial cells	Stromal cells (ST.31-38-44-)	Endothelial cells	Endothelial_cells	Stem cells (SC.STSL)	Stromal cells (ST.31-38-44-)
TCCAGAAGTCACCGAC-1	N_TCCAGAAGTCACCGAC	851	614	N	mouse	N	1	0.00235017626321974	0	Singlet	0	NA	NA	1	0	0	1	Endothelial cells	Stromal cells (ST.31-38-44-)	Endothelial cells	Endothelial_cells	Macrophages (MF.480HI.NAIVE)	Stromal cells (ST.31-38-44-)
TCCCAGTAGTTCCGTA-1	N_TCCCAGTAGTTCCGTA	810	618	N	mouse	N	1	0	0.027027027027027	Singlet	0	NA	NA	4	3	3	4	Fibroblasts	Stromal cells (ST.31-38-44-)	Endothelial cells	Endothelial_cells	Stromal cells (ST.31-38-44-)	Stromal cells (ST.31-38-44-)
TCCCAGTCACAACCGC-1	N_TCCCAGTCACAACCGC	952	713	N	mouse	N	1	0.00105042016806723	0.027027027027027	Singlet	0	NA	NA	1	0	0	1	Endothelial cells	Stromal cells (ST.31-38-44-)	Endothelial cells	Endothelial_cells	Stromal cells (ST.31-38-44-)	Stromal cells (ST.31-38-44-)
TCCGAAACATGACAAA-1	N_TCCGAAACATGACAAA	676	521	N	mouse	N	1	0.00591715976331361	0	Singlet	0	NA	NA	1	0	0	1	Endothelial cells	Stromal cells (ST.31-38-44-)	Endothelial cells	Endothelial_cells	Stromal cells (ST.31-38-44-)	Stromal cells (ST.31-38-44-)
TCCTAATAGCATCAGG-1	N_TCCTAATAGCATCAGG	739	559	N	mouse	N	1	0	0	Singlet	0	NA	NA	1	0	0	1	Endothelial cells	Stromal cells (ST.31-38-44-)	Endothelial cells	Endothelial_cells	Stromal cells (ST.31-38-44-)	Stromal cells (ST.31-38-44-)
TCCTAATTCTCTATGT-1	N_TCCTAATTCTCTATGT	739	607	N	mouse	N	1	0.0040595399188092	0.027027027027027	Singlet	0	NA	NA	4	3	3	4	Stromal cells	Stromal cells (ST.31-38-44-)	Endothelial cells	Endothelial_cells	Stromal cells (ST.31-38-44-)	Stromal cells (ST.31-38-44-)
TCCTCCCTCCTCTGCA-1	N_TCCTCCCTCCTCTGCA	960	680	N	mouse	N	1	0	0	Singlet	0	NA	NA	4	3	3	4	Endothelial cells	Stromal cells (ST.31-38-44-)	Endothelial cells	Endothelial_cells	Endothelial cells (LEC)	Stromal cells (ST.31-38-44-)
TCGACCTAGCAAATCA-1	N_TCGACCTAGCAAATCA	751	582	N	mouse	N	1	0.00532623169107856	0	Singlet	0	NA	NA	1	0	0	1	Endothelial cells	Stromal cells (ST.31-38-44-)	Endothelial cells	Endothelial_cells	Stem cells (SC.STSL)	Stromal cells (ST.31-38-44-)
TCGACCTTCGGCGATC-1	N_TCGACCTTCGGCGATC	528	422	N	mouse	N	1	0.00189393939393939	0	Singlet	0	NA	NA	2	1	1	2	Endothelial cells	Stromal cells (ST.31-38-44-)	Endothelial cells	Endothelial_cells	Endothelial cells (BEC)	Stromal cells (ST.31-38-44-)
TCGTGGGTCCGTGACG-1	N_TCGTGGGTCCGTGACG	1255	933	N	mouse	N	1	0.00239043824701195	0.027027027027027	Singlet	0	NA	NA	4	3	3	4	Endothelial cells	Stromal cells (ST.31-38-44-)	Endothelial cells	Endothelial_cells	Fibroblasts (FI)	Stromal cells (ST.31-38-44-)
TCTAACTTCACAGTGT-1	N_TCTAACTTCACAGTGT	839	621	N	mouse	N	1	0.00476758045292014	0	Singlet	0	NA	NA	1	0	0	1	Endothelial cells	Stromal cells (ST.31-38-44-)	Endothelial cells	Endothelial_cells	Stem cells (SC.STSL)	Stromal cells (ST.31-38-44-)
TCTACCGGTTTCGTAG-1	N_TCTACCGGTTTCGTAG	2323	1583	N	mouse	N	1	0.00344382264313388	0.297297297297297	Singlet	0	NA	NA	4	3	3	4	Endothelial cells	Stromal cells (ST.31-38-44-)	Endothelial cells	Endothelial_cells	Endothelial cells (BEC)	Stromal cells (ST.31-38-44-)
TCTATACAGTAGAGTT-1	N_TCTATACAGTAGAGTT	1444	1002	N	mouse	N	1	0.00207756232686981	0.027027027027027	Singlet	0	NA	NA	1	0	0	1	Endothelial cells	Stromal cells (ST.31-38-44-)	Endothelial cells	Endothelial_cells	Stem cells (SC.STSL)	Stromal cells (ST.31-38-44-)
TCTATACGTCATAGTC-1	N_TCTATACGTCATAGTC	1020	753	N	mouse	N	1	0.00196078431372549	0.0810810810810811	Singlet	0	NA	NA	1	0	0	1	Endothelial cells	Stromal cells (ST.31-38-44-)	Endothelial cells	Endothelial_cells	Stromal cells (ST.31-38-44-)	Stromal cells (ST.31-38-44-)
TCTCAGCTCAGCATTG-1	N_TCTCAGCTCAGCATTG	1099	796	N	mouse	N	1	0.00272975432211101	0.027027027027027	Singlet	0	NA	NA	4	3	3	4	Endothelial cells	Stromal cells (ST.31-38-44-)	Endothelial cells	Endothelial_cells	Macrophages (MF.480HI.NAIVE)	Stromal cells (ST.31-38-44-)
TCTCCGACACACAGAG-1	N_TCTCCGACACACAGAG	512	405	N	mouse	N	1	0.001953125	0	Singlet	0	NA	NA	1	0	0	1	Endothelial cells	Stromal cells (ST.31-38-44-)	Endothelial cells	Endothelial_cells	Stem cells (SC.STSL)	Stromal cells (ST.31-38-44-)
TCTCTGGCAAAGACTA-1	N_TCTCTGGCAAAGACTA	972	695	N	mouse	N	1	0.0133744855967078	0.027027027027027	Singlet	0	NA	NA	1	0	0	1	Endothelial cells	Stromal cells (ST.31-38-44-)	Endothelial cells	Endothelial_cells	Stem cells (SC.STSL)	Stromal cells (ST.31-38-44-)
TCTGTCGGTAATGATG-1	N_TCTGTCGGTAATGATG	1050	809	N	mouse	N	1	0.0152380952380952	0.405405405405405	Singlet	0	NA	NA	1	0	0	1	Macrophages	Stromal cells (ST.31-38-44-)	Endothelial cells	Endothelial_cells	Macrophages (MFAR-)	Stromal cells (ST.31-38-44-)
TCTTCCTTCCGGCAAC-1	N_TCTTCCTTCCGGCAAC	1142	786	N	mouse	N	1	0.00175131348511384	0	Singlet	0	NA	NA	1	0	0	1	Endothelial cells	Stromal cells (ST.31-38-44-)	Endothelial cells	Endothelial_cells	Endothelial cells (LEC)	Stromal cells (ST.31-38-44-)
TCTTGCGAGCCATTCA-1	N_TCTTGCGAGCCATTCA	940	686	N	mouse	N	1	0.00425531914893617	0	Singlet	0	NA	NA	1	0	0	1	Endothelial cells	Stromal cells (ST.31-38-44-)	Endothelial cells	Endothelial_cells	Endothelial cells (LEC.CFA)	Stromal cells (ST.31-38-44-)
TCTTGCGTCCTTGAAG-1	N_TCTTGCGTCCTTGAAG	1025	715	N	mouse	N	1	0.00585365853658537	0	Singlet	0	NA	NA	1	0	0	1	Endothelial cells	Stromal cells (ST.31-38-44-)	Endothelial cells	Endothelial_cells	Stem cells (SC.STSL)	Stromal cells (ST.31-38-44-)
TGACCCTCAGAGGCAT-1	N_TGACCCTCAGAGGCAT	734	584	N	mouse	N	1	0.00408719346049046	0	Singlet	0	NA	NA	4	3	3	4	Endothelial cells	Stromal cells (ST.31-38-44-)	Endothelial cells	Endothelial_cells	Stromal cells (ST.31-38-44-)	Stromal cells (ST.31-38-44-)
TGAGGTTCATTGTGCA-1	N_TGAGGTTCATTGTGCA	1516	1033	N	mouse	N	1	0.0224274406332454	0.0540540540540541	Singlet	0	NA	NA	4	3	3	4	Endothelial cells	Stromal cells (ST.31-38-44-)	Endothelial cells	Endothelial_cells	Fibroblasts (FI)	Stromal cells (ST.31-38-44-)
TGATGCATCGCTCTCA-1	N_TGATGCATCGCTCTCA	1046	755	N	mouse	N	1	0.000956022944550669	0.0540540540540541	Singlet	0	NA	NA	1	0	0	1	Endothelial cells	Stromal cells (ST.31-38-44-)	Endothelial cells	Endothelial_cells	Stromal cells (ST.31-38-44-)	Stromal cells (ST.31-38-44-)
TGATGGTCACTCCCTA-1	N_TGATGGTCACTCCCTA	830	615	N	mouse	N	1	0.0036144578313253	0	Singlet	0	NA	NA	1	0	0	1	Endothelial cells	Stromal cells (ST.31-38-44-)	Endothelial cells	Endothelial_cells	Stromal cells (ST.31-38-44-)	Stromal cells (ST.31-38-44-)
TGCACGGAGATGGTCG-1	N_TGCACGGAGATGGTCG	704	562	N	mouse	N	1	0.00426136363636364	0.027027027027027	Singlet	0	NA	NA	1	0	0	1	Endothelial cells	Stromal cells (ST.31-38-44-)	Endothelial cells	Endothelial_cells	Stromal cells (ST.31-38-44-)	Stromal cells (ST.31-38-44-)
TGCAGATTCTAACACG-1	N_TGCAGATTCTAACACG	687	531	N	mouse	N	1	0.00291120815138282	0	Singlet	0	NA	NA	1	0	0	1	Endothelial cells	Stromal cells (ST.31-38-44-)	Endothelial cells	Endothelial_cells	Endothelial cells (BEC)	Stromal cells (ST.31-38-44-)
TGCATGATCACCGCTT-1	N_TGCATGATCACCGCTT	693	552	N	mouse	N	1	0.00288600288600289	0	Singlet	0	NA	NA	1	0	0	1	Endothelial cells	Stromal cells (ST.31-38-44-)	Endothelial cells	Endothelial_cells	Macrophages (MF.11C-11B+)	Stromal cells (ST.31-38-44-)
TGCCGAGCACGCCAGT-1	N_TGCCGAGCACGCCAGT	689	534	N	mouse	N	1	0.0058055152394775	0	Singlet	0	NA	NA	1	0	0	1	Endothelial cells	Stromal cells (ST.31-38-44-)	Endothelial cells	Endothelial_cells	Stromal cells (ST.31-38-44-)	Stromal cells (ST.31-38-44-)
TGCGACGAGGTAGCCA-1	N_TGCGACGAGGTAGCCA	546	434	N	mouse	N	1	0	0	Singlet	0	NA	NA	1	0	0	1	Endothelial cells	Stromal cells (ST.31-38-44-)	Endothelial cells	Endothelial_cells	Stem cells (SC.STSL)	Stromal cells (ST.31-38-44-)
TGCGGCAAGTGCAAAT-1	N_TGCGGCAAGTGCAAAT	754	560	N	mouse	N	1	0.00795755968169761	0	Singlet	0	NA	NA	4	3	3	4	Endothelial cells	Stromal cells (ST.31-38-44-)	Endothelial cells	Endothelial_cells	Endothelial cells (LEC)	Stromal cells (ST.31-38-44-)
TGCGGCATCTTACGTT-1	N_TGCGGCATCTTACGTT	903	651	N	mouse	N	1	0.00332225913621262	0.027027027027027	Singlet	0	NA	NA	1	0	0	1	Endothelial cells	Stromal cells (ST.31-38-44-)	Endothelial cells	Endothelial_cells	Stromal cells (ST.31-38-44-)	Stromal cells (ST.31-38-44-)
TGCTCGTGTCCTTGTC-1	N_TGCTCGTGTCCTTGTC	555	446	N	mouse	N	1	0.0108108108108108	0	Singlet	0	NA	NA	1	0	0	1	Endothelial cells	Stromal cells (ST.31-38-44-)	Endothelial cells	Endothelial_cells	Fibroblasts (FI)	Stromal cells (ST.31-38-44-)
TGCTTGCTCGGACGTC-1	N_TGCTTGCTCGGACGTC	898	673	N	mouse	N	1	0.0044543429844098	0	Singlet	0	NA	NA	1	0	0	1	Endothelial cells	Stromal cells (ST.31-38-44-)	Endothelial cells	Endothelial_cells	Stromal cells (ST.31-38-44-)	Stromal cells (ST.31-38-44-)
TGGGAAGAGAGGCGTT-1	N_TGGGAAGAGAGGCGTT	824	592	N	mouse	N	1	0.00485436893203883	0	Singlet	0	NA	NA	1	0	0	1	Endothelial cells	Stromal cells (ST.31-38-44-)	Endothelial cells	Endothelial_cells	Macrophages (MF.480INT.NAIVE)	Stromal cells (ST.31-38-44-)
TGGGATTAGTATTGCC-1	N_TGGGATTAGTATTGCC	983	736	N	mouse	N	1	0.00508646998982706	0.135135135135135	Singlet	0	NA	NA	1	0	0	1	Endothelial cells	Stromal cells (ST.31-38-44-)	Endothelial cells	Endothelial_cells	Endothelial cells (LEC.CFA)	Stromal cells (ST.31-38-44-)
TGGGCGTAGGACGCTA-1	N_TGGGCGTAGGACGCTA	628	496	N	mouse	N	1	0.00159235668789809	0.027027027027027	Singlet	0	NA	NA	1	0	0	1	Endothelial cells	Stromal cells (ST.31-38-44-)	Endothelial cells	Endothelial_cells	Macrophages (MF.480HI.NAIVE)	Stromal cells (ST.31-38-44-)
TGGGCTGAGGGTACGT-1	N_TGGGCTGAGGGTACGT	732	599	N	mouse	N	1	0.00409836065573771	0.108108108108108	Singlet	0	NA	NA	1	0	0	1	Stromal cells	Stromal cells (ST.31-38-44-)	Endothelial cells	Endothelial_cells	Stromal cells (ST.31-38-44-)	Stromal cells (ST.31-38-44-)
TGGGCTGTCTTAGGAC-1	N_TGGGCTGTCTTAGGAC	674	526	N	mouse	N	1	0.0029673590504451	0	Singlet	0	NA	NA	1	0	0	1	Endothelial cells	Stromal cells (ST.31-38-44-)	Endothelial cells	Endothelial_cells	Stem cells (SC.STSL)	Stromal cells (ST.31-38-44-)
TGTAAGCCATAGAGGC-1	N_TGTAAGCCATAGAGGC	915	659	N	mouse	N	1	0.0185792349726776	0	Singlet	0	NA	NA	4	3	3	4	Endothelial cells	Stromal cells (ST.31-38-44-)	Endothelial cells	Endothelial_cells	Fibroblasts (FI)	Stromal cells (ST.31-38-44-)
TGTCAGAAGATGAAGG-1	N_TGTCAGAAGATGAAGG	1107	854	N	mouse	N	1	0.001806684733514	0.108108108108108	Singlet	0	NA	NA	1	0	0	1	Endothelial cells	Stromal cells (ST.31-38-44-)	Endothelial cells	Endothelial_cells	Macrophages (MF)	Stromal cells (ST.31-38-44-)
TGTCCACCAGAAATTG-1	N_TGTCCACCAGAAATTG	566	454	N	mouse	N	1	0.00706713780918728	0.432432432432432	Singlet	0	NA	NA	6	5	5	6	Endothelial cells	Endothelial cells (LEC)	Endothelial cells	Endothelial_cells	Endothelial cells (LEC)	Endothelial cells (LEC)
TGTCCTGTCGCTAAAC-1	N_TGTCCTGTCGCTAAAC	1044	807	N	mouse	N	1	0.00670498084291188	0	Singlet	0	NA	NA	1	0	0	1	Endothelial cells	Stromal cells (ST.31-38-44-)	Endothelial cells	Endothelial_cells	Stromal cells (ST.31-38-44-)	Stromal cells (ST.31-38-44-)
TGTCCTGTCGTGGTAT-1	N_TGTCCTGTCGTGGTAT	570	456	N	mouse	N	1	0.0105263157894737	0	Singlet	0	NA	NA	4	3	3	4	Endothelial cells	Stromal cells (ST.31-38-44-)	Endothelial cells	Endothelial_cells	Stromal cells (ST.31-38-44-)	Stromal cells (ST.31-38-44-)
TGTGAGTTCAAAGGAT-1	N_TGTGAGTTCAAAGGAT	955	763	N	mouse	N	1	0.0146596858638743	0.243243243243243	Singlet	0	NA	NA	1	0	0	1	Endothelial cells	Stromal cells (ST.31-38-44-)	Endothelial cells	Endothelial_cells	Endothelial cells (LEC)	Stromal cells (ST.31-38-44-)
TGTTACTCACGCGTGT-1	N_TGTTACTCACGCGTGT	869	631	N	mouse	N	1	0.00345224395857307	0	Singlet	0	NA	NA	1	0	0	1	Endothelial cells	Stromal cells (ST.31-38-44-)	Endothelial cells	Endothelial_cells	Stromal cells (ST.31-38-44-)	Stromal cells (ST.31-38-44-)
TGTTCCGTCGCCGAAC-1	N_TGTTCCGTCGCCGAAC	1094	806	N	mouse	N	1	0.00182815356489945	0.0810810810810811	Singlet	0	NA	NA	1	0	0	1	Endothelial cells	Stromal cells (ST.31-38-44-)	Endothelial cells	Endothelial_cells	Macrophages (MF.480INT.NAIVE)	Stromal cells (ST.31-38-44-)
TGTTCTAAGTTGTCAC-1	N_TGTTCTAAGTTGTCAC	770	594	N	mouse	N	1	0.0012987012987013	0.027027027027027	Singlet	0	NA	NA	1	0	0	1	Endothelial cells	Stromal cells (ST.31-38-44-)	Endothelial cells	Endothelial_cells	Macrophages (MF.480INT.NAIVE)	Stromal cells (ST.31-38-44-)
TTACAGGAGGCTCCCA-1	N_TTACAGGAGGCTCCCA	906	677	N	mouse	N	1	0.0011037527593819	0	Singlet	0	NA	NA	1	0	0	1	Endothelial cells	Stromal cells (ST.31-38-44-)	Endothelial cells	Endothelial_cells	Fibroblasts (FI.MTS15+)	Stromal cells (ST.31-38-44-)
TTACCGCAGCGAATGC-1	N_TTACCGCAGCGAATGC	992	733	N	mouse	N	1	0.00504032258064516	0	Singlet	0	NA	NA	1	0	0	1	Endothelial cells	Stromal cells (ST.31-38-44-)	Endothelial cells	Endothelial_cells	Stromal cells (ST.31-38-44-)	Stromal cells (ST.31-38-44-)
TTCACCGCAGTAACGG-1	N_TTCACCGCAGTAACGG	742	584	N	mouse	N	1	0.00404312668463612	0.027027027027027	Singlet	0	NA	NA	1	0	0	1	Endothelial cells	Stromal cells (ST.31-38-44-)	Endothelial cells	Endothelial_cells	Stem cells (SC.STSL)	Stromal cells (ST.31-38-44-)
TTCCAATTCCACCTGT-1	N_TTCCAATTCCACCTGT	964	689	N	mouse	N	1	0.00518672199170124	0	Singlet	0	NA	NA	1	0	0	1	Endothelial cells	Stromal cells (ST.31-38-44-)	Endothelial cells	Endothelial_cells	Endothelial cells (BEC)	Stromal cells (ST.31-38-44-)
TTCCGTGAGGATGTTA-1	N_TTCCGTGAGGATGTTA	578	455	N	mouse	N	1	0.0069204152249135	0	Singlet	0	NA	NA	1	0	0	1	Endothelial cells	Stromal cells (ST.31-38-44-)	Endothelial cells	Endothelial_cells	Stromal cells (ST.31-38-44-)	Stromal cells (ST.31-38-44-)
TTCCGTGAGTTCTCTT-1	N_TTCCGTGAGTTCTCTT	706	543	N	mouse	N	1	0.0212464589235127	0.027027027027027	Singlet	0	NA	NA	4	3	3	4	Endothelial cells	Stromal cells (ST.31-38-44-)	Endothelial cells	Endothelial_cells	Stem cells (SC.STSL)	Stromal cells (ST.31-38-44-)
TTCCTAATCAAACCCA-1	N_TTCCTAATCAAACCCA	760	570	N	mouse	N	1	0.00263157894736842	0	Singlet	0	NA	NA	1	0	0	1	Endothelial cells	Stromal cells (ST.31-38-44-)	Endothelial cells	Endothelial_cells	Stromal cells (ST.31-38-44-)	Stromal cells (ST.31-38-44-)
TTCTGTAAGTGAGGTC-1	N_TTCTGTAAGTGAGGTC	1312	973	N	mouse	N	1	0.00228658536585366	0.108108108108108	Singlet	0	NA	NA	4	3	3	4	Endothelial cells	Stromal cells (ST.31-38-44-)	Endothelial cells	Endothelial_cells	Endothelial cells (LEC.CFA)	Stromal cells (ST.31-38-44-)
TTGCTGCCACTATCGA-1	N_TTGCTGCCACTATCGA	759	540	N	mouse	N	1	0.00131752305665349	0	Singlet	0	NA	NA	1	0	0	1	Endothelial cells	Stromal cells (ST.31-38-44-)	Endothelial cells	Endothelial_cells	Stromal cells (ST.31-38-44-)	Stromal cells (ST.31-38-44-)
TTGGATGCATCAGTGT-1	N_TTGGATGCATCAGTGT	696	540	N	mouse	N	1	0.0114942528735632	0	Singlet	0	NA	NA	1	0	0	1	Endothelial cells	Stromal cells (ST.31-38-44-)	Endothelial cells	Endothelial_cells	Macrophages (MF.480HI.NAIVE)	Stromal cells (ST.31-38-44-)
TTGGATGGTGTCATTG-1	N_TTGGATGGTGTCATTG	996	698	N	mouse	N	1	0.0391566265060241	0.0540540540540541	Singlet	0	NA	NA	1	0	0	1	Epithelial cells	Stromal cells (ST.31-38-44-)	Endothelial cells	Endothelial_cells	Monocytes (MO.6C-IIINT)	Stromal cells (ST.31-38-44-)
TTGTTTGAGCAACAGC-1	N_TTGTTTGAGCAACAGC	807	631	N	mouse	N	1	0	0	Singlet	0	NA	NA	4	3	3	4	Endothelial cells	Stromal cells (ST.31-38-44-)	Endothelial cells	Endothelial_cells	Stem cells (SC.STSL)	Stromal cells (ST.31-38-44-)
TTTATGCTCGAGATGG-1	N_TTTATGCTCGAGATGG	689	537	N	mouse	N	1	0.0058055152394775	0.027027027027027	Singlet	0	NA	NA	4	3	3	4	Endothelial cells	Stromal cells (ST.31-38-44-)	Endothelial cells	Endothelial_cells	Endothelial cells (LEC.CFA)	Stromal cells (ST.31-38-44-)
TTTGACTGTTTACGTG-1	N_TTTGACTGTTTACGTG	835	615	N	mouse	N	1	0	0	Singlet	0	NA	NA	1	0	0	1	Endothelial cells	Stromal cells (ST.31-38-44-)	Endothelial cells	Endothelial_cells	Endothelial cells (LEC.CFA)	Stromal cells (ST.31-38-44-)
AAACCCAGTAGTGCGA-2	C_AAACCCAGTAGTGCGA	1480	971	C	mouse	C	1	0.00202702702702703	NA	NA	0	0	Singlet	3	2	2	3	Endothelial cells	Stromal cells (ST.31-38-44-)	Endothelial cells	Endothelial_cells	Stromal cells (ST.31-38-44-)	Stromal cells (ST.31-38-44-)
AAAGGATGTCTAGGTT-2	C_AAAGGATGTCTAGGTT	1116	755	C	mouse	C	1	0.00627240143369176	NA	NA	0	0	Singlet	3	2	2	3	Endothelial cells	Stromal cells (ST.31-38-44-)	Endothelial cells	Endothelial_cells	Stromal cells (ST.31-38-44-)	Stromal cells (ST.31-38-44-)
AAAGGGCGTGCATTAC-2	C_AAAGGGCGTGCATTAC	1727	1157	C	mouse	C	1	0.0364794441227562	NA	NA	0	0.145454545454545	Singlet	4	3	3	4	Endothelial cells	Stromal cells (ST.31-38-44-)	Endothelial cells	Endothelial_cells	Endothelial cells (LEC)	Stromal cells (ST.31-38-44-)
AAAGGGCTCACTCCGT-2	C_AAAGGGCTCACTCCGT	896	618	C	mouse	C	1	0.00558035714285714	NA	NA	0	0	Singlet	3	2	2	3	Endothelial cells	Stromal cells (ST.31-38-44-)	Endothelial cells	Endothelial_cells	Stromal cells (ST.31-38-44-)	Stromal cells (ST.31-38-44-)
AAAGGTACAAGTAGTA-2	C_AAAGGTACAAGTAGTA	1175	821	C	mouse	C	1	0.000851063829787234	NA	NA	0	0	Singlet	3	2	2	3	Endothelial cells	Stromal cells (ST.31-38-44-)	Endothelial cells	Endothelial_cells	Stromal cells (ST.31-38-44-)	Stromal cells (ST.31-38-44-)
AAAGGTACACACAGCC-2	C_AAAGGTACACACAGCC	2119	1319	C	mouse	C	1	0.0344502123643228	NA	NA	0	0.0545454545454545	Singlet	4	3	3	4	Endothelial cells	Stromal cells (ST.31-38-44-)	Endothelial cells	Endothelial_cells	Stromal cells (ST.31-38-44-)	Stromal cells (ST.31-38-44-)
AAAGTCCGTACTCCGG-2	C_AAAGTCCGTACTCCGG	1637	1060	C	mouse	C	1	0.0103848503359805	NA	NA	0	0	Singlet	3	2	2	3	Endothelial cells	Stromal cells (ST.31-38-44-)	Endothelial cells	Endothelial_cells	Stromal cells (ST.31-38-44-)	Stromal cells (ST.31-38-44-)
AAAGTGAAGGCCACCT-2	C_AAAGTGAAGGCCACCT	676	543	C	mouse	C	1	0.014792899408284	NA	NA	0	0	Singlet	3	2	2	3	Endothelial cells	Stromal cells (ST.31-38-44-)	Endothelial cells	Endothelial_cells	DC (DC.103-11B+24+)	Stromal cells (ST.31-38-44-)
AACAACCTCCACGTCT-2	C_AACAACCTCCACGTCT	1386	929	C	mouse	C	1	0.00432900432900433	NA	NA	0	0.0363636363636364	Singlet	4	3	3	4	Endothelial cells	Stromal cells (ST.31-38-44-)	Endothelial cells	Endothelial_cells	Stromal cells (ST.31-38-44-)	Stromal cells (ST.31-38-44-)
AACAAGAAGAAGCCTG-2	C_AACAAGAAGAAGCCTG	1867	1204	C	mouse	C	1	0.00374933047670059	NA	NA	0	0.0363636363636364	Singlet	4	3	3	4	Endothelial cells	Stromal cells (ST.31-38-44-)	Endothelial cells	Endothelial_cells	Stromal cells (ST.31-38-44-)	Stromal cells (ST.31-38-44-)
AACACACCATGGCTGC-2	C_AACACACCATGGCTGC	2207	1337	C	mouse	C	1	0.00543724512913457	NA	NA	0	0	Singlet	3	2	2	3	Endothelial cells	Stromal cells (ST.31-38-44-)	Endothelial cells	Endothelial_cells	Stromal cells (ST.31-38-44-)	Stromal cells (ST.31-38-44-)
AACCACACAACTCATG-2	C_AACCACACAACTCATG	3374	1822	C	mouse	C	1	0.016597510373444	NA	NA	0	0.0727272727272727	Singlet	7	6	6	7	Endothelial cells	Stromal cells (ST.31-38-44-)	Endothelial cells	Endothelial_cells	Endothelial cells (BEC)	Stromal cells (ST.31-38-44-)
AACCCAATCGAGAAAT-2	C_AACCCAATCGAGAAAT	1083	764	C	mouse	C	1	0.00461680517082179	NA	NA	0	0	Singlet	1	0	0	1	Endothelial cells	Stromal cells (ST.31-38-44-)	Endothelial cells	Endothelial_cells	Stromal cells (ST.31-38-44-)	Stromal cells (ST.31-38-44-)
AACCCAATCTTCTGTA-2	C_AACCCAATCTTCTGTA	1019	716	C	mouse	C	1	0.00785083415112856	NA	NA	0	0.0363636363636364	Singlet	1	0	0	1	Stromal cells	Stromal cells (ST.31-38-44-)	Endothelial cells	Endothelial_cells	Stromal cells (ST.31-38-44-)	Stromal cells (ST.31-38-44-)
AACGTCAGTAGCTTTG-2	C_AACGTCAGTAGCTTTG	805	624	C	mouse	C	1	0.00248447204968944	NA	NA	0	0.0363636363636364	Singlet	1	0	0	1	Endothelial cells	Stromal cells (ST.31-38-44-)	Endothelial cells	Endothelial_cells	Stromal cells (ST.31-38-44-)	Stromal cells (ST.31-38-44-)
AAGAACACAGCATTGT-2	C_AAGAACACAGCATTGT	1994	1236	C	mouse	C	1	0.0170511534603811	NA	NA	0	0	Singlet	3	2	2	3	Endothelial cells	Stromal cells (ST.31-38-44-)	Endothelial cells	Endothelial_cells	Stromal cells (ST.31-38-44-)	Stromal cells (ST.31-38-44-)
AAGAACATCTAGACCA-2	C_AAGAACATCTAGACCA	2330	1366	C	mouse	C	1	0.0167381974248927	NA	NA	0	0.0545454545454545	Singlet	4	3	3	4	Endothelial cells	Stromal cells (ST.31-38-44-)	Endothelial cells	Endothelial_cells	Stromal cells (ST.31-38-44-)	Stromal cells (ST.31-38-44-)
AAGACAACATTATGCG-2	C_AAGACAACATTATGCG	1590	1013	C	mouse	C	1	0.0125786163522013	NA	NA	0	0	Singlet	3	2	2	3	Endothelial cells	Stromal cells (ST.31-38-44-)	Endothelial cells	Endothelial_cells	Endothelial cells (LEC.CFA)	Stromal cells (ST.31-38-44-)
AAGACTCTCCACTTTA-2	C_AAGACTCTCCACTTTA	1668	1069	C	mouse	C	1	0.00299760191846523	NA	NA	0	0.0181818181818182	Singlet	3	2	2	3	Endothelial cells	Stromal cells (ST.31-38-44-)	Endothelial cells	Endothelial_cells	Fibroblasts (FI.MTS15+)	Stromal cells (ST.31-38-44-)
AAGATAGAGGTCGAGT-2	C_AAGATAGAGGTCGAGT	1186	848	C	mouse	C	1	0.00421585160202361	NA	NA	0	0.0545454545454545	Singlet	1	0	0	1	Endothelial cells	Stromal cells (ST.31-38-44-)	Endothelial cells	Endothelial_cells	Stromal cells (ST.31-38-44-)	Stromal cells (ST.31-38-44-)
AAGATAGAGTACCCTA-2	C_AAGATAGAGTACCCTA	1665	1014	C	mouse	C	1	0.0042042042042042	NA	NA	0	0.0181818181818182	Singlet	3	2	2	3	Endothelial cells	Stromal cells (ST.31-38-44-)	Endothelial cells	Endothelial_cells	Stromal cells (ST.31-38-44-)	Stromal cells (ST.31-38-44-)
AAGATAGGTCTGCATA-2	C_AAGATAGGTCTGCATA	2823	1724	C	mouse	C	1	0.00247963159759122	NA	NA	0	0.272727272727273	Singlet	1	0	0	1	Fibroblasts	Stromal cells (ST.31-38-44-)	Endothelial cells	Endothelial_cells	Stromal cells (ST.31-38-44-)	Stromal cells (ST.31-38-44-)
AAGCATCAGCTCGGCT-2	C_AAGCATCAGCTCGGCT	1616	1080	C	mouse	C	1	0.0142326732673267	NA	NA	0	0.109090909090909	Singlet	1	0	0	1	Endothelial cells	Stromal cells (ST.31-38-44-)	Endothelial cells	Endothelial_cells	Macrophages (MF.480INT.NAIVE)	Stromal cells (ST.31-38-44-)
AAGGTAAAGGCCTAGA-2	C_AAGGTAAAGGCCTAGA	1567	1053	C	mouse	C	1	0.00319081046585833	NA	NA	0	0	Singlet	3	2	2	3	Endothelial cells	Stromal cells (ST.31-38-44-)	Endothelial cells	Endothelial_cells	Stromal cells (ST.31-38-44-)	Stromal cells (ST.31-38-44-)
AAGTACCCAGCTCGGT-2	C_AAGTACCCAGCTCGGT	1025	712	C	mouse	C	1	0.00878048780487805	NA	NA	0	0	Singlet	3	2	2	3	Endothelial cells	Stromal cells (ST.31-38-44-)	Endothelial cells	Endothelial_cells	Macrophages (MF.480INT.NAIVE)	Stromal cells (ST.31-38-44-)
AAGTACCGTGGACAGT-2	C_AAGTACCGTGGACAGT	1961	1221	C	mouse	C	1	0.0107088220295767	NA	NA	0	0.0363636363636364	Singlet	7	6	6	7	Endothelial cells	Stromal cells (ST.31-38-44-)	Endothelial cells	Endothelial_cells	Endothelial cells (BEC)	Stromal cells (ST.31-38-44-)
AAGTCGTAGAGGTATT-2	C_AAGTCGTAGAGGTATT	1032	719	C	mouse	C	1	0.0116279069767442	NA	NA	0	0.0181818181818182	Singlet	3	2	2	3	Endothelial cells	Stromal cells (ST.31-38-44-)	Endothelial cells	Endothelial_cells	Endothelial cells (BEC)	Stromal cells (ST.31-38-44-)
AAGTTCGAGTACAGAT-2	C_AAGTTCGAGTACAGAT	1596	1081	C	mouse	C	1	0.0025062656641604	NA	NA	0	0.272727272727273	Singlet	1	0	0	1	Endothelial cells	Stromal cells (ST.31-38-44-)	Endothelial cells	Endothelial_cells	Stromal cells (ST.31-38-44-)	Stromal cells (ST.31-38-44-)
AATAGAGGTAACATCC-2	C_AATAGAGGTAACATCC	1819	1164	C	mouse	C	1	0.0225398570643211	NA	NA	0	0.0181818181818182	Singlet	3	2	2	3	Endothelial cells	Stromal cells (ST.31-38-44-)	Endothelial cells	Endothelial_cells	Stromal cells (ST.31-38-44-)	Stromal cells (ST.31-38-44-)
AATCGTGAGCACGTCC-2	C_AATCGTGAGCACGTCC	1708	1062	C	mouse	C	1	0.00234192037470726	NA	NA	0	0	Singlet	3	2	2	3	Endothelial cells	Stromal cells (ST.31-38-44-)	Endothelial cells	Endothelial_cells	Endothelial cells (BEC)	Stromal cells (ST.31-38-44-)
AATCGTGGTTAGCGGA-2	C_AATCGTGGTTAGCGGA	1014	748	C	mouse	C	1	0.00887573964497041	NA	NA	0	0.0363636363636364	Singlet	1	0	0	1	Endothelial cells	Stromal cells (ST.31-38-44-)	Endothelial cells	Endothelial_cells	Stromal cells (ST.31-38-44-)	Stromal cells (ST.31-38-44-)
AATGCCAAGCATCCCG-2	C_AATGCCAAGCATCCCG	1469	971	C	mouse	C	1	0.0176991150442478	NA	NA	0	0.0363636363636364	Singlet	1	0	0	1	Endothelial cells	Stromal cells (ST.31-38-44-)	Endothelial cells	Endothelial_cells	Stromal cells (ST.31-38-44-)	Stromal cells (ST.31-38-44-)
AATGGAATCAGCCTCT-2	C_AATGGAATCAGCCTCT	1784	1153	C	mouse	C	1	0.0117713004484305	NA	NA	0	0.0727272727272727	Singlet	3	2	2	3	Endothelial cells	Stromal cells (ST.31-38-44-)	Endothelial cells	Endothelial_cells	Stromal cells (ST.31-38-44-)	Stromal cells (ST.31-38-44-)
ACAACCACAGAACTAA-2	C_ACAACCACAGAACTAA	3177	1851	C	mouse	C	1	0.00377714825306893	NA	NA	0	0.327272727272727	Singlet	1	0	0	1	Endothelial cells	Stromal cells (ST.31-38-44-)	Endothelial cells	Endothelial_cells	Stromal cells (ST.31-38-44-)	Stromal cells (ST.31-38-44-)
ACACCAACAAGAGCTG-2	C_ACACCAACAAGAGCTG	1291	889	C	mouse	C	1	0.00619674670797831	NA	NA	0	0	Singlet	3	2	2	3	Endothelial cells	Stromal cells (ST.31-38-44-)	Endothelial cells	Endothelial_cells	Stromal cells (ST.31-38-44-)	Stromal cells (ST.31-38-44-)
ACACCAACACTGCGTG-2	C_ACACCAACACTGCGTG	4858	2460	C	mouse	C	1	0.0160559901193907	NA	NA	0	0.363636363636364	Singlet	4	3	3	4	Endothelial cells	Stromal cells (ST.31-38-44-)	Endothelial cells	Endothelial_cells	Macrophages (MFAR-)	Stromal cells (ST.31-38-44-)
ACACCAATCTGAGGTT-2	C_ACACCAATCTGAGGTT	2259	1363	C	mouse	C	1	0.0177069499778663	NA	NA	0	0.0545454545454545	Singlet	7	6	6	7	Endothelial cells	Stromal cells (ST.31-38-44-)	Endothelial cells	Endothelial_cells	Endothelial cells (LEC)	Stromal cells (ST.31-38-44-)
ACACGCGAGGAAGAAC-2	C_ACACGCGAGGAAGAAC	1925	1245	C	mouse	C	1	0.00519480519480519	NA	NA	0	0.0363636363636364	Singlet	3	2	2	3	Endothelial cells	Stromal cells (ST.31-38-44-)	Endothelial cells	Endothelial_cells	Stromal cells (ST.31-38-44-)	Stromal cells (ST.31-38-44-)
ACACGCGAGTGCCAGA-2	C_ACACGCGAGTGCCAGA	1933	1290	C	mouse	C	1	0.00362131401965856	NA	NA	0	0	Singlet	4	3	3	4	Endothelial cells	Stromal cells (ST.31-38-44-)	Endothelial cells	Endothelial_cells	Stromal cells (ST.31-38-44-)	Stromal cells (ST.31-38-44-)
ACAGAAAGTCACGACC-2	C_ACAGAAAGTCACGACC	3515	2099	C	mouse	C	1	0.00711237553342817	NA	NA	0	0.345454545454545	Singlet	3	2	2	3	Endothelial cells	Stromal cells (ST.31-38-44-)	Endothelial cells	Endothelial_cells	Stromal cells (ST.31-38-44-)	Stromal cells (ST.31-38-44-)
ACAGGGAAGCACTAAA-2	C_ACAGGGAAGCACTAAA	2786	1816	C	mouse	C	1	0.00646087580760948	NA	NA	0	0.4	Singlet	6	5	5	6	Endothelial cells	Endothelial cells (LEC)	Endothelial cells	Endothelial_cells	Endothelial cells (LEC)	Endothelial cells (LEC)
ACATCGAAGATCCCAT-2	C_ACATCGAAGATCCCAT	868	629	C	mouse	C	1	0.00691244239631336	NA	NA	0	0	Singlet	1	0	0	1	Endothelial cells	Stromal cells (ST.31-38-44-)	Endothelial cells	Endothelial_cells	Stromal cells (ST.31-38-44-)	Stromal cells (ST.31-38-44-)
ACATTTCAGCCGTAAG-2	C_ACATTTCAGCCGTAAG	1621	1078	C	mouse	C	1	0.013571869216533	NA	NA	0	0.0363636363636364	Singlet	3	2	2	3	Endothelial cells	Stromal cells (ST.31-38-44-)	Endothelial cells	Endothelial_cells	Stromal cells (ST.31-38-44-)	Stromal cells (ST.31-38-44-)
ACATTTCGTGTCTCCT-2	C_ACATTTCGTGTCTCCT	1266	857	C	mouse	C	1	0.018957345971564	NA	NA	0	0.0545454545454545	Singlet	1	0	0	1	Endothelial cells	Stromal cells (ST.31-38-44-)	Endothelial cells	Endothelial_cells	Stromal cells (ST.31-38-44-)	Stromal cells (ST.31-38-44-)
ACCCTCACACACCGCA-2	C_ACCCTCACACACCGCA	1780	1139	C	mouse	C	1	0.00393258426966292	NA	NA	0	0	Singlet	1	0	0	1	Endothelial cells	Stromal cells (ST.31-38-44-)	Endothelial cells	Endothelial_cells	Stromal cells (ST.31-38-44-)	Stromal cells (ST.31-38-44-)
ACCGTTCGTGGAAGTC-2	C_ACCGTTCGTGGAAGTC	1933	1234	C	mouse	C	1	0.0108639420589757	NA	NA	0	0.0363636363636364	Singlet	7	6	6	7	Endothelial cells	Stromal cells (ST.31-38-44-)	Endothelial cells	Endothelial_cells	Stromal cells (ST.31-38-44-)	Stromal cells (ST.31-38-44-)
ACCGTTCTCGGACTGC-2	C_ACCGTTCTCGGACTGC	2906	1292	C	mouse	C	1	0.0564349621472815	NA	NA	0	0.0727272727272727	Singlet	3	2	2	3	Endothelial cells	Stromal cells (ST.31-38-44-)	Endothelial cells	Endothelial_cells	Macrophages (MF.480INT.NAIVE)	Stromal cells (ST.31-38-44-)
ACCTACCGTGAATGTA-2	C_ACCTACCGTGAATGTA	1470	985	C	mouse	C	1	0.00204081632653061	NA	NA	0	0	Singlet	3	2	2	3	Endothelial cells	Stromal cells (ST.31-38-44-)	Endothelial cells	Endothelial_cells	Stromal cells (ST.31-38-44-)	Stromal cells (ST.31-38-44-)
ACGATCATCCCGAACG-2	C_ACGATCATCCCGAACG	1767	1222	C	mouse	C	1	0.0130164119977363	NA	NA	0	0.145454545454545	Singlet	1	0	0	1	NK cells	Stromal cells (ST.31-38-44-)	Endothelial cells	Endothelial_cells	NK cells (NK.49CI-)	Stromal cells (ST.31-38-44-)
ACGATGTGTACACTCA-2	C_ACGATGTGTACACTCA	1523	1084	C	mouse	C	1	0.0124753775443204	NA	NA	0	0.127272727272727	Singlet	3	2	2	3	Endothelial cells	Stromal cells (ST.31-38-44-)	Endothelial cells	Endothelial_cells	Macrophages (MF.480INT.NAIVE)	Stromal cells (ST.31-38-44-)
ACGATGTTCGCCAGAC-2	C_ACGATGTTCGCCAGAC	1658	1040	C	mouse	C	1	0.00663449939686369	NA	NA	0	0	Singlet	3	2	2	3	Endothelial cells	Stromal cells (ST.31-38-44-)	Endothelial cells	Endothelial_cells	Stromal cells (ST.31-38-44-)	Stromal cells (ST.31-38-44-)
ACGCACGCACGGCACT-2	C_ACGCACGCACGGCACT	1467	976	C	mouse	C	1	0.00408997955010225	NA	NA	0	0.0363636363636364	Singlet	4	3	3	4	Endothelial cells	Stromal cells (ST.31-38-44-)	Endothelial cells	Endothelial_cells	Stromal cells (ST.31-38-44-)	Stromal cells (ST.31-38-44-)
ACGCACGGTATGTCCA-2	C_ACGCACGGTATGTCCA	2044	1275	C	mouse	C	1	0.00782778864970646	NA	NA	0	0.0545454545454545	Singlet	4	3	3	4	Endothelial cells	Stromal cells (ST.31-38-44-)	Endothelial cells	Endothelial_cells	Endothelial cells (BEC)	Stromal cells (ST.31-38-44-)
ACGGAAGTCTCTTCAA-2	C_ACGGAAGTCTCTTCAA	2205	1387	C	mouse	C	1	0.00317460317460317	NA	NA	0	0	Singlet	3	2	2	3	Endothelial cells	Stromal cells (ST.31-38-44-)	Endothelial cells	Endothelial_cells	Stromal cells (ST.31-38-44-)	Stromal cells (ST.31-38-44-)
ACGGGTCTCGCAGTTA-2	C_ACGGGTCTCGCAGTTA	1561	1034	C	mouse	C	1	0.0108904548366432	NA	NA	0	0	Singlet	3	2	2	3	Endothelial cells	Stromal cells (ST.31-38-44-)	Endothelial cells	Endothelial_cells	Macrophages (MF.480INT.NAIVE)	Stromal cells (ST.31-38-44-)
ACGGTCGCAGGTCCGT-2	C_ACGGTCGCAGGTCCGT	1474	975	C	mouse	C	1	0.00949796472184532	NA	NA	0	0	Singlet	3	2	2	3	Endothelial cells	Stromal cells (ST.31-38-44-)	Endothelial cells	Endothelial_cells	Stromal cells (ST.31-38-44-)	Stromal cells (ST.31-38-44-)
ACGGTCGTCTAGGAAA-2	C_ACGGTCGTCTAGGAAA	1585	1080	C	mouse	C	1	0.0145110410094637	NA	NA	0	0.145454545454545	Singlet	4	3	3	4	Endothelial cells	Stromal cells (ST.31-38-44-)	Endothelial cells	Endothelial_cells	Endothelial cells (LEC)	Stromal cells (ST.31-38-44-)
ACGTAGTAGACTTGTC-2	C_ACGTAGTAGACTTGTC	4259	2272	C	mouse	C	1	0.010565860530641	NA	NA	0	0.4	Singlet	4	3	3	4	Endothelial cells	Stromal cells (ST.31-38-44-)	Endothelial cells	Endothelial_cells	Macrophages (MFAR-)	Stromal cells (ST.31-38-44-)
ACGTAGTAGCTTGTTG-2	C_ACGTAGTAGCTTGTTG	3186	1843	C	mouse	C	1	0.00376647834274953	NA	NA	0	0.0909090909090909	Singlet	3	2	2	3	Endothelial cells	Stromal cells (ST.31-38-44-)	Endothelial cells	Endothelial_cells	Endothelial cells (BEC)	Stromal cells (ST.31-38-44-)
ACGTTCCCACGGCCAT-2	C_ACGTTCCCACGGCCAT	2143	1323	C	mouse	C	1	0.0130657956136258	NA	NA	0	0.163636363636364	Singlet	1	0	0	1	Endothelial cells	Stromal cells (ST.31-38-44-)	Endothelial cells	Endothelial_cells	Stromal cells (ST.31-38-44-)	Stromal cells (ST.31-38-44-)
ACTACGAGTACGCGTC-2	C_ACTACGAGTACGCGTC	1595	1098	C	mouse	C	1	0.00376175548589342	NA	NA	0	0.0363636363636364	Singlet	3	2	2	3	Endothelial cells	Stromal cells (ST.31-38-44-)	Endothelial cells	Endothelial_cells	Stromal cells (ST.31-38-44-)	Stromal cells (ST.31-38-44-)
ACTACGAGTTTCACAG-2	C_ACTACGAGTTTCACAG	5810	2249	C	mouse	C	1	0.0526678141135972	NA	NA	0	0.272727272727273	Singlet	4	3	3	4	Endothelial cells	Stromal cells (ST.31-38-44-)	Endothelial cells	Endothelial_cells	Stromal cells (ST.31-38-44-)	Stromal cells (ST.31-38-44-)
ACTATGGCAAGGTCTT-2	C_ACTATGGCAAGGTCTT	1990	1108	C	mouse	C	1	0.00150753768844221	NA	NA	0	0.0363636363636364	Singlet	4	3	3	4	Endothelial cells	Stromal cells (ST.31-38-44-)	Endothelial cells	Endothelial_cells	Stromal cells (ST.31-38-44-)	Stromal cells (ST.31-38-44-)
ACTATGGGTCTTCCGT-2	C_ACTATGGGTCTTCCGT	1768	1152	C	mouse	C	1	0.00565610859728507	NA	NA	0	0.0181818181818182	Singlet	3	2	2	3	Endothelial cells	Stromal cells (ST.31-38-44-)	Endothelial cells	Endothelial_cells	Stromal cells (ST.31-38-44-)	Stromal cells (ST.31-38-44-)
ACTCTCGAGCCGAATG-2	C_ACTCTCGAGCCGAATG	1982	1274	C	mouse	C	1	0.020686175580222	NA	NA	0	0.309090909090909	Singlet	6	5	5	6	Endothelial cells	Endothelial cells (LEC)	Endothelial cells	Endothelial_cells	Endothelial cells (LEC)	Endothelial cells (LEC)
ACTGCAAAGGAACTCG-2	C_ACTGCAAAGGAACTCG	2471	1448	C	mouse	C	1	0.0157830837717523	NA	NA	0	0.0909090909090909	Singlet	4	3	3	4	Endothelial cells	Stromal cells (ST.31-38-44-)	Endothelial cells	Endothelial_cells	Stromal cells (ST.31-38-44-)	Stromal cells (ST.31-38-44-)
ACTGTCCAGGGATCAC-2	C_ACTGTCCAGGGATCAC	1395	945	C	mouse	C	1	0.00573476702508961	NA	NA	0	0.327272727272727	Singlet	6	5	5	6	Endothelial cells	Endothelial cells (LEC)	Endothelial cells	Endothelial_cells	Endothelial cells (LEC)	Endothelial cells (LEC)
ACTTCCGGTATCCTCC-2	C_ACTTCCGGTATCCTCC	1713	1056	C	mouse	C	1	0.0291885580852306	NA	NA	0	0.0909090909090909	Singlet	4	3	3	4	Endothelial cells	Stromal cells (ST.31-38-44-)	Endothelial cells	Endothelial_cells	Stromal cells (ST.31-38-44-)	Stromal cells (ST.31-38-44-)
AGAACCTCAACCCGCA-2	C_AGAACCTCAACCCGCA	847	604	C	mouse	C	1	0.00472255017709563	NA	NA	0	0	Singlet	1	0	0	1	Endothelial cells	Stromal cells (ST.31-38-44-)	Endothelial cells	Endothelial_cells	Stromal cells (ST.31-38-44-)	Stromal cells (ST.31-38-44-)
AGAACCTGTCTAGTGT-2	C_AGAACCTGTCTAGTGT	1292	911	C	mouse	C	1	0.0147058823529412	NA	NA	0	0.0545454545454545	Singlet	4	3	3	4	Endothelial cells	Stromal cells (ST.31-38-44-)	Endothelial cells	Endothelial_cells	Stromal cells (ST.31-38-44-)	Stromal cells (ST.31-38-44-)
AGAAGTACATAGCTGT-2	C_AGAAGTACATAGCTGT	768	598	C	mouse	C	1	0.00520833333333333	NA	NA	0	0.0181818181818182	Singlet	1	0	0	1	Endothelial cells	Stromal cells (ST.31-38-44-)	Endothelial cells	Endothelial_cells	Macrophages (MF.480HI.NAIVE)	Stromal cells (ST.31-38-44-)
AGACAAAGTACACTCA-2	C_AGACAAAGTACACTCA	1792	1109	C	mouse	C	1	0.00837053571428571	NA	NA	0	0.0363636363636364	Singlet	3	2	2	3	Endothelial cells	Stromal cells (ST.31-38-44-)	Endothelial cells	Endothelial_cells	Stromal cells (ST.31-38-44-)	Stromal cells (ST.31-38-44-)
AGACACTAGACTCTAC-2	C_AGACACTAGACTCTAC	2669	1535	C	mouse	C	1	0.0277257399775197	NA	NA	0	0.0727272727272727	Singlet	4	3	3	4	Endothelial cells	Stromal cells (ST.31-38-44-)	Endothelial cells	Endothelial_cells	Stromal cells (ST.31-38-44-)	Stromal cells (ST.31-38-44-)
AGACTCAGTATCGAAA-2	C_AGACTCAGTATCGAAA	808	591	C	mouse	C	1	0.00742574257425743	NA	NA	0	0	Singlet	1	0	0	1	Endothelial cells	Stromal cells (ST.31-38-44-)	Endothelial cells	Endothelial_cells	Stromal cells (ST.31-38-44-)	Stromal cells (ST.31-38-44-)
AGACTCAGTTCCGGTG-2	C_AGACTCAGTTCCGGTG	2563	1386	C	mouse	C	1	0.00195083886071011	NA	NA	0	0	Singlet	3	2	2	3	Endothelial cells	Stromal cells (ST.31-38-44-)	Endothelial cells	Endothelial_cells	Endothelial cells (BEC)	Stromal cells (ST.31-38-44-)
AGATCCATCTGCATAG-2	C_AGATCCATCTGCATAG	2368	1364	C	mouse	C	1	0.00548986486486487	NA	NA	0	0.0363636363636364	Singlet	4	3	3	4	Endothelial cells	Stromal cells (ST.31-38-44-)	Endothelial cells	Endothelial_cells	Stromal cells (ST.31-38-44-)	Stromal cells (ST.31-38-44-)
AGATCGTAGCCACAAG-2	C_AGATCGTAGCCACAAG	1465	972	C	mouse	C	1	0.00546075085324232	NA	NA	0	0.0181818181818182	Singlet	3	2	2	3	Endothelial cells	Stromal cells (ST.31-38-44-)	Endothelial cells	Endothelial_cells	Stromal cells (ST.31-38-44-)	Stromal cells (ST.31-38-44-)
AGCCAATAGTTCCGGC-2	C_AGCCAATAGTTCCGGC	1540	975	C	mouse	C	1	0.00454545454545455	NA	NA	0	0.0363636363636364	Singlet	3	2	2	3	Endothelial cells	Stromal cells (ST.31-38-44-)	Endothelial cells	Endothelial_cells	Endothelial cells (BEC)	Stromal cells (ST.31-38-44-)
AGCCAGCAGTTTGCTG-2	C_AGCCAGCAGTTTGCTG	1871	1252	C	mouse	C	1	0.00267236771779797	NA	NA	0	0.0181818181818182	Singlet	4	3	3	4	Endothelial cells	Stromal cells (ST.31-38-44-)	Endothelial cells	Endothelial_cells	Endothelial cells (BEC)	Stromal cells (ST.31-38-44-)
AGCCAGCCACTTCTCG-2	C_AGCCAGCCACTTCTCG	2649	1532	C	mouse	C	1	0.00339750849377123	NA	NA	0	0	Singlet	3	2	2	3	Endothelial cells	Stromal cells (ST.31-38-44-)	Endothelial cells	Endothelial_cells	Endothelial cells (LEC.CFA)	Stromal cells (ST.31-38-44-)
AGCGCCAGTTTCGCTC-2	C_AGCGCCAGTTTCGCTC	1949	1162	C	mouse	C	1	0.00615700359158543	NA	NA	0	0	Singlet	3	2	2	3	Endothelial cells	Stromal cells (ST.31-38-44-)	Endothelial cells	Endothelial_cells	Stromal cells (ST.31-38-44-)	Stromal cells (ST.31-38-44-)
AGCGTATCATTCAGCA-2	C_AGCGTATCATTCAGCA	2826	1719	C	mouse	C	1	0.00672328379334749	NA	NA	0	0.163636363636364	Singlet	1	0	0	1	Endothelial cells	Stromal cells (ST.31-38-44-)	Endothelial cells	Endothelial_cells	Macrophages (MF.480HI.NAIVE)	Stromal cells (ST.31-38-44-)
AGCGTCGCACATTACG-2	C_AGCGTCGCACATTACG	955	746	C	mouse	C	1	0.00104712041884817	NA	NA	0	0.109090909090909	Singlet	1	0	0	1	Fibroblasts	Stromal cells (ST.31-38-44-)	Endothelial cells	Endothelial_cells	DC (DC.103-11B+24+)	Stromal cells (ST.31-38-44-)
AGCTACAAGCGGCTCT-2	C_AGCTACAAGCGGCTCT	897	656	C	mouse	C	1	0.0100334448160535	NA	NA	0	0	Singlet	1	0	0	1	Endothelial cells	Stromal cells (ST.31-38-44-)	Endothelial cells	Endothelial_cells	Macrophages (MF.480INT.NAIVE)	Stromal cells (ST.31-38-44-)
AGCTACAAGGTCCCTG-2	C_AGCTACAAGGTCCCTG	1271	808	C	mouse	C	1	0.00629425649095201	NA	NA	0	0.0727272727272727	Singlet	1	0	0	1	Endothelial cells	Stromal cells (ST.31-38-44-)	Endothelial cells	Endothelial_cells	Endothelial cells (LEC)	Stromal cells (ST.31-38-44-)
AGCTCAAGTCTAACGT-2	C_AGCTCAAGTCTAACGT	1041	653	C	mouse	C	1	0.00768491834774256	NA	NA	0	0.0545454545454545	Singlet	1	0	0	1	Fibroblasts	Stromal cells (ST.31-38-44-)	Endothelial cells	Endothelial_cells	Stromal cells (ST.31-38-44-)	Stromal cells (ST.31-38-44-)
AGCTCAATCCTTGACC-2	C_AGCTCAATCCTTGACC	1093	748	C	mouse	C	1	0.00640439158279963	NA	NA	0	0.0181818181818182	Singlet	4	3	3	4	Endothelial cells	Stromal cells (ST.31-38-44-)	Endothelial cells	Endothelial_cells	Stromal cells (ST.31-38-44-)	Stromal cells (ST.31-38-44-)
AGCTCAATCTGTACAG-2	C_AGCTCAATCTGTACAG	1031	735	C	mouse	C	1	0.0164888457807953	NA	NA	0	0.109090909090909	Singlet	4	3	3	4	Endothelial cells	Stromal cells (ST.31-38-44-)	Endothelial cells	Endothelial_cells	Stromal cells (ST.31-38-44-)	Stromal cells (ST.31-38-44-)
AGCTTCCGTCCACACG-2	C_AGCTTCCGTCCACACG	1723	1070	C	mouse	C	1	0.00348229831688915	NA	NA	0	0	Singlet	3	2	2	3	Endothelial cells	Stromal cells (ST.31-38-44-)	Endothelial cells	Endothelial_cells	Stromal cells (ST.31-38-44-)	Stromal cells (ST.31-38-44-)
AGGAAATCATACAGAA-2	C_AGGAAATCATACAGAA	1418	940	C	mouse	C	1	0.0162200282087447	NA	NA	0	0.0181818181818182	Singlet	3	2	2	3	Stromal cells	Stromal cells (ST.31-38-44-)	Endothelial cells	Endothelial_cells	Stromal cells (ST.31-38-44-)	Stromal cells (ST.31-38-44-)
AGGAAATGTACTCGTA-2	C_AGGAAATGTACTCGTA	1418	942	C	mouse	C	1	0.0317348377997179	NA	NA	0	0.0181818181818182	Singlet	3	2	2	3	Endothelial cells	Stromal cells (ST.31-38-44-)	Endothelial cells	Endothelial_cells	Stromal cells (ST.31-38-44-)	Stromal cells (ST.31-38-44-)
AGGACGACACGTCGTG-2	C_AGGACGACACGTCGTG	998	715	C	mouse	C	1	0.00601202404809619	NA	NA	0	0	Singlet	3	2	2	3	Endothelial cells	Stromal cells (ST.31-38-44-)	Endothelial cells	Endothelial_cells	Macrophages (MF.480HI.NAIVE)	Stromal cells (ST.31-38-44-)
AGGACTTAGTTGAATG-2	C_AGGACTTAGTTGAATG	950	743	C	mouse	C	1	0.00631578947368421	NA	NA	0	0.163636363636364	Singlet	4	3	3	4	Endothelial cells	Stromal cells (ST.31-38-44-)	Endothelial cells	Endothelial_cells	Endothelial cells (LEC)	Stromal cells (ST.31-38-44-)
AGGAGGTCATATCGGT-2	C_AGGAGGTCATATCGGT	1920	1212	C	mouse	C	1	0.00625	NA	NA	0	0	Singlet	3	2	2	3	Endothelial cells	Stromal cells (ST.31-38-44-)	Endothelial cells	Endothelial_cells	Endothelial cells (BEC)	Stromal cells (ST.31-38-44-)
AGGATCTTCCAAGCAT-2	C_AGGATCTTCCAAGCAT	1671	1083	C	mouse	C	1	0.00718132854578097	NA	NA	0	0.0545454545454545	Singlet	4	3	3	4	Endothelial cells	Stromal cells (ST.31-38-44-)	Endothelial cells	Endothelial_cells	Stromal cells (ST.31-38-44-)	Stromal cells (ST.31-38-44-)
AGGCATTGTGTGGTCC-2	C_AGGCATTGTGTGGTCC	2175	1442	C	mouse	C	1	0.00919540229885057	NA	NA	0	0.2	Singlet	1	0	0	1	Endothelial cells	Stromal cells (ST.31-38-44-)	Endothelial cells	Endothelial_cells	Stromal cells (ST.31-38-44-)	Stromal cells (ST.31-38-44-)
AGGCATTTCCATCACC-2	C_AGGCATTTCCATCACC	912	645	C	mouse	C	1	0.0043859649122807	NA	NA	0	0.0181818181818182	Singlet	1	0	0	1	Endothelial cells	Stromal cells (ST.31-38-44-)	Endothelial cells	Endothelial_cells	Fibroblasts (FI.MTS15+)	Stromal cells (ST.31-38-44-)
AGGCATTTCTTTGCGC-2	C_AGGCATTTCTTTGCGC	2617	1356	C	mouse	C	1	0.0519679021780665	NA	NA	0	0.0363636363636364	Singlet	3	2	2	3	Endothelial cells	Stromal cells (ST.31-38-44-)	Endothelial cells	Endothelial_cells	Stromal cells (ST.31-38-44-)	Stromal cells (ST.31-38-44-)
AGGCTGCAGGCGAAGG-2	C_AGGCTGCAGGCGAAGG	1531	1050	C	mouse	C	1	0.0104506858262573	NA	NA	0	0.0181818181818182	Singlet	1	0	0	1	Endothelial cells	Stromal cells (ST.31-38-44-)	Endothelial cells	Endothelial_cells	Stromal cells (ST.31-38-44-)	Stromal cells (ST.31-38-44-)
AGGGAGTGTGTATACC-2	C_AGGGAGTGTGTATACC	1320	926	C	mouse	C	1	0.00909090909090909	NA	NA	0	0	Singlet	3	2	2	3	Endothelial cells	Stromal cells (ST.31-38-44-)	Endothelial cells	Endothelial_cells	Macrophages (MF.480INT.NAIVE)	Stromal cells (ST.31-38-44-)
AGGGAGTTCGTAGCCG-2	C_AGGGAGTTCGTAGCCG	820	613	C	mouse	C	1	0.00365853658536585	NA	NA	0	0.0181818181818182	Singlet	3	2	2	3	Fibroblasts	Stromal cells (ST.31-38-44-)	Endothelial cells	Endothelial_cells	Stromal cells (ST.31-38-44-)	Stromal cells (ST.31-38-44-)
AGGGCCTAGGCTTCCG-2	C_AGGGCCTAGGCTTCCG	1961	1237	C	mouse	C	1	0.00764915859255482	NA	NA	0	0.0363636363636364	Singlet	3	2	2	3	Stromal cells	Stromal cells (ST.31-38-44-)	Endothelial cells	Endothelial_cells	Stromal cells (ST.31-38-44-)	Stromal cells (ST.31-38-44-)
AGGGCCTCAAATACAG-2	C_AGGGCCTCAAATACAG	1272	825	C	mouse	C	1	0.0275157232704403	NA	NA	0	0.0181818181818182	Singlet	1	0	0	1	Endothelial cells	Stromal cells (ST.31-38-44-)	Endothelial cells	Endothelial_cells	Macrophages (MF.480INT.NAIVE)	Stromal cells (ST.31-38-44-)
AGGGCTCTCACAAGAA-2	C_AGGGCTCTCACAAGAA	977	723	C	mouse	C	1	0.0122824974411464	NA	NA	0	0	Singlet	3	2	2	3	Endothelial cells	Stromal cells (ST.31-38-44-)	Endothelial cells	Endothelial_cells	Stromal cells (ST.31-38-44-)	Stromal cells (ST.31-38-44-)
AGGGCTCTCTAGTTCT-2	C_AGGGCTCTCTAGTTCT	1876	1240	C	mouse	C	1	0.00906183368869936	NA	NA	0	0.236363636363636	Singlet	6	5	5	6	Endothelial cells	Endothelial cells (LEC)	Endothelial cells	Endothelial_cells	Endothelial cells (LEC)	Endothelial cells (LEC)
AGGTAGGTCCTGCTAC-2	C_AGGTAGGTCCTGCTAC	1358	919	C	mouse	C	1	0.00220913107511046	NA	NA	0	0	Singlet	3	2	2	3	Endothelial cells	Stromal cells (ST.31-38-44-)	Endothelial cells	Endothelial_cells	Stromal cells (ST.31-38-44-)	Stromal cells (ST.31-38-44-)
AGGTGTTTCATCGTAG-2	C_AGGTGTTTCATCGTAG	1157	793	C	mouse	C	1	0.0146931719965428	NA	NA	0	0	Singlet	3	2	2	3	Endothelial cells	Stromal cells (ST.31-38-44-)	Endothelial cells	Endothelial_cells	Stromal cells (ST.31-38-44-)	Stromal cells (ST.31-38-44-)
AGTACCAGTTGCCAAT-2	C_AGTACCAGTTGCCAAT	2052	1280	C	mouse	C	1	0.00730994152046784	NA	NA	0	0.0181818181818182	Singlet	4	3	3	4	Endothelial cells	Stromal cells (ST.31-38-44-)	Endothelial cells	Endothelial_cells	Stromal cells (ST.31-38-44-)	Stromal cells (ST.31-38-44-)
AGTAGCTTCCATCAGA-2	C_AGTAGCTTCCATCAGA	1030	726	C	mouse	C	1	0.00970873786407767	NA	NA	0	0	Singlet	3	2	2	3	Endothelial cells	Stromal cells (ST.31-38-44-)	Endothelial cells	Endothelial_cells	Stromal cells (ST.31-38-44-)	Stromal cells (ST.31-38-44-)
AGTCACAGTCTAGGTT-2	C_AGTCACAGTCTAGGTT	1156	834	C	mouse	C	1	0.00346020761245675	NA	NA	0	0	Singlet	1	0	0	1	Endothelial cells	Stromal cells (ST.31-38-44-)	Endothelial cells	Endothelial_cells	Macrophages (MF.480HI.NAIVE)	Stromal cells (ST.31-38-44-)
AGTCTCCAGGAATGTT-2	C_AGTCTCCAGGAATGTT	809	616	C	mouse	C	1	0.0111248454882571	NA	NA	0	0	Singlet	4	3	3	4	Endothelial cells	Stromal cells (ST.31-38-44-)	Endothelial cells	Endothelial_cells	Stromal cells (ST.31-38-44-)	Stromal cells (ST.31-38-44-)
AGTGACTCAGAGTCAG-2	C_AGTGACTCAGAGTCAG	909	656	C	mouse	C	1	0.0033003300330033	NA	NA	0	0.0181818181818182	Singlet	1	0	0	1	Endothelial cells	Stromal cells (ST.31-38-44-)	Endothelial cells	Endothelial_cells	Stromal cells (ST.31-38-44-)	Stromal cells (ST.31-38-44-)
AGTTAGCGTTGGGACA-2	C_AGTTAGCGTTGGGACA	1184	850	C	mouse	C	1	0.00337837837837838	NA	NA	0	0	Singlet	3	2	2	3	Endothelial cells	Stromal cells (ST.31-38-44-)	Endothelial cells	Endothelial_cells	Stromal cells (ST.31-38-44-)	Stromal cells (ST.31-38-44-)
ATACCGAAGCCATTGT-2	C_ATACCGAAGCCATTGT	2742	1341	C	mouse	C	1	0.0382932166301969	NA	NA	0	0.109090909090909	Singlet	4	3	3	4	Endothelial cells	Stromal cells (ST.31-38-44-)	Endothelial cells	Endothelial_cells	Macrophages (MF.480INT.NAIVE)	Stromal cells (ST.31-38-44-)
ATACCGACAACAGCTT-2	C_ATACCGACAACAGCTT	1085	798	C	mouse	C	1	0.00921658986175115	NA	NA	0	0.272727272727273	Singlet	6	5	5	6	Endothelial cells	Endothelial cells (LEC)	Endothelial cells	Endothelial_cells	Endothelial cells (LEC)	Endothelial cells (LEC)
ATACCTTCACCTTCGT-2	C_ATACCTTCACCTTCGT	1674	1107	C	mouse	C	1	0.00836320191158901	NA	NA	0	0.127272727272727	Singlet	1	0	0	1	Endothelial cells	Stromal cells (ST.31-38-44-)	Endothelial cells	Endothelial_cells	Macrophages (MF.480INT.NAIVE)	Stromal cells (ST.31-38-44-)
ATACCTTTCCCAGCGA-2	C_ATACCTTTCCCAGCGA	1362	888	C	mouse	C	1	0.00513950073421439	NA	NA	0	0	Singlet	3	2	2	3	Endothelial cells	Stromal cells (ST.31-38-44-)	Endothelial cells	Endothelial_cells	Stromal cells (ST.31-38-44-)	Stromal cells (ST.31-38-44-)
ATAGACCCACGCCAGT-2	C_ATAGACCCACGCCAGT	1678	1047	C	mouse	C	1	0.00417163289630513	NA	NA	0	0.0181818181818182	Singlet	3	2	2	3	Endothelial cells	Stromal cells (ST.31-38-44-)	Endothelial cells	Endothelial_cells	Macrophages (MF.480INT.NAIVE)	Stromal cells (ST.31-38-44-)
ATAGACCCAGCTCATA-2	C_ATAGACCCAGCTCATA	2218	1285	C	mouse	C	1	0.00225428313796213	NA	NA	0	0	Singlet	3	2	2	3	Endothelial cells	Stromal cells (ST.31-38-44-)	Endothelial cells	Endothelial_cells	Macrophages (MF.480INT.NAIVE)	Stromal cells (ST.31-38-44-)
ATAGAGAGTAGGCTGA-2	C_ATAGAGAGTAGGCTGA	1711	1162	C	mouse	C	1	0.00935125657510228	NA	NA	0	0.181818181818182	Singlet	4	3	3	4	Endothelial cells	Stromal cells (ST.31-38-44-)	Endothelial cells	Endothelial_cells	Stromal cells (ST.31-38-44-)	Stromal cells (ST.31-38-44-)
ATAGAGATCAACCCGG-2	C_ATAGAGATCAACCCGG	827	647	C	mouse	C	1	0.0060459492140266	NA	NA	0	0.0363636363636364	Singlet	1	0	0	1	Neutrophils	Stromal cells (ST.31-38-44-)	Endothelial cells	Endothelial_cells	Neutrophils (GN.ARTH)	Stromal cells (ST.31-38-44-)
ATCACTTGTGACTCTA-2	C_ATCACTTGTGACTCTA	677	509	C	mouse	C	1	0.0118168389955687	NA	NA	0	0.0181818181818182	Singlet	4	3	3	4	Endothelial cells	Stromal cells (ST.31-38-44-)	Endothelial cells	Endothelial_cells	Stromal cells (ST.31-38-44-)	Stromal cells (ST.31-38-44-)
ATCATTCGTTGGAGGT-2	C_ATCATTCGTTGGAGGT	1123	800	C	mouse	C	1	0.0142475512021371	NA	NA	0	0.0363636363636364	Singlet	1	0	0	1	Endothelial cells	Stromal cells (ST.31-38-44-)	Endothelial cells	Endothelial_cells	DC (DC.103+11B-)	Stromal cells (ST.31-38-44-)
ATCCATTAGAACAAGG-2	C_ATCCATTAGAACAAGG	1843	1175	C	mouse	C	1	0.0010851871947911	NA	NA	0	0.0181818181818182	Singlet	3	2	2	3	Endothelial cells	Stromal cells (ST.31-38-44-)	Endothelial cells	Endothelial_cells	Stromal cells (ST.31-38-44-)	Stromal cells (ST.31-38-44-)
ATCCGTCGTACGACTT-2	C_ATCCGTCGTACGACTT	2044	1304	C	mouse	C	1	0.00831702544031311	NA	NA	0	0.0727272727272727	Singlet	3	2	2	3	Endothelial cells	Stromal cells (ST.31-38-44-)	Endothelial cells	Endothelial_cells	Macrophages (MF.480INT.NAIVE)	Stromal cells (ST.31-38-44-)
ATCCGTCGTGACAGCA-2	C_ATCCGTCGTGACAGCA	1080	815	C	mouse	C	1	0.00555555555555556	NA	NA	0	0.0363636363636364	Singlet	1	0	0	1	Endothelial cells	Stromal cells (ST.31-38-44-)	Endothelial cells	Endothelial_cells	Stromal cells (ST.31-38-44-)	Stromal cells (ST.31-38-44-)
ATCGGATCATATACCG-2	C_ATCGGATCATATACCG	2030	1312	C	mouse	C	1	0.00492610837438424	NA	NA	0	0.0181818181818182	Singlet	3	2	2	3	Endothelial cells	Stromal cells (ST.31-38-44-)	Endothelial cells	Endothelial_cells	Stromal cells (ST.31-38-44-)	Stromal cells (ST.31-38-44-)
ATCGGCGCACGTCATA-2	C_ATCGGCGCACGTCATA	1116	794	C	mouse	C	1	0.0017921146953405	NA	NA	0	0	Singlet	3	2	2	3	Endothelial cells	Stromal cells (ST.31-38-44-)	Endothelial cells	Endothelial_cells	Endothelial cells (LEC.CFA)	Stromal cells (ST.31-38-44-)
ATCGGCGGTTTCGGCG-2	C_ATCGGCGGTTTCGGCG	1266	913	C	mouse	C	1	0.00868878357030016	NA	NA	0	0.0363636363636364	Singlet	4	3	3	4	Endothelial cells	Stromal cells (ST.31-38-44-)	Endothelial cells	Endothelial_cells	Stromal cells (ST.31-38-44-)	Stromal cells (ST.31-38-44-)
ATCGTAGAGATGCGAC-2	C_ATCGTAGAGATGCGAC	1289	919	C	mouse	C	1	0.0108611326609775	NA	NA	0	0.0181818181818182	Singlet	3	2	2	3	Endothelial cells	Stromal cells (ST.31-38-44-)	Endothelial cells	Endothelial_cells	Macrophages (MF.480INT.NAIVE)	Stromal cells (ST.31-38-44-)
ATCGTAGTCAAGGACG-2	C_ATCGTAGTCAAGGACG	2041	1284	C	mouse	C	1	0.00636942675159236	NA	NA	0	0	Singlet	4	3	3	4	Endothelial cells	Stromal cells (ST.31-38-44-)	Endothelial cells	Endothelial_cells	Stromal cells (ST.31-38-44-)	Stromal cells (ST.31-38-44-)
ATCGTAGTCGGAAACG-2	C_ATCGTAGTCGGAAACG	919	633	C	mouse	C	1	0.0043525571273123	NA	NA	0	0	Singlet	1	0	0	1	Endothelial cells	Stromal cells (ST.31-38-44-)	Endothelial cells	Endothelial_cells	Stromal cells (ST.31-38-44-)	Stromal cells (ST.31-38-44-)
ATCGTCCAGTGTACAA-2	C_ATCGTCCAGTGTACAA	1109	778	C	mouse	C	1	0.0036068530207394	NA	NA	0	0	Singlet	3	2	2	3	Endothelial cells	Stromal cells (ST.31-38-44-)	Endothelial cells	Endothelial_cells	Stromal cells (ST.31-38-44-)	Stromal cells (ST.31-38-44-)
ATCGTCCAGTTAGTAG-2	C_ATCGTCCAGTTAGTAG	1982	1214	C	mouse	C	1	0.00454086781029263	NA	NA	0	0	Singlet	3	2	2	3	Endothelial cells	Stromal cells (ST.31-38-44-)	Endothelial cells	Endothelial_cells	Stromal cells (ST.31-38-44-)	Stromal cells (ST.31-38-44-)
ATCGTCCGTCATCCGG-2	C_ATCGTCCGTCATCCGG	2082	1287	C	mouse	C	1	0.00672430355427474	NA	NA	0	0.0181818181818182	Singlet	3	2	2	3	Endothelial cells	Stromal cells (ST.31-38-44-)	Endothelial cells	Endothelial_cells	Stromal cells (ST.31-38-44-)	Stromal cells (ST.31-38-44-)
ATCGTCCGTCTGCGCA-2	C_ATCGTCCGTCTGCGCA	1764	1064	C	mouse	C	1	0.00226757369614512	NA	NA	0	0.0545454545454545	Singlet	4	3	3	4	Endothelial cells	Stromal cells (ST.31-38-44-)	Endothelial cells	Endothelial_cells	Stromal cells (ST.31-38-44-)	Stromal cells (ST.31-38-44-)
ATCGTGAGTGCGGCTT-2	C_ATCGTGAGTGCGGCTT	1069	773	C	mouse	C	1	0.00561272217025257	NA	NA	0	0	Singlet	1	0	0	1	Endothelial cells	Stromal cells (ST.31-38-44-)	Endothelial cells	Endothelial_cells	Stromal cells (ST.31-38-44-)	Stromal cells (ST.31-38-44-)
ATCTCTACACTCCTGT-2	C_ATCTCTACACTCCTGT	822	560	C	mouse	C	1	0.0048661800486618	NA	NA	0	0	Singlet	1	0	0	1	Endothelial cells	Stromal cells (ST.31-38-44-)	Endothelial cells	Endothelial_cells	Stromal cells (ST.31-38-44-)	Stromal cells (ST.31-38-44-)
ATCTCTAGTCATCGGC-2	C_ATCTCTAGTCATCGGC	1758	1157	C	mouse	C	1	0.00398179749715586	NA	NA	0	0.0545454545454545	Singlet	1	0	0	1	Endothelial cells	Stromal cells (ST.31-38-44-)	Endothelial cells	Endothelial_cells	Stromal cells (ST.31-38-44-)	Stromal cells (ST.31-38-44-)
ATGAAAGCAACGTTAC-2	C_ATGAAAGCAACGTTAC	1171	801	C	mouse	C	1	0.0119555935098207	NA	NA	0	0	Singlet	3	2	2	3	Endothelial cells	Stromal cells (ST.31-38-44-)	Endothelial cells	Endothelial_cells	Stromal cells (ST.31-38-44-)	Stromal cells (ST.31-38-44-)
ATGAAAGTCAAACGAA-2	C_ATGAAAGTCAAACGAA	801	615	C	mouse	C	1	0.0137328339575531	NA	NA	0	0.0181818181818182	Singlet	1	0	0	1	Endothelial cells	Stromal cells (ST.31-38-44-)	Endothelial cells	Endothelial_cells	Macrophages (MF.480INT.NAIVE)	Stromal cells (ST.31-38-44-)
ATGACCAGTAGTACGG-2	C_ATGACCAGTAGTACGG	1488	972	C	mouse	C	1	0.0248655913978495	NA	NA	0	0.0181818181818182	Singlet	3	2	2	3	Endothelial cells	Stromal cells (ST.31-38-44-)	Endothelial cells	Endothelial_cells	Stromal cells (ST.31-38-44-)	Stromal cells (ST.31-38-44-)
ATGACCATCGAGAACG-2	C_ATGACCATCGAGAACG	1410	958	C	mouse	C	1	0.0106382978723404	NA	NA	0	0	Singlet	3	2	2	3	Endothelial cells	Stromal cells (ST.31-38-44-)	Endothelial cells	Endothelial_cells	Stromal cells (ST.31-38-44-)	Stromal cells (ST.31-38-44-)
ATGCGATGTACGTGTT-2	C_ATGCGATGTACGTGTT	624	488	C	mouse	C	1	0.00961538461538462	NA	NA	0	0.0363636363636364	Singlet	1	0	0	1	Endothelial cells	Stromal cells (ST.31-38-44-)	Endothelial cells	Endothelial_cells	Stromal cells (ST.31-38-44-)	Stromal cells (ST.31-38-44-)
ATGGAGGCAAGCTACT-2	C_ATGGAGGCAAGCTACT	1378	967	C	mouse	C	1	0.0058055152394775	NA	NA	0	0.272727272727273	Singlet	6	5	5	6	Endothelial cells	Endothelial cells (LEC)	Endothelial cells	Endothelial_cells	Endothelial cells (LEC.CFA)	Endothelial cells (LEC)
ATGGATCAGATCACCT-2	C_ATGGATCAGATCACCT	2316	1335	C	mouse	C	1	0.00129533678756477	NA	NA	0	0	Singlet	4	3	3	4	Endothelial cells	Stromal cells (ST.31-38-44-)	Endothelial cells	Endothelial_cells	Endothelial cells (BEC)	Stromal cells (ST.31-38-44-)
ATGGGAGAGATACATG-2	C_ATGGGAGAGATACATG	2374	1426	C	mouse	C	1	0.0248525695029486	NA	NA	0	0.0909090909090909	Singlet	4	3	3	4	Endothelial cells	Stromal cells (ST.31-38-44-)	Endothelial cells	Endothelial_cells	Stromal cells (ST.31-38-44-)	Stromal cells (ST.31-38-44-)
ATTATCCCACTTCATT-2	C_ATTATCCCACTTCATT	2729	1599	C	mouse	C	1	0.00696225723708318	NA	NA	0	0.0181818181818182	Singlet	3	2	2	3	Endothelial cells	Stromal cells (ST.31-38-44-)	Endothelial cells	Endothelial_cells	Stromal cells (ST.31-38-44-)	Stromal cells (ST.31-38-44-)
ATTCATCAGCGCCGTT-2	C_ATTCATCAGCGCCGTT	1359	922	C	mouse	C	1	0.00367917586460633	NA	NA	0	0.0363636363636364	Singlet	4	3	3	4	Endothelial cells	Stromal cells (ST.31-38-44-)	Endothelial cells	Endothelial_cells	Endothelial cells (LEC)	Stromal cells (ST.31-38-44-)
ATTCATCAGGTGCTTT-2	C_ATTCATCAGGTGCTTT	2615	1509	C	mouse	C	1	0.00956022944550669	NA	NA	0	0.0545454545454545	Singlet	7	6	6	7	Endothelial cells	Stromal cells (ST.31-38-44-)	Endothelial cells	Endothelial_cells	Stromal cells (ST.31-38-44-)	Stromal cells (ST.31-38-44-)
ATTCATCTCATGCCAA-2	C_ATTCATCTCATGCCAA	2461	1486	C	mouse	C	1	0.0158472165786266	NA	NA	0	0.381818181818182	Singlet	1	0	0	1	Stromal cells	Stromal cells (ST.31-38-44-)	Endothelial cells	Endothelial_cells	Stromal cells (ST.31-38-44-)	Stromal cells (ST.31-38-44-)
ATTCCATTCCCATTTA-2	C_ATTCCATTCCCATTTA	1809	1101	C	mouse	C	1	0.00773908236594804	NA	NA	0	0	Singlet	3	2	2	3	Endothelial cells	Stromal cells (ST.31-38-44-)	Endothelial cells	Endothelial_cells	Stromal cells (ST.31-38-44-)	Stromal cells (ST.31-38-44-)
ATTCCCGCAGAGGACT-2	C_ATTCCCGCAGAGGACT	950	636	C	mouse	C	1	0.00421052631578947	NA	NA	0	0	Singlet	1	0	0	1	Endothelial cells	Stromal cells (ST.31-38-44-)	Endothelial cells	Endothelial_cells	Macrophages (MF.480HI.NAIVE)	Stromal cells (ST.31-38-44-)
ATTCCTAAGACGCTCC-2	C_ATTCCTAAGACGCTCC	6580	3207	C	mouse	C	1	0.00410334346504559	NA	NA	0	0.4	Singlet	4	3	3	4	Endothelial cells	Stromal cells (ST.31-38-44-)	Endothelial cells	Endothelial_cells	DC (DC.103-11B+24+)	Stromal cells (ST.31-38-44-)
ATTCTACCAGACGCTC-2	C_ATTCTACCAGACGCTC	963	716	C	mouse	C	1	0.00415368639667705	NA	NA	0	0.0181818181818182	Singlet	1	0	0	1	Endothelial cells	Stromal cells (ST.31-38-44-)	Endothelial cells	Endothelial_cells	Endothelial cells (LEC)	Stromal cells (ST.31-38-44-)
ATTCTACGTAAGCAAT-2	C_ATTCTACGTAAGCAAT	1290	865	C	mouse	C	1	0.00542635658914729	NA	NA	0	0.0181818181818182	Singlet	1	0	0	1	Endothelial cells	Stromal cells (ST.31-38-44-)	Endothelial cells	Endothelial_cells	Stromal cells (ST.31-38-44-)	Stromal cells (ST.31-38-44-)
ATTTCACAGACTGAGC-2	C_ATTTCACAGACTGAGC	1325	999	C	mouse	C	1	0.00754716981132075	NA	NA	0	0.2	Singlet	1	0	0	1	Endothelial cells	Stromal cells (ST.31-38-44-)	Endothelial cells	Endothelial_cells	Stromal cells (ST.31-38-44-)	Stromal cells (ST.31-38-44-)
ATTTCACAGCTGCGAA-2	C_ATTTCACAGCTGCGAA	3279	1740	C	mouse	C	1	0.0140286672766087	NA	NA	0	0.181818181818182	Singlet	3	2	2	3	Endothelial cells	Stromal cells (ST.31-38-44-)	Endothelial cells	Endothelial_cells	Stromal cells (ST.31-38-44-)	Stromal cells (ST.31-38-44-)
ATTTCACAGGTAAGTT-2	C_ATTTCACAGGTAAGTT	3337	1910	C	mouse	C	1	0.00419538507641594	NA	NA	0	0.127272727272727	Singlet	3	2	2	3	Endothelial cells	Stromal cells (ST.31-38-44-)	Endothelial cells	Endothelial_cells	Macrophages (MF.480INT.NAIVE)	Stromal cells (ST.31-38-44-)
ATTTCACTCGAAGGAC-2	C_ATTTCACTCGAAGGAC	1232	834	C	mouse	C	1	0.00649350649350649	NA	NA	0	0	Singlet	3	2	2	3	Endothelial cells	Stromal cells (ST.31-38-44-)	Endothelial cells	Endothelial_cells	Macrophages (MF.480HI.NAIVE)	Stromal cells (ST.31-38-44-)
CAACAACGTCGTGGAA-2	C_CAACAACGTCGTGGAA	1564	1042	C	mouse	C	1	0.0108695652173913	NA	NA	0	0.327272727272727	Singlet	6	5	5	6	Endothelial cells	Endothelial cells (LEC)	Endothelial cells	Endothelial_cells	Endothelial cells (LEC)	Endothelial cells (LEC)
CAACAGTGTAGATTGA-2	C_CAACAGTGTAGATTGA	1775	1099	C	mouse	C	1	0.00450704225352113	NA	NA	0	0.0181818181818182	Singlet	3	2	2	3	Endothelial cells	Stromal cells (ST.31-38-44-)	Endothelial cells	Endothelial_cells	Stromal cells (ST.31-38-44-)	Stromal cells (ST.31-38-44-)
CAACAGTTCAACTGAC-2	C_CAACAGTTCAACTGAC	787	563	C	mouse	C	1	0.0127064803049555	NA	NA	0	0	Singlet	1	0	0	1	Endothelial cells	Stromal cells (ST.31-38-44-)	Endothelial cells	Endothelial_cells	DC (DC.103-11B+24+)	Stromal cells (ST.31-38-44-)
CAACCTCCAGTCCCGA-2	C_CAACCTCCAGTCCCGA	2416	1448	C	mouse	C	1	0.00289735099337748	NA	NA	0	0.0727272727272727	Singlet	4	3	3	4	Endothelial cells	Stromal cells (ST.31-38-44-)	Endothelial cells	Endothelial_cells	Endothelial cells (LEC)	Stromal cells (ST.31-38-44-)
CAACGATCAAGCGAGT-2	C_CAACGATCAAGCGAGT	5397	2966	C	mouse	C	1	0.0155642023346304	NA	NA	0	0.454545454545455	Singlet	4	3	3	4	Endothelial cells	Stromal cells (ST.31-38-44-)	Endothelial cells	Endothelial_cells	Endothelial cells (LEC)	Stromal cells (ST.31-38-44-)
CAAGACTGTCGGAAAC-2	C_CAAGACTGTCGGAAAC	1684	1076	C	mouse	C	1	0.00831353919239905	NA	NA	0	0	Singlet	3	2	2	3	Endothelial cells	Stromal cells (ST.31-38-44-)	Endothelial cells	Endothelial_cells	Stromal cells (ST.31-38-44-)	Stromal cells (ST.31-38-44-)
CAAGACTGTTAGAGAT-2	C_CAAGACTGTTAGAGAT	885	621	C	mouse	C	1	0.0146892655367232	NA	NA	0	0	Singlet	1	0	0	1	Endothelial cells	Stromal cells (ST.31-38-44-)	Endothelial cells	Endothelial_cells	Stromal cells (ST.31-38-44-)	Stromal cells (ST.31-38-44-)
CAAGAGGCACCACTGG-2	C_CAAGAGGCACCACTGG	2403	1423	C	mouse	C	1	0.00624219725343321	NA	NA	0	0	Singlet	3	2	2	3	Endothelial cells	Stromal cells (ST.31-38-44-)	Endothelial cells	Endothelial_cells	Stromal cells (ST.31-38-44-)	Stromal cells (ST.31-38-44-)
CAAGCTACACTACGGC-2	C_CAAGCTACACTACGGC	2070	1254	C	mouse	C	1	0.00772946859903382	NA	NA	0	0.254545454545455	Singlet	6	5	5	6	Endothelial cells	Endothelial cells (LEC)	Endothelial cells	Endothelial_cells	Stromal cells (ST.31-38-44-)	Endothelial cells (LEC)
CAAGCTATCCACGGGT-2	C_CAAGCTATCCACGGGT	2155	1273	C	mouse	C	1	0.00696055684454756	NA	NA	0	0.0909090909090909	Singlet	4	3	3	4	Endothelial cells	Stromal cells (ST.31-38-44-)	Endothelial cells	Endothelial_cells	Endothelial cells (LEC)	Stromal cells (ST.31-38-44-)
CACACAAAGTCACAGG-2	C_CACACAAAGTCACAGG	1400	904	C	mouse	C	1	0.00642857142857143	NA	NA	0	0.0545454545454545	Singlet	1	0	0	1	Endothelial cells	Stromal cells (ST.31-38-44-)	Endothelial cells	Endothelial_cells	Stromal cells (ST.31-38-44-)	Stromal cells (ST.31-38-44-)
CACAGATCATTCAGCA-2	C_CACAGATCATTCAGCA	1380	898	C	mouse	C	1	0.00579710144927536	NA	NA	0	0	Singlet	3	2	2	3	Endothelial cells	Stromal cells (ST.31-38-44-)	Endothelial cells	Endothelial_cells	Stromal cells (ST.31-38-44-)	Stromal cells (ST.31-38-44-)
CACAGATTCCATTCGC-2	C_CACAGATTCCATTCGC	3203	1848	C	mouse	C	1	0.00936621916952857	NA	NA	0	0.0909090909090909	Singlet	7	6	6	7	Endothelial cells	Stromal cells (ST.31-38-44-)	Endothelial cells	Endothelial_cells	Endothelial cells (LEC.CFA)	Stromal cells (ST.31-38-44-)
CACAGGCCACGATAGG-2	C_CACAGGCCACGATAGG	1264	895	C	mouse	C	1	0.00237341772151899	NA	NA	0	0.0363636363636364	Singlet	4	3	3	4	Endothelial cells	Stromal cells (ST.31-38-44-)	Endothelial cells	Endothelial_cells	Stromal cells (ST.31-38-44-)	Stromal cells (ST.31-38-44-)
CACAGGCGTGACTAAA-2	C_CACAGGCGTGACTAAA	1385	984	C	mouse	C	1	0.00577617328519856	NA	NA	0	0	Singlet	3	2	2	3	Endothelial cells	Stromal cells (ST.31-38-44-)	Endothelial cells	Endothelial_cells	Stromal cells (ST.31-38-44-)	Stromal cells (ST.31-38-44-)
CACCAAAAGGTAAGTT-2	C_CACCAAAAGGTAAGTT	1014	709	C	mouse	C	1	0.0108481262327416	NA	NA	0	0	Singlet	1	0	0	1	Endothelial cells	Stromal cells (ST.31-38-44-)	Endothelial cells	Endothelial_cells	Endothelial cells (LEC)	Stromal cells (ST.31-38-44-)
CACCGTTTCCGGCAGT-2	C_CACCGTTTCCGGCAGT	1808	1156	C	mouse	C	1	0.00276548672566372	NA	NA	0	0	Singlet	3	2	2	3	Endothelial cells	Stromal cells (ST.31-38-44-)	Endothelial cells	Endothelial_cells	Stromal cells (ST.31-38-44-)	Stromal cells (ST.31-38-44-)
CACCGTTTCGAAGAAT-2	C_CACCGTTTCGAAGAAT	1863	1179	C	mouse	C	1	0.00214707461084273	NA	NA	0	0	Singlet	3	2	2	3	Endothelial cells	Stromal cells (ST.31-38-44-)	Endothelial cells	Endothelial_cells	Stromal cells (ST.31-38-44-)	Stromal cells (ST.31-38-44-)
CACGGGTGTGCAGATG-2	C_CACGGGTGTGCAGATG	1870	1260	C	mouse	C	1	0.00267379679144385	NA	NA	0	0.181818181818182	Singlet	1	0	0	1	Endothelial cells	Stromal cells (ST.31-38-44-)	Endothelial cells	Endothelial_cells	Stromal cells (ST.31-38-44-)	Stromal cells (ST.31-38-44-)
CACTGGGAGAAGCGAA-2	C_CACTGGGAGAAGCGAA	1747	1090	C	mouse	C	1	0.0188895248998283	NA	NA	0	0.0363636363636364	Singlet	3	2	2	3	Endothelial cells	Stromal cells (ST.31-38-44-)	Endothelial cells	Endothelial_cells	Stromal cells (ST.31-38-44-)	Stromal cells (ST.31-38-44-)
CACTTCGTCGGTAGGA-2	C_CACTTCGTCGGTAGGA	1006	726	C	mouse	C	1	0.00596421471172962	NA	NA	0	0	Singlet	3	2	2	3	Endothelial cells	Stromal cells (ST.31-38-44-)	Endothelial cells	Endothelial_cells	Stromal cells (ST.31-38-44-)	Stromal cells (ST.31-38-44-)
CAGATTGTCCGTGCGA-2	C_CAGATTGTCCGTGCGA	1184	811	C	mouse	C	1	0.0371621621621622	NA	NA	0	0.0909090909090909	Singlet	3	2	2	3	Endothelial cells	Stromal cells (ST.31-38-44-)	Endothelial cells	Endothelial_cells	Stromal cells (ST.31-38-44-)	Stromal cells (ST.31-38-44-)
CAGCACGGTTGTATGC-2	C_CAGCACGGTTGTATGC	1824	1199	C	mouse	C	1	0.0131578947368421	NA	NA	0	0.0909090909090909	Singlet	4	3	3	4	Endothelial cells	Stromal cells (ST.31-38-44-)	Endothelial cells	Endothelial_cells	Stromal cells (ST.31-38-44-)	Stromal cells (ST.31-38-44-)
CAGCAGCTCTTGGCTC-2	C_CAGCAGCTCTTGGCTC	873	587	C	mouse	C	1	0.011454753722795	NA	NA	0	0	Singlet	1	0	0	1	Stromal cells	Stromal cells (ST.31-38-44-)	Endothelial cells	Endothelial_cells	Stromal cells (ST.31-38-44-)	Stromal cells (ST.31-38-44-)
CAGCCAGGTTCCACAA-2	C_CAGCCAGGTTCCACAA	926	644	C	mouse	C	1	0.0215982721382289	NA	NA	0	0.0545454545454545	Singlet	1	0	0	1	Endothelial cells	Stromal cells (ST.31-38-44-)	Endothelial cells	Endothelial_cells	Endothelial cells (LEC)	Stromal cells (ST.31-38-44-)
CAGCCAGTCACTTGTT-2	C_CAGCCAGTCACTTGTT	1040	731	C	mouse	C	1	0.00673076923076923	NA	NA	0	0	Singlet	1	0	0	1	Endothelial cells	Stromal cells (ST.31-38-44-)	Endothelial cells	Endothelial_cells	Stromal cells (ST.31-38-44-)	Stromal cells (ST.31-38-44-)
CAGCGTGCAACATCGT-2	C_CAGCGTGCAACATCGT	762	527	C	mouse	C	1	0.0170603674540682	NA	NA	0	0	Singlet	1	0	0	1	Endothelial cells	Stromal cells (ST.31-38-44-)	Endothelial cells	Endothelial_cells	Stromal cells (ST.31-38-44-)	Stromal cells (ST.31-38-44-)
CAGGCCACAAATGGAT-2	C_CAGGCCACAAATGGAT	2583	1465	C	mouse	C	1	0.0154858691444057	NA	NA	0	0.254545454545455	Singlet	6	5	5	6	Endothelial cells	Endothelial cells (LEC)	Endothelial cells	Endothelial_cells	Endothelial cells (LEC.CFA)	Endothelial cells (LEC)
CAGGTATAGATGGGCT-2	C_CAGGTATAGATGGGCT	1624	987	C	mouse	C	1	0.0166256157635468	NA	NA	0	0.0727272727272727	Singlet	4	3	3	4	Endothelial cells	Stromal cells (ST.31-38-44-)	Endothelial cells	Endothelial_cells	Stromal cells (ST.31-38-44-)	Stromal cells (ST.31-38-44-)
CAGGTATTCAATGTCG-2	C_CAGGTATTCAATGTCG	1413	969	C	mouse	C	1	0.00212314225053079	NA	NA	0	0	Singlet	3	2	2	3	Endothelial cells	Stromal cells (ST.31-38-44-)	Endothelial cells	Endothelial_cells	Stromal cells (ST.31-38-44-)	Stromal cells (ST.31-38-44-)
CAGGTATTCTAAGGAA-2	C_CAGGTATTCTAAGGAA	1977	1204	C	mouse	C	1	0.0121396054628225	NA	NA	0	0.127272727272727	Singlet	4	3	3	4	Endothelial cells	Stromal cells (ST.31-38-44-)	Endothelial cells	Endothelial_cells	Endothelial cells (BEC)	Stromal cells (ST.31-38-44-)
CAGTGCGGTAGGTACG-2	C_CAGTGCGGTAGGTACG	1680	1083	C	mouse	C	1	0.00892857142857143	NA	NA	0	0	Singlet	3	2	2	3	Endothelial cells	Stromal cells (ST.31-38-44-)	Endothelial cells	Endothelial_cells	Endothelial cells (BEC)	Stromal cells (ST.31-38-44-)
CAGTTAGCACCCAACG-2	C_CAGTTAGCACCCAACG	1443	967	C	mouse	C	1	0.00623700623700624	NA	NA	0	0	Singlet	3	2	2	3	Endothelial cells	Stromal cells (ST.31-38-44-)	Endothelial cells	Endothelial_cells	Stromal cells (ST.31-38-44-)	Stromal cells (ST.31-38-44-)
CAGTTCCGTGTTGACT-2	C_CAGTTCCGTGTTGACT	1018	736	C	mouse	C	1	0.018664047151277	NA	NA	0	0.0727272727272727	Singlet	4	3	3	4	Stromal cells	Stromal cells (ST.31-38-44-)	Endothelial cells	Endothelial_cells	Stromal cells (ST.31-38-44-)	Stromal cells (ST.31-38-44-)
CATACCCGTACTCGTA-2	C_CATACCCGTACTCGTA	1394	933	C	mouse	C	1	0.00358680057388809	NA	NA	0	0.0181818181818182	Singlet	3	2	2	3	Endothelial cells	Stromal cells (ST.31-38-44-)	Endothelial cells	Endothelial_cells	Stromal cells (ST.31-38-44-)	Stromal cells (ST.31-38-44-)
CATCCACAGGCGATAC-2	C_CATCCACAGGCGATAC	791	519	C	mouse	C	1	0.0101137800252845	NA	NA	0	0	Singlet	1	0	0	1	Endothelial cells	Stromal cells (ST.31-38-44-)	Endothelial cells	Endothelial_cells	Stromal cells (ST.31-38-44-)	Stromal cells (ST.31-38-44-)
CATCGTCCAAGACTGG-2	C_CATCGTCCAAGACTGG	1256	856	C	mouse	C	1	0.0565286624203822	NA	NA	0	0.0727272727272727	Singlet	3	2	2	3	Endothelial cells	Stromal cells (ST.31-38-44-)	Endothelial cells	Endothelial_cells	Stromal cells (ST.31-38-44-)	Stromal cells (ST.31-38-44-)
CATGAGTTCTACTGCC-2	C_CATGAGTTCTACTGCC	1663	1019	C	mouse	C	1	0.0114251352976548	NA	NA	0	0.0363636363636364	Singlet	3	2	2	3	Endothelial cells	Stromal cells (ST.31-38-44-)	Endothelial cells	Endothelial_cells	Endothelial cells (BEC)	Stromal cells (ST.31-38-44-)
CATGCAAAGCGCCATC-2	C_CATGCAAAGCGCCATC	2291	1396	C	mouse	C	1	0.00785683107813182	NA	NA	0	0.0909090909090909	Singlet	3	2	2	3	Endothelial cells	Stromal cells (ST.31-38-44-)	Endothelial cells	Endothelial_cells	Macrophages (MF.480HI.NAIVE)	Stromal cells (ST.31-38-44-)
CATGCAACACAGAAGC-2	C_CATGCAACACAGAAGC	1323	900	C	mouse	C	1	0.00755857898715042	NA	NA	0	0	Singlet	3	2	2	3	Endothelial cells	Stromal cells (ST.31-38-44-)	Endothelial cells	Endothelial_cells	Stromal cells (ST.31-38-44-)	Stromal cells (ST.31-38-44-)
CATGGATGTTAAAGTG-2	C_CATGGATGTTAAAGTG	694	502	C	mouse	C	1	0.0100864553314121	NA	NA	0	0.0181818181818182	Singlet	1	0	0	1	Endothelial cells	Stromal cells (ST.31-38-44-)	Endothelial cells	Endothelial_cells	Stromal cells (ST.31-38-44-)	Stromal cells (ST.31-38-44-)
CATGGTAGTCGTTGGC-2	C_CATGGTAGTCGTTGGC	1357	897	C	mouse	C	1	0.00368459837877671	NA	NA	0	0	Singlet	3	2	2	3	Endothelial cells	Stromal cells (ST.31-38-44-)	Endothelial cells	Endothelial_cells	Stromal cells (ST.31-38-44-)	Stromal cells (ST.31-38-44-)
CATTCATGTACGACAG-2	C_CATTCATGTACGACAG	3244	1547	C	mouse	C	1	0.0265104808877928	NA	NA	0	0.290909090909091	Singlet	1	0	0	1	Endothelial cells	Stromal cells (ST.31-38-44-)	Endothelial cells	Endothelial_cells	Stromal cells (ST.31-38-44-)	Stromal cells (ST.31-38-44-)
CATTCTATCGGTCATA-2	C_CATTCTATCGGTCATA	705	517	C	mouse	C	1	0.00851063829787234	NA	NA	0	0.0181818181818182	Singlet	1	0	0	1	Endothelial cells	Stromal cells (ST.31-38-44-)	Endothelial cells	Endothelial_cells	Endothelial cells (LEC.CFA)	Stromal cells (ST.31-38-44-)
CATTTCAAGTTAACAG-2	C_CATTTCAAGTTAACAG	1825	1171	C	mouse	C	1	0.00273972602739726	NA	NA	0	0	Singlet	3	2	2	3	Endothelial cells	Stromal cells (ST.31-38-44-)	Endothelial cells	Endothelial_cells	Macrophages (MF.480INT.NAIVE)	Stromal cells (ST.31-38-44-)
CATTTCACAGGAATAT-2	C_CATTTCACAGGAATAT	1410	933	C	mouse	C	1	0.00638297872340425	NA	NA	0	0	Singlet	3	2	2	3	Endothelial cells	Stromal cells (ST.31-38-44-)	Endothelial cells	Endothelial_cells	Stromal cells (ST.31-38-44-)	Stromal cells (ST.31-38-44-)
CATTTCATCAAACTGC-2	C_CATTTCATCAAACTGC	1190	802	C	mouse	C	1	0.00588235294117647	NA	NA	0	0	Singlet	3	2	2	3	Endothelial cells	Stromal cells (ST.31-38-44-)	Endothelial cells	Endothelial_cells	Stromal cells (ST.31-38-44-)	Stromal cells (ST.31-38-44-)
CCAAGCGCAAATCGGG-2	C_CCAAGCGCAAATCGGG	2466	1500	C	mouse	C	1	0.00446066504460665	NA	NA	0	0.109090909090909	Singlet	4	3	3	4	Endothelial cells	Stromal cells (ST.31-38-44-)	Endothelial cells	Endothelial_cells	Stromal cells (ST.31-38-44-)	Stromal cells (ST.31-38-44-)
CCACACTCAAATCGGG-2	C_CCACACTCAAATCGGG	782	567	C	mouse	C	1	0.0051150895140665	NA	NA	0	0	Singlet	1	0	0	1	Endothelial cells	Stromal cells (ST.31-38-44-)	Endothelial cells	Endothelial_cells	Stromal cells (ST.31-38-44-)	Stromal cells (ST.31-38-44-)
CCACCATTCGGTCTAA-2	C_CCACCATTCGGTCTAA	1156	779	C	mouse	C	1	0.0164359861591695	NA	NA	0	0.0545454545454545	Singlet	1	0	0	1	Endothelial cells	Stromal cells (ST.31-38-44-)	Endothelial cells	Endothelial_cells	Stromal cells (ST.31-38-44-)	Stromal cells (ST.31-38-44-)
CCCAACTCAATTAGGA-2	C_CCCAACTCAATTAGGA	726	507	C	mouse	C	1	0.0192837465564738	NA	NA	0	0.0363636363636364	Singlet	1	0	0	1	Endothelial cells	Stromal cells (ST.31-38-44-)	Endothelial cells	Endothelial_cells	Stromal cells (ST.31-38-44-)	Stromal cells (ST.31-38-44-)
CCCATTGAGGAGCAAA-2	C_CCCATTGAGGAGCAAA	1244	910	C	mouse	C	1	0.00964630225080386	NA	NA	0	0.309090909090909	Singlet	6	5	5	6	Endothelial cells	Endothelial cells (LEC)	Endothelial cells	Endothelial_cells	Endothelial cells (LEC)	Endothelial cells (LEC)
CCCTAACGTAATGATG-2	C_CCCTAACGTAATGATG	1876	1150	C	mouse	C	1	0.00373134328358209	NA	NA	0	0	Singlet	3	2	2	3	Endothelial cells	Stromal cells (ST.31-38-44-)	Endothelial cells	Endothelial_cells	Endothelial cells (BEC)	Stromal cells (ST.31-38-44-)
CCCTAACTCAGCCTCT-2	C_CCCTAACTCAGCCTCT	1760	1231	C	mouse	C	1	0.00965909090909091	NA	NA	0	0.0727272727272727	Singlet	2	1	1	2	NK cells	Stromal cells (ST.31-38-44-)	Endothelial cells	Endothelial_cells	Endothelial cells (BEC)	Stromal cells (ST.31-38-44-)
CCCTCTCTCTAAGCGT-2	C_CCCTCTCTCTAAGCGT	727	495	C	mouse	C	1	0.0178817056396149	NA	NA	0	0.0363636363636364	Singlet	1	0	0	1	Endothelial cells	Stromal cells (ST.31-38-44-)	Endothelial cells	Endothelial_cells	Stromal cells (ST.31-38-44-)	Stromal cells (ST.31-38-44-)
CCCTGATCAACTACGT-2	C_CCCTGATCAACTACGT	3613	1867	C	mouse	C	1	0.00304456130639358	NA	NA	0	0	Singlet	3	2	2	3	Endothelial cells	Stromal cells (ST.31-38-44-)	Endothelial cells	Endothelial_cells	Macrophages (MF.480INT.NAIVE)	Stromal cells (ST.31-38-44-)
CCCTGATCATGTGGCC-2	C_CCCTGATCATGTGGCC	5817	2655	C	mouse	C	1	0.0115179645865566	NA	NA	0	0.163636363636364	Singlet	7	6	6	7	Endothelial cells	Stromal cells (ST.31-38-44-)	Endothelial cells	Endothelial_cells	Endothelial cells (LEC.CFA)	Stromal cells (ST.31-38-44-)
CCCTTAGTCTAGAGCT-2	C_CCCTTAGTCTAGAGCT	2019	1179	C	mouse	C	1	0.0297176820208024	NA	NA	0	0.0545454545454545	Singlet	3	2	2	3	Endothelial cells	Stromal cells (ST.31-38-44-)	Endothelial cells	Endothelial_cells	Endothelial cells (BEC)	Stromal cells (ST.31-38-44-)
CCGCAAGCACACGGTC-2	C_CCGCAAGCACACGGTC	1714	1082	C	mouse	C	1	0.00933488914819136	NA	NA	0	0.0181818181818182	Singlet	3	2	2	3	Endothelial cells	Stromal cells (ST.31-38-44-)	Endothelial cells	Endothelial_cells	Stromal cells (ST.31-38-44-)	Stromal cells (ST.31-38-44-)
CCGTTCAGTTGCATAC-2	C_CCGTTCAGTTGCATAC	2185	1340	C	mouse	C	1	0.0045766590389016	NA	NA	0	0	Singlet	4	3	3	4	Endothelial cells	Stromal cells (ST.31-38-44-)	Endothelial cells	Endothelial_cells	Macrophages (MF.480INT.NAIVE)	Stromal cells (ST.31-38-44-)
CCGTTCATCAGCCTTC-2	C_CCGTTCATCAGCCTTC	2085	1275	C	mouse	C	1	0.00239808153477218	NA	NA	0	0	Singlet	3	2	2	3	Endothelial cells	Stromal cells (ST.31-38-44-)	Endothelial cells	Endothelial_cells	Stromal cells (ST.31-38-44-)	Stromal cells (ST.31-38-44-)
CCGTTCATCCGTCACT-2	C_CCGTTCATCCGTCACT	1602	1048	C	mouse	C	1	0.0031210986267166	NA	NA	0	0.0545454545454545	Singlet	7	6	6	7	Endothelial cells	Stromal cells (ST.31-38-44-)	Endothelial cells	Endothelial_cells	Epithelial cells (Ep.8wk.CEC.Sca1+)	Stromal cells (ST.31-38-44-)
CCTAAGAAGACAAGCC-2	C_CCTAAGAAGACAAGCC	1503	986	C	mouse	C	1	0.0226214238190286	NA	NA	0	0.0363636363636364	Singlet	3	2	2	3	Endothelial cells	Stromal cells (ST.31-38-44-)	Endothelial cells	Endothelial_cells	Stromal cells (ST.31-38-44-)	Stromal cells (ST.31-38-44-)
CCTACGTAGTATAGGT-2	C_CCTACGTAGTATAGGT	882	650	C	mouse	C	1	0.0090702947845805	NA	NA	0	0.0909090909090909	Singlet	4	3	3	4	Endothelial cells	Stromal cells (ST.31-38-44-)	Endothelial cells	Endothelial_cells	Stromal cells (ST.31-38-44-)	Stromal cells (ST.31-38-44-)
CCTATCGTCCTGTTGC-2	C_CCTATCGTCCTGTTGC	1834	1186	C	mouse	C	1	0.00981461286804798	NA	NA	0	0.0363636363636364	Singlet	3	2	2	3	Endothelial cells	Stromal cells (ST.31-38-44-)	Endothelial cells	Endothelial_cells	Stromal cells (ST.31-38-44-)	Stromal cells (ST.31-38-44-)
CCTCTCCTCTGAATGC-2	C_CCTCTCCTCTGAATGC	812	561	C	mouse	C	1	0.0258620689655172	NA	NA	0	0.0363636363636364	Singlet	1	0	0	1	Endothelial cells	Stromal cells (ST.31-38-44-)	Endothelial cells	Endothelial_cells	Stromal cells (ST.31-38-44-)	Stromal cells (ST.31-38-44-)
CCTGCATCACACGGTC-2	C_CCTGCATCACACGGTC	4379	2417	C	mouse	C	1	0.0383649234985156	NA	NA	0	0.363636363636364	Singlet	1	0	0	1	Endothelial cells	Stromal cells (ST.31-38-44-)	Endothelial cells	Endothelial_cells	Endothelial cells (BEC)	Stromal cells (ST.31-38-44-)
CCTTGTGTCATTCGTT-2	C_CCTTGTGTCATTCGTT	1231	846	C	mouse	C	1	0.00406173842404549	NA	NA	0	0	Singlet	1	0	0	1	Endothelial cells	Stromal cells (ST.31-38-44-)	Endothelial cells	Endothelial_cells	Endothelial cells (BEC)	Stromal cells (ST.31-38-44-)
CGAAGGAGTCGAGATG-2	C_CGAAGGAGTCGAGATG	1770	1300	C	mouse	C	1	0.00169491525423729	NA	NA	0	0.345454545454545	Singlet	1	0	0	1	Fibroblasts	Stromal cells (ST.31-38-44-)	Endothelial cells	Endothelial_cells	Stromal cells (ST.31-38-44-)	Stromal cells (ST.31-38-44-)
CGAAGGATCGTGGGTC-2	C_CGAAGGATCGTGGGTC	1321	898	C	mouse	C	1	0.00529901589704769	NA	NA	0	0.0727272727272727	Singlet	4	3	3	4	Endothelial cells	Stromal cells (ST.31-38-44-)	Endothelial cells	Endothelial_cells	Stromal cells (ST.31-38-44-)	Stromal cells (ST.31-38-44-)
CGAAGTTCACCGCTAG-2	C_CGAAGTTCACCGCTAG	2306	1409	C	mouse	C	1	0.0121422376409367	NA	NA	0	0.0909090909090909	Singlet	7	6	6	7	Endothelial cells	Stromal cells (ST.31-38-44-)	Endothelial cells	Endothelial_cells	Endothelial cells (BEC)	Stromal cells (ST.31-38-44-)
CGAAGTTCAGGATTCT-2	C_CGAAGTTCAGGATTCT	4010	2402	C	mouse	C	1	0.00598503740648379	NA	NA	0	0.454545454545455	Singlet	1	0	0	1	Endothelial cells	Stromal cells (ST.31-38-44-)	Endothelial cells	Endothelial_cells	DC (DC.103-11B+24+)	Stromal cells (ST.31-38-44-)
CGAGTGCAGGGCTAAC-2	C_CGAGTGCAGGGCTAAC	1610	1066	C	mouse	C	1	0.00869565217391304	NA	NA	0	0	Singlet	3	2	2	3	Endothelial cells	Stromal cells (ST.31-38-44-)	Endothelial cells	Endothelial_cells	Endothelial cells (BEC)	Stromal cells (ST.31-38-44-)
CGAGTTACACGCCAGT-2	C_CGAGTTACACGCCAGT	852	619	C	mouse	C	1	0.0140845070422535	NA	NA	0	0.0727272727272727	Singlet	1	0	0	1	Fibroblasts	Stromal cells (ST.31-38-44-)	Endothelial cells	Endothelial_cells	Stromal cells (ST.31-38-44-)	Stromal cells (ST.31-38-44-)
CGATCGGAGGGACCAT-2	C_CGATCGGAGGGACCAT	1371	909	C	mouse	C	1	0.00364697301239971	NA	NA	0	0	Singlet	3	2	2	3	Endothelial cells	Stromal cells (ST.31-38-44-)	Endothelial cells	Endothelial_cells	Endothelial cells (LEC)	Stromal cells (ST.31-38-44-)
CGATGCGCACGCAAAG-2	C_CGATGCGCACGCAAAG	1571	1044	C	mouse	C	1	0.0140038192234246	NA	NA	0	0.145454545454545	Singlet	4	3	3	4	Endothelial cells	Stromal cells (ST.31-38-44-)	Endothelial cells	Endothelial_cells	Endothelial cells (BEC)	Stromal cells (ST.31-38-44-)
CGATGCGTCTTACACT-2	C_CGATGCGTCTTACACT	973	684	C	mouse	C	1	0.0092497430626927	NA	NA	0	0.127272727272727	Singlet	4	3	3	4	Endothelial cells	Stromal cells (ST.31-38-44-)	Endothelial cells	Endothelial_cells	Stromal cells (ST.31-38-44-)	Stromal cells (ST.31-38-44-)
CGATGGCCATGGGCAA-2	C_CGATGGCCATGGGCAA	771	508	C	mouse	C	1	0.00518806744487678	NA	NA	0	0.0181818181818182	Singlet	1	0	0	1	Stromal cells	Stromal cells (ST.31-38-44-)	Endothelial cells	Endothelial_cells	Stromal cells (ST.31-38-44-)	Stromal cells (ST.31-38-44-)
CGATGGCGTGTAAATG-2	C_CGATGGCGTGTAAATG	626	458	C	mouse	C	1	0.00958466453674121	NA	NA	0	0	Singlet	1	0	0	1	Epithelial cells	Stromal cells (ST.31-38-44-)	Endothelial cells	Endothelial_cells	Stromal cells (ST.31-38-44-)	Stromal cells (ST.31-38-44-)
CGATGGCGTTATGGTC-2	C_CGATGGCGTTATGGTC	668	505	C	mouse	C	1	0.0149700598802395	NA	NA	0	0	Singlet	1	0	0	1	Endothelial cells	Stromal cells (ST.31-38-44-)	Endothelial cells	Endothelial_cells	Stromal cells (ST.31-38-44-)	Stromal cells (ST.31-38-44-)
CGCATGGGTAGCGTTT-2	C_CGCATGGGTAGCGTTT	3889	2232	C	mouse	C	1	0.0128567755206994	NA	NA	0	0.327272727272727	Singlet	3	2	2	3	Endothelial cells	Stromal cells (ST.31-38-44-)	Endothelial cells	Endothelial_cells	Endothelial cells (BEC)	Stromal cells (ST.31-38-44-)
CGCCAGACATTACGGT-2	C_CGCCAGACATTACGGT	1625	1049	C	mouse	C	1	0.00307692307692308	NA	NA	0	0	Singlet	3	2	2	3	Endothelial cells	Stromal cells (ST.31-38-44-)	Endothelial cells	Endothelial_cells	Stromal cells (ST.31-38-44-)	Stromal cells (ST.31-38-44-)
CGGAACCGTTAAGGAT-2	C_CGGAACCGTTAAGGAT	1798	1135	C	mouse	C	1	0.00278086763070078	NA	NA	0	0	Singlet	3	2	2	3	Endothelial cells	Stromal cells (ST.31-38-44-)	Endothelial cells	Endothelial_cells	Endothelial cells (BEC)	Stromal cells (ST.31-38-44-)
CGGAGAAGTTCTCGCT-2	C_CGGAGAAGTTCTCGCT	1813	1161	C	mouse	C	1	0.00772200772200772	NA	NA	0	0.0363636363636364	Singlet	3	2	2	3	Endothelial cells	Stromal cells (ST.31-38-44-)	Endothelial cells	Endothelial_cells	Macrophages (MF.480HI.NAIVE)	Stromal cells (ST.31-38-44-)
CGGGTCAGTTTAGACC-2	C_CGGGTCAGTTTAGACC	1682	1081	C	mouse	C	1	0.0202140309155767	NA	NA	0	0.0909090909090909	Singlet	4	3	3	4	Endothelial cells	Stromal cells (ST.31-38-44-)	Endothelial cells	Endothelial_cells	Endothelial cells (BEC)	Stromal cells (ST.31-38-44-)
CGTAAGTCACAACGCC-2	C_CGTAAGTCACAACGCC	1713	1123	C	mouse	C	1	0.00467016929363689	NA	NA	0	0.0363636363636364	Singlet	4	3	3	4	Endothelial cells	Stromal cells (ST.31-38-44-)	Endothelial cells	Endothelial_cells	Endothelial cells (BEC)	Stromal cells (ST.31-38-44-)
CGTCAAAAGTTTCGGT-2	C_CGTCAAAAGTTTCGGT	5413	2183	C	mouse	C	1	0.0162571586920377	NA	NA	0	0.345454545454545	Singlet	1	0	0	1	Fibroblasts	Stromal cells (ST.31-38-44-)	Endothelial cells	Endothelial_cells	Fibroblasts (FI)	Stromal cells (ST.31-38-44-)
CGTGAATAGACCATTC-2	C_CGTGAATAGACCATTC	1635	1069	C	mouse	C	1	0.00489296636085627	NA	NA	0	0.0181818181818182	Singlet	1	0	0	1	Endothelial cells	Stromal cells (ST.31-38-44-)	Endothelial cells	Endothelial_cells	Endothelial cells (LEC)	Stromal cells (ST.31-38-44-)
CGTGATATCGGTGCAC-2	C_CGTGATATCGGTGCAC	2228	1370	C	mouse	C	1	0.00538599640933573	NA	NA	0	0	Singlet	3	2	2	3	Endothelial cells	Stromal cells (ST.31-38-44-)	Endothelial cells	Endothelial_cells	Endothelial cells (BEC)	Stromal cells (ST.31-38-44-)
CGTGTCTAGGCTAACG-2	C_CGTGTCTAGGCTAACG	1525	1049	C	mouse	C	1	0.0059016393442623	NA	NA	0	0.309090909090909	Singlet	6	5	5	6	Endothelial cells	Endothelial cells (LEC)	Endothelial cells	Endothelial_cells	Endothelial cells (LEC)	Endothelial cells (LEC)
CGTTAGACAAAGCAAT-2	C_CGTTAGACAAAGCAAT	3236	1833	C	mouse	C	1	0.0117428924598269	NA	NA	0	0.0727272727272727	Singlet	7	6	6	7	Endothelial cells	Stromal cells (ST.31-38-44-)	Endothelial cells	Endothelial_cells	Endothelial cells (LEC.CFA)	Stromal cells (ST.31-38-44-)
CTAACTTAGAGTTCGG-2	C_CTAACTTAGAGTTCGG	937	675	C	mouse	C	1	0.0106723585912487	NA	NA	0	0	Singlet	1	0	0	1	Endothelial cells	Stromal cells (ST.31-38-44-)	Endothelial cells	Endothelial_cells	Stromal cells (ST.31-38-44-)	Stromal cells (ST.31-38-44-)
CTAAGTGCAACCGCTG-2	C_CTAAGTGCAACCGCTG	2067	1214	C	mouse	C	1	0.00483792936623125	NA	NA	0	0.0181818181818182	Singlet	3	2	2	3	Endothelial cells	Stromal cells (ST.31-38-44-)	Endothelial cells	Endothelial_cells	Stromal cells (ST.31-38-44-)	Stromal cells (ST.31-38-44-)
CTAAGTGCATAAGCAA-2	C_CTAAGTGCATAAGCAA	1616	1064	C	mouse	C	1	0.00309405940594059	NA	NA	0	0	Singlet	3	2	2	3	Endothelial cells	Stromal cells (ST.31-38-44-)	Endothelial cells	Endothelial_cells	Endothelial cells (BEC)	Stromal cells (ST.31-38-44-)
CTAAGTGGTACTCGCG-2	C_CTAAGTGGTACTCGCG	1439	980	C	mouse	C	1	0.00694927032661571	NA	NA	0	0.0909090909090909	Singlet	1	0	0	1	Endothelial cells	Stromal cells (ST.31-38-44-)	Endothelial cells	Endothelial_cells	Endothelial cells (LEC.CFA)	Stromal cells (ST.31-38-44-)
CTACAGAAGCGAGTCA-2	C_CTACAGAAGCGAGTCA	1672	1099	C	mouse	C	1	0.0131578947368421	NA	NA	0	0.0545454545454545	Singlet	4	3	3	4	Endothelial cells	Stromal cells (ST.31-38-44-)	Endothelial cells	Endothelial_cells	Stromal cells (ST.31-38-44-)	Stromal cells (ST.31-38-44-)
CTACAGATCTCTGCTG-2	C_CTACAGATCTCTGCTG	1398	916	C	mouse	C	1	0.0050071530758226	NA	NA	0	0	Singlet	3	2	2	3	Endothelial cells	Stromal cells (ST.31-38-44-)	Endothelial cells	Endothelial_cells	Stromal cells (ST.31-38-44-)	Stromal cells (ST.31-38-44-)
CTACCTGTCCGCTTAC-2	C_CTACCTGTCCGCTTAC	1822	1233	C	mouse	C	1	0.00878155872667398	NA	NA	0	0.0363636363636364	Singlet	3	2	2	3	Endothelial cells	Stromal cells (ST.31-38-44-)	Endothelial cells	Endothelial_cells	Stromal cells (ST.31-38-44-)	Stromal cells (ST.31-38-44-)
CTAGACATCTCATTGT-2	C_CTAGACATCTCATTGT	679	544	C	mouse	C	1	0.0103092783505155	NA	NA	0	0	Singlet	1	0	0	1	Endothelial cells	Stromal cells (ST.31-38-44-)	Endothelial cells	Endothelial_cells	Stromal cells (ST.31-38-44-)	Stromal cells (ST.31-38-44-)
CTAGACATCTGGGATT-2	C_CTAGACATCTGGGATT	2528	1481	C	mouse	C	1	0.00909810126582278	NA	NA	0	0.0363636363636364	Singlet	4	3	3	4	Endothelial cells	Stromal cells (ST.31-38-44-)	Endothelial cells	Endothelial_cells	Endothelial cells (LEC.CFA)	Stromal cells (ST.31-38-44-)
CTATAGGGTTGCACGC-2	C_CTATAGGGTTGCACGC	1171	794	C	mouse	C	1	0.0230572160546541	NA	NA	0	0.0363636363636364	Singlet	1	0	0	1	Endothelial cells	Stromal cells (ST.31-38-44-)	Endothelial cells	Endothelial_cells	Stromal cells (ST.31-38-44-)	Stromal cells (ST.31-38-44-)
CTATAGGTCCCTTGTG-2	C_CTATAGGTCCCTTGTG	1601	1025	C	mouse	C	1	0.00437226733291693	NA	NA	0	0	Singlet	3	2	2	3	Endothelial cells	Stromal cells (ST.31-38-44-)	Endothelial cells	Endothelial_cells	Stromal cells (ST.31-38-44-)	Stromal cells (ST.31-38-44-)
CTATCCGGTCCACATA-2	C_CTATCCGGTCCACATA	1746	1183	C	mouse	C	1	0.00286368843069874	NA	NA	0	0.0727272727272727	Singlet	4	3	3	4	Endothelial cells	Stromal cells (ST.31-38-44-)	Endothelial cells	Endothelial_cells	Stromal cells (ST.31-38-44-)	Stromal cells (ST.31-38-44-)
CTATCCGGTCCACGCA-2	C_CTATCCGGTCCACGCA	4052	2200	C	mouse	C	1	0.00345508390918065	NA	NA	0	0.163636363636364	Singlet	2	1	1	2	Endothelial cells	Stromal cells (ST.31-38-44-)	Endothelial cells	Endothelial_cells	Stromal cells (ST.31-38-44-)	Stromal cells (ST.31-38-44-)
CTATCTACAAGTTCGT-2	C_CTATCTACAAGTTCGT	1769	1135	C	mouse	C	1	0.00339174674957603	NA	NA	0	0	Singlet	4	3	3	4	Endothelial cells	Stromal cells (ST.31-38-44-)	Endothelial cells	Endothelial_cells	Stromal cells (ST.31-38-44-)	Stromal cells (ST.31-38-44-)
CTCAAGACAAAGTGTA-2	C_CTCAAGACAAAGTGTA	1941	1281	C	mouse	C	1	0.0195775373518805	NA	NA	0	0.0545454545454545	Singlet	3	2	2	3	Endothelial cells	Stromal cells (ST.31-38-44-)	Endothelial cells	Endothelial_cells	Stromal cells (ST.31-38-44-)	Stromal cells (ST.31-38-44-)
CTCAATTTCCGCAAAT-2	C_CTCAATTTCCGCAAAT	1911	1221	C	mouse	C	1	0.0251177394034537	NA	NA	0	0.0727272727272727	Singlet	3	2	2	3	Endothelial cells	Stromal cells (ST.31-38-44-)	Endothelial cells	Endothelial_cells	Stromal cells (ST.31-38-44-)	Stromal cells (ST.31-38-44-)
CTCAATTTCGACGCTG-2	C_CTCAATTTCGACGCTG	1475	973	C	mouse	C	1	0.0088135593220339	NA	NA	0	0	Singlet	3	2	2	3	Endothelial cells	Stromal cells (ST.31-38-44-)	Endothelial cells	Endothelial_cells	Endothelial cells (LEC.CFA)	Stromal cells (ST.31-38-44-)
CTCACTGTCAACGCTA-2	C_CTCACTGTCAACGCTA	1978	1202	C	mouse	C	1	0.0161779575328615	NA	NA	0	0.0181818181818182	Singlet	3	2	2	3	Endothelial cells	Stromal cells (ST.31-38-44-)	Endothelial cells	Endothelial_cells	Stromal cells (ST.31-38-44-)	Stromal cells (ST.31-38-44-)
CTCACTGTCCAAGCCG-2	C_CTCACTGTCCAAGCCG	1763	1184	C	mouse	C	1	0.00623936471922859	NA	NA	0	0	Singlet	3	2	2	3	Endothelial cells	Stromal cells (ST.31-38-44-)	Endothelial cells	Endothelial_cells	Stromal cells (ST.31-38-44-)	Stromal cells (ST.31-38-44-)
CTCACTGTCCAGCACG-2	C_CTCACTGTCCAGCACG	1974	1310	C	mouse	C	1	0.0116514690982776	NA	NA	0	0.181818181818182	Singlet	1	0	0	1	Stromal cells	Stromal cells (ST.31-38-44-)	Endothelial cells	Endothelial_cells	B cells (proB.FrA)	Stromal cells (ST.31-38-44-)
CTCAGGGGTGCATCTA-2	C_CTCAGGGGTGCATCTA	1205	833	C	mouse	C	1	0.0024896265560166	NA	NA	0	0	Singlet	3	2	2	3	Endothelial cells	Stromal cells (ST.31-38-44-)	Endothelial cells	Endothelial_cells	Fibroblasts (FI.MTS15+)	Stromal cells (ST.31-38-44-)
CTCAGTCTCTAGCCAA-2	C_CTCAGTCTCTAGCCAA	1779	1144	C	mouse	C	1	0.0129286115795391	NA	NA	0	0.0363636363636364	Singlet	1	0	0	1	Endothelial cells	Stromal cells (ST.31-38-44-)	Endothelial cells	Endothelial_cells	Stromal cells (ST.31-38-44-)	Stromal cells (ST.31-38-44-)
CTCATGCTCCAGCAAT-2	C_CTCATGCTCCAGCAAT	1952	1226	C	mouse	C	1	0.00256147540983607	NA	NA	0	0.0727272727272727	Singlet	4	3	3	4	Endothelial cells	Stromal cells (ST.31-38-44-)	Endothelial cells	Endothelial_cells	Stromal cells (ST.31-38-44-)	Stromal cells (ST.31-38-44-)
CTCATTAAGCTTTCTT-2	C_CTCATTAAGCTTTCTT	3421	1798	C	mouse	C	1	0.00789242911429407	NA	NA	0	0.109090909090909	Singlet	7	6	6	7	Endothelial cells	Stromal cells (ST.31-38-44-)	Endothelial cells	Endothelial_cells	Stromal cells (ST.31-38-44-)	Stromal cells (ST.31-38-44-)
CTCCCAAAGTGCAACG-2	C_CTCCCAAAGTGCAACG	1366	906	C	mouse	C	1	0.00878477306002928	NA	NA	0	0	Singlet	3	2	2	3	Endothelial cells	Stromal cells (ST.31-38-44-)	Endothelial cells	Endothelial_cells	Macrophages (MF.480INT.NAIVE)	Stromal cells (ST.31-38-44-)
CTCCCAATCACACCGG-2	C_CTCCCAATCACACCGG	683	527	C	mouse	C	1	0.00292825768667643	NA	NA	0	0	Singlet	1	0	0	1	Endothelial cells	Stromal cells (ST.31-38-44-)	Endothelial cells	Endothelial_cells	Macrophages (MF.480INT.NAIVE)	Stromal cells (ST.31-38-44-)
CTCCGATAGGATTTGA-2	C_CTCCGATAGGATTTGA	1652	1072	C	mouse	C	1	0.00302663438256659	NA	NA	0	0.0545454545454545	Singlet	4	3	3	4	Endothelial cells	Stromal cells (ST.31-38-44-)	Endothelial cells	Endothelial_cells	Stromal cells (ST.31-38-44-)	Stromal cells (ST.31-38-44-)
CTCGAGGCATAGATGA-2	C_CTCGAGGCATAGATGA	1133	794	C	mouse	C	1	0.00617828773168579	NA	NA	0	0	Singlet	1	0	0	1	Endothelial cells	Stromal cells (ST.31-38-44-)	Endothelial cells	Endothelial_cells	Stromal cells (ST.31-38-44-)	Stromal cells (ST.31-38-44-)
CTGAATGAGCTGTCCG-2	C_CTGAATGAGCTGTCCG	2270	1410	C	mouse	C	1	0.00704845814977974	NA	NA	0	0.0181818181818182	Singlet	7	6	6	7	Endothelial cells	Stromal cells (ST.31-38-44-)	Endothelial cells	Endothelial_cells	Endothelial cells (LEC)	Stromal cells (ST.31-38-44-)
CTGAATGTCCCTTGTG-2	C_CTGAATGTCCCTTGTG	871	631	C	mouse	C	1	0.00918484500574053	NA	NA	0	0	Singlet	3	2	2	3	Endothelial cells	Stromal cells (ST.31-38-44-)	Endothelial cells	Endothelial_cells	Stromal cells (ST.31-38-44-)	Stromal cells (ST.31-38-44-)
CTGAGCGGTCTATGAC-2	C_CTGAGCGGTCTATGAC	1339	910	C	mouse	C	1	0.00746825989544436	NA	NA	0	0.290909090909091	Singlet	6	5	5	6	Endothelial cells	Endothelial cells (LEC)	Endothelial cells	Endothelial_cells	Endothelial cells (LEC)	Endothelial cells (LEC)
CTGAGGCAGCTACTAC-2	C_CTGAGGCAGCTACTAC	1794	1205	C	mouse	C	1	0.00836120401337793	NA	NA	0	0.309090909090909	Singlet	6	5	5	6	Endothelial cells	Endothelial cells (LEC)	Endothelial cells	Endothelial_cells	Endothelial cells (LEC)	Endothelial cells (LEC)
CTGATCCAGCTCGGCT-2	C_CTGATCCAGCTCGGCT	1669	1040	C	mouse	C	1	0.00718993409227082	NA	NA	0	0.254545454545455	Singlet	6	5	5	6	Endothelial cells	Endothelial cells (LEC)	Endothelial cells	Endothelial_cells	Endothelial cells (LEC)	Endothelial cells (LEC)
CTGATCCTCTATGTGG-2	C_CTGATCCTCTATGTGG	889	598	C	mouse	C	1	0.00562429696287964	NA	NA	0	0.0181818181818182	Singlet	1	0	0	1	Endothelial cells	Stromal cells (ST.31-38-44-)	Endothelial cells	Endothelial_cells	Macrophages (MF.480INT.NAIVE)	Stromal cells (ST.31-38-44-)
CTGCAGGAGAAAGTCT-2	C_CTGCAGGAGAAAGTCT	1637	1125	C	mouse	C	1	0.00427611484422724	NA	NA	0	0.109090909090909	Singlet	6	5	5	6	Endothelial cells	Endothelial cells (LEC)	Endothelial cells	Endothelial_cells	Endothelial cells (LEC.CFA)	Endothelial cells (LEC)
CTGCAGGAGCACTCTA-2	C_CTGCAGGAGCACTCTA	3261	1783	C	mouse	C	1	0.00306654400490647	NA	NA	0	0.0181818181818182	Singlet	3	2	2	3	Endothelial cells	Stromal cells (ST.31-38-44-)	Endothelial cells	Endothelial_cells	Macrophages (MF.480INT.NAIVE)	Stromal cells (ST.31-38-44-)
CTGCAGGGTCATCACA-2	C_CTGCAGGGTCATCACA	1173	855	C	mouse	C	1	0.00852514919011083	NA	NA	0	0.290909090909091	Singlet	6	5	5	6	Endothelial cells	Endothelial cells (LEC)	Endothelial cells	Endothelial_cells	Stromal cells (ST.31-38-44-)	Endothelial cells (LEC)
CTGCGAGCATTGCTTT-2	C_CTGCGAGCATTGCTTT	1369	919	C	mouse	C	1	0.0102264426588751	NA	NA	0	0	Singlet	1	0	0	1	Endothelial cells	Stromal cells (ST.31-38-44-)	Endothelial cells	Endothelial_cells	Endothelial cells (LEC)	Stromal cells (ST.31-38-44-)
CTGCTCAGTCTATGAC-2	C_CTGCTCAGTCTATGAC	1755	1082	C	mouse	C	1	0.00455840455840456	NA	NA	0	0.0181818181818182	Singlet	1	0	0	1	Endothelial cells	Stromal cells (ST.31-38-44-)	Endothelial cells	Endothelial_cells	Macrophages (MF.480HI.NAIVE)	Stromal cells (ST.31-38-44-)
CTGCTCAGTGATAGAT-2	C_CTGCTCAGTGATAGAT	1801	1168	C	mouse	C	1	0.0421987784564131	NA	NA	0	0.0909090909090909	Singlet	3	2	2	3	Endothelial cells	Stromal cells (ST.31-38-44-)	Endothelial cells	Endothelial_cells	Endothelial cells (LEC)	Stromal cells (ST.31-38-44-)
CTGGCAGGTCTAACTG-2	C_CTGGCAGGTCTAACTG	646	479	C	mouse	C	1	0.00464396284829721	NA	NA	0	0	Singlet	1	0	0	1	Endothelial cells	Stromal cells (ST.31-38-44-)	Endothelial cells	Endothelial_cells	Stromal cells (ST.31-38-44-)	Stromal cells (ST.31-38-44-)
CTGTAGAGTAGTTAGA-2	C_CTGTAGAGTAGTTAGA	4655	2452	C	mouse	C	1	0.00386680988184748	NA	NA	0	0.145454545454545	Singlet	3	2	2	3	Endothelial cells	Stromal cells (ST.31-38-44-)	Endothelial cells	Endothelial_cells	Stromal cells (ST.31-38-44-)	Stromal cells (ST.31-38-44-)
CTGTGAAGTACAAGTA-2	C_CTGTGAAGTACAAGTA	2503	1373	C	mouse	C	1	0.0375549340791051	NA	NA	0	0.0545454545454545	Singlet	3	2	2	3	Endothelial cells	Stromal cells (ST.31-38-44-)	Endothelial cells	Endothelial_cells	Stromal cells (ST.31-38-44-)	Stromal cells (ST.31-38-44-)
CTTCCGAAGTTACGTC-2	C_CTTCCGAAGTTACGTC	1419	947	C	mouse	C	1	0.00281888653981677	NA	NA	0	0.0181818181818182	Singlet	3	2	2	3	Endothelial cells	Stromal cells (ST.31-38-44-)	Endothelial cells	Endothelial_cells	Stromal cells (ST.31-38-44-)	Stromal cells (ST.31-38-44-)
CTTCCGAGTTTATGCG-2	C_CTTCCGAGTTTATGCG	1453	990	C	mouse	C	1	0.00344115622849277	NA	NA	0	0	Singlet	3	2	2	3	Endothelial cells	Stromal cells (ST.31-38-44-)	Endothelial cells	Endothelial_cells	Stromal cells (ST.31-38-44-)	Stromal cells (ST.31-38-44-)
CTTCCTTGTACTTGTG-2	C_CTTCCTTGTACTTGTG	1711	1145	C	mouse	C	1	0.0105201636469901	NA	NA	0	0.163636363636364	Singlet	4	3	3	4	Endothelial cells	Stromal cells (ST.31-38-44-)	Endothelial cells	Endothelial_cells	Endothelial cells (BEC)	Stromal cells (ST.31-38-44-)
CTTCGGTGTTGTGCAT-2	C_CTTCGGTGTTGTGCAT	1519	1017	C	mouse	C	1	0.00197498354180382	NA	NA	0	0.0181818181818182	Singlet	3	2	2	3	Endothelial cells	Stromal cells (ST.31-38-44-)	Endothelial cells	Endothelial_cells	Macrophages (MF.480INT.NAIVE)	Stromal cells (ST.31-38-44-)
CTTGAGACAACGACTT-2	C_CTTGAGACAACGACTT	2405	1371	C	mouse	C	1	0.00249480249480249	NA	NA	0	0.0363636363636364	Singlet	4	3	3	4	Endothelial cells	Stromal cells (ST.31-38-44-)	Endothelial cells	Endothelial_cells	Stromal cells (ST.31-38-44-)	Stromal cells (ST.31-38-44-)
CTTGATTAGACTTCAC-2	C_CTTGATTAGACTTCAC	2179	1342	C	mouse	C	1	0.0123910050481872	NA	NA	0	0.0363636363636364	Singlet	3	2	2	3	Endothelial cells	Stromal cells (ST.31-38-44-)	Endothelial cells	Endothelial_cells	Stromal cells (ST.31-38-44-)	Stromal cells (ST.31-38-44-)
GAAACCTTCGACTCCT-2	C_GAAACCTTCGACTCCT	1988	1206	C	mouse	C	1	0.00251509054325956	NA	NA	0	0	Singlet	3	2	2	3	Endothelial cells	Stromal cells (ST.31-38-44-)	Endothelial cells	Endothelial_cells	Endothelial cells (BEC)	Stromal cells (ST.31-38-44-)
GAAATGATCCGCTAGG-2	C_GAAATGATCCGCTAGG	1337	986	C	mouse	C	1	0.00598354525056096	NA	NA	0	0.127272727272727	Singlet	1	0	0	1	Stromal cells	Stromal cells (ST.31-38-44-)	Endothelial cells	Endothelial_cells	Stromal cells (ST.31-38-44-)	Stromal cells (ST.31-38-44-)
GAAATGATCTTGTGCC-2	C_GAAATGATCTTGTGCC	1979	1212	C	mouse	C	1	0.0778170793329965	NA	NA	0	0.0727272727272727	Singlet	3	2	2	3	Endothelial cells	Stromal cells (ST.31-38-44-)	Endothelial cells	Endothelial_cells	Stromal cells (ST.31-38-44-)	Stromal cells (ST.31-38-44-)
GAACACTGTACACTCA-2	C_GAACACTGTACACTCA	1031	689	C	mouse	C	1	0.0135790494665373	NA	NA	0	0.0181818181818182	Singlet	1	0	0	1	Fibroblasts	Stromal cells (ST.31-38-44-)	Endothelial cells	Endothelial_cells	Stromal cells (ST.31-38-44-)	Stromal cells (ST.31-38-44-)
GAAGCCCTCAGATGCT-2	C_GAAGCCCTCAGATGCT	1413	1010	C	mouse	C	1	0.0127388535031847	NA	NA	0	0.272727272727273	Singlet	6	5	5	6	Endothelial cells	Endothelial cells (LEC)	Endothelial cells	Endothelial_cells	Endothelial cells (LEC)	Endothelial cells (LEC)
GAAGCGATCAACTCTT-2	C_GAAGCGATCAACTCTT	1088	770	C	mouse	C	1	0.00827205882352941	NA	NA	0	0.0909090909090909	Singlet	6	5	5	6	Endothelial cells	Endothelial cells (LEC)	Endothelial cells	Endothelial_cells	Endothelial cells (LEC.CFA)	Endothelial cells (LEC)
GAATAGAGTATCGAAA-2	C_GAATAGAGTATCGAAA	1612	1077	C	mouse	C	1	0.00682382133995037	NA	NA	0	0	Singlet	3	2	2	3	Endothelial cells	Stromal cells (ST.31-38-44-)	Endothelial cells	Endothelial_cells	Stromal cells (ST.31-38-44-)	Stromal cells (ST.31-38-44-)
GAATCACGTATTGACC-2	C_GAATCACGTATTGACC	1782	1159	C	mouse	C	1	0.00505050505050505	NA	NA	0	0	Singlet	3	2	2	3	Endothelial cells	Stromal cells (ST.31-38-44-)	Endothelial cells	Endothelial_cells	Stromal cells (ST.31-38-44-)	Stromal cells (ST.31-38-44-)
GACACGCAGACCCGCT-2	C_GACACGCAGACCCGCT	1944	1190	C	mouse	C	1	0.00874485596707819	NA	NA	0	0.0363636363636364	Singlet	3	2	2	3	Endothelial cells	Stromal cells (ST.31-38-44-)	Endothelial cells	Endothelial_cells	Endothelial cells (BEC)	Stromal cells (ST.31-38-44-)
GACAGCCTCGCCAACG-2	C_GACAGCCTCGCCAACG	2477	1671	C	mouse	C	1	0.00242228502220428	NA	NA	0	0.0363636363636364	Singlet	4	3	3	4	Endothelial cells	Stromal cells (ST.31-38-44-)	Endothelial cells	Endothelial_cells	Stromal cells (ST.31-38-44-)	Stromal cells (ST.31-38-44-)
GACCAATAGTGTAGTA-2	C_GACCAATAGTGTAGTA	1856	1153	C	mouse	C	1	0.00862068965517241	NA	NA	0	0	Singlet	3	2	2	3	Endothelial cells	Stromal cells (ST.31-38-44-)	Endothelial cells	Endothelial_cells	Endothelial cells (LEC)	Stromal cells (ST.31-38-44-)
GACCGTGGTTGTTGCA-2	C_GACCGTGGTTGTTGCA	1183	798	C	mouse	C	1	0.0118343195266272	NA	NA	0	0	Singlet	1	0	0	1	Endothelial cells	Stromal cells (ST.31-38-44-)	Endothelial cells	Endothelial_cells	Macrophages (MF.480INT.NAIVE)	Stromal cells (ST.31-38-44-)
GACCGTGTCTGGGTCG-2	C_GACCGTGTCTGGGTCG	688	512	C	mouse	C	1	0.00436046511627907	NA	NA	0	0.0181818181818182	Singlet	1	0	0	1	Endothelial cells	Stromal cells (ST.31-38-44-)	Endothelial cells	Endothelial_cells	Endothelial cells (BEC)	Stromal cells (ST.31-38-44-)
GACGTTAAGTATGGCG-2	C_GACGTTAAGTATGGCG	1854	1209	C	mouse	C	1	0.00539374325782093	NA	NA	0	0.0727272727272727	Singlet	7	6	6	7	Endothelial cells	Stromal cells (ST.31-38-44-)	Endothelial cells	Endothelial_cells	Endothelial cells (LEC.CFA)	Stromal cells (ST.31-38-44-)
GACGTTATCCTGATAG-2	C_GACGTTATCCTGATAG	1160	808	C	mouse	C	1	0.00517241379310345	NA	NA	0	0	Singlet	3	2	2	3	Endothelial cells	Stromal cells (ST.31-38-44-)	Endothelial cells	Endothelial_cells	Stromal cells (ST.31-38-44-)	Stromal cells (ST.31-38-44-)
GACTATGGTGATTCTG-2	C_GACTATGGTGATTCTG	2173	1341	C	mouse	C	1	0.0179475379659457	NA	NA	0	0.0727272727272727	Singlet	4	3	3	4	Endothelial cells	Stromal cells (ST.31-38-44-)	Endothelial cells	Endothelial_cells	Stromal cells (ST.31-38-44-)	Stromal cells (ST.31-38-44-)
GACTATGTCATTTACC-2	C_GACTATGTCATTTACC	1377	909	C	mouse	C	1	0.00435729847494553	NA	NA	0	0.0181818181818182	Singlet	1	0	0	1	Endothelial cells	Stromal cells (ST.31-38-44-)	Endothelial cells	Endothelial_cells	Endothelial cells (BEC)	Stromal cells (ST.31-38-44-)
GACTCAAAGAGCATCG-2	C_GACTCAAAGAGCATCG	1289	904	C	mouse	C	1	0.00775795190069822	NA	NA	0	0.0545454545454545	Singlet	6	5	5	6	Endothelial cells	Endothelial cells (LEC)	Endothelial cells	Endothelial_cells	Stromal cells (ST.31-38-44-)	Endothelial cells (LEC)
GACTCTCCATTGACAC-2	C_GACTCTCCATTGACAC	2621	1432	C	mouse	C	1	0.00686760778328882	NA	NA	0	0.0363636363636364	Singlet	4	3	3	4	Endothelial cells	Stromal cells (ST.31-38-44-)	Endothelial cells	Endothelial_cells	Stromal cells (ST.31-38-44-)	Stromal cells (ST.31-38-44-)
GACTGATAGCTGGCCT-2	C_GACTGATAGCTGGCCT	4175	2264	C	mouse	C	1	0.00311377245508982	NA	NA	0	0.327272727272727	Singlet	1	0	0	1	Endothelial cells	Stromal cells (ST.31-38-44-)	Endothelial cells	Endothelial_cells	Endothelial cells (BEC)	Stromal cells (ST.31-38-44-)
GAGAAATTCTCGAGTA-2	C_GAGAAATTCTCGAGTA	1877	1211	C	mouse	C	1	0.00852424080980288	NA	NA	0	0	Singlet	3	2	2	3	Endothelial cells	Stromal cells (ST.31-38-44-)	Endothelial cells	Endothelial_cells	Macrophages (MF.480INT.NAIVE)	Stromal cells (ST.31-38-44-)
GAGACCCCATACACCA-2	C_GAGACCCCATACACCA	1611	1068	C	mouse	C	1	0.00496585971446307	NA	NA	0	0	Singlet	3	2	2	3	Endothelial cells	Stromal cells (ST.31-38-44-)	Endothelial cells	Endothelial_cells	Stromal cells (ST.31-38-44-)	Stromal cells (ST.31-38-44-)
GAGACTTAGGGATCTG-2	C_GAGACTTAGGGATCTG	4318	2437	C	mouse	C	1	0.0118110236220472	NA	NA	0	0.254545454545455	Singlet	4	3	3	4	Endothelial cells	Stromal cells (ST.31-38-44-)	Endothelial cells	Endothelial_cells	Stromal cells (ST.31-38-44-)	Stromal cells (ST.31-38-44-)
GAGAGGTGTTTGAACC-2	C_GAGAGGTGTTTGAACC	1466	1024	C	mouse	C	1	0.0129604365620737	NA	NA	0	0	Singlet	3	2	2	3	Endothelial cells	Stromal cells (ST.31-38-44-)	Endothelial cells	Endothelial_cells	Monocytes (MO.6C+II+)	Stromal cells (ST.31-38-44-)
GAGGCAACAGTCAGAG-2	C_GAGGCAACAGTCAGAG	1203	848	C	mouse	C	1	0.0058187863674148	NA	NA	0	0	Singlet	3	2	2	3	Endothelial cells	Stromal cells (ST.31-38-44-)	Endothelial cells	Endothelial_cells	Fibroblasts (FI.MTS15+)	Stromal cells (ST.31-38-44-)
GAGGCCTGTACTCAAC-2	C_GAGGCCTGTACTCAAC	1889	1205	C	mouse	C	1	0.00264690312334569	NA	NA	0	0	Singlet	3	2	2	3	Endothelial cells	Stromal cells (ST.31-38-44-)	Endothelial cells	Endothelial_cells	Stromal cells (ST.31-38-44-)	Stromal cells (ST.31-38-44-)
GAGGGATCATCTGCGG-2	C_GAGGGATCATCTGCGG	1643	1084	C	mouse	C	1	0.000608642726719416	NA	NA	0	0.0181818181818182	Singlet	3	2	2	3	Endothelial cells	Stromal cells (ST.31-38-44-)	Endothelial cells	Endothelial_cells	Stromal cells (ST.31-38-44-)	Stromal cells (ST.31-38-44-)
GAGGGATGTATTCCTT-2	C_GAGGGATGTATTCCTT	1803	1111	C	mouse	C	1	0.00443704936217415	NA	NA	0	0	Singlet	3	2	2	3	Endothelial cells	Stromal cells (ST.31-38-44-)	Endothelial cells	Endothelial_cells	Stromal cells (ST.31-38-44-)	Stromal cells (ST.31-38-44-)
GAGGGATGTGATTCTG-2	C_GAGGGATGTGATTCTG	2071	1328	C	mouse	C	1	0.00965717044905843	NA	NA	0	0.0545454545454545	Singlet	7	6	6	7	Endothelial cells	Stromal cells (ST.31-38-44-)	Endothelial cells	Endothelial_cells	Stromal cells (ST.31-38-44-)	Stromal cells (ST.31-38-44-)
GAGTCATAGAACCCGA-2	C_GAGTCATAGAACCCGA	3428	1402	C	mouse	C	1	0.0767211201866978	NA	NA	0	0.0727272727272727	Singlet	3	2	2	3	Endothelial cells	Stromal cells (ST.31-38-44-)	Endothelial cells	Endothelial_cells	Stromal cells (ST.31-38-44-)	Stromal cells (ST.31-38-44-)
GAGTCATAGGTTCTAC-2	C_GAGTCATAGGTTCTAC	3154	1803	C	mouse	C	1	0.000951173113506658	NA	NA	0	0.236363636363636	Singlet	6	5	5	6	Endothelial cells	Endothelial cells (LEC)	Endothelial cells	Endothelial_cells	Endothelial cells (LEC.CFA)	Endothelial cells (LEC)
GAGTCATCACTGCTTC-2	C_GAGTCATCACTGCTTC	2040	1294	C	mouse	C	1	0.0053921568627451	NA	NA	0	0.127272727272727	Singlet	3	2	2	3	Endothelial cells	Stromal cells (ST.31-38-44-)	Endothelial cells	Endothelial_cells	Endothelial cells (BEC)	Stromal cells (ST.31-38-44-)
GAGTCATCAGTGGCTC-2	C_GAGTCATCAGTGGCTC	822	584	C	mouse	C	1	0.0194647201946472	NA	NA	0	0	Singlet	1	0	0	1	Endothelial cells	Stromal cells (ST.31-38-44-)	Endothelial cells	Endothelial_cells	Stromal cells (ST.31-38-44-)	Stromal cells (ST.31-38-44-)
GAGTCATTCGTGCACG-2	C_GAGTCATTCGTGCACG	1396	1008	C	mouse	C	1	0.0114613180515759	NA	NA	0	0.2	Singlet	1	0	0	1	Endothelial cells	Stromal cells (ST.31-38-44-)	Endothelial cells	Endothelial_cells	Fibroblasts (FI.MTS15+)	Stromal cells (ST.31-38-44-)
GAGTCTAAGACGCAGT-2	C_GAGTCTAAGACGCAGT	1778	1159	C	mouse	C	1	0.0061867266591676	NA	NA	0	0.109090909090909	Singlet	4	3	3	4	Endothelial cells	Stromal cells (ST.31-38-44-)	Endothelial cells	Endothelial_cells	Stromal cells (ST.31-38-44-)	Stromal cells (ST.31-38-44-)
GATAGAAGTCACTCTC-2	C_GATAGAAGTCACTCTC	3354	1755	C	mouse	C	1	0.0035778175313059	NA	NA	0	0.127272727272727	Singlet	4	3	3	4	Endothelial cells	Stromal cells (ST.31-38-44-)	Endothelial cells	Endothelial_cells	Endothelial cells (LEC.CFA)	Stromal cells (ST.31-38-44-)
GATCACAGTTGAAGTA-2	C_GATCACAGTTGAAGTA	1223	830	C	mouse	C	1	0.0253475061324612	NA	NA	0	0	Singlet	3	2	2	3	Endothelial cells	Stromal cells (ST.31-38-44-)	Endothelial cells	Endothelial_cells	Stromal cells (ST.31-38-44-)	Stromal cells (ST.31-38-44-)
GATGACTCACTACCGG-2	C_GATGACTCACTACCGG	1384	924	C	mouse	C	1	0.00289017341040462	NA	NA	0	0.127272727272727	Singlet	6	5	5	6	Endothelial cells	Endothelial cells (LEC)	Endothelial cells	Endothelial_cells	Macrophages (MF.480HI.NAIVE)	Endothelial cells (LEC)
GATGATCTCTCACGAA-2	C_GATGATCTCTCACGAA	838	583	C	mouse	C	1	0.00596658711217184	NA	NA	0	0.0181818181818182	Singlet	1	0	0	1	Endothelial cells	Stromal cells (ST.31-38-44-)	Endothelial cells	Endothelial_cells	Stromal cells (ST.31-38-44-)	Stromal cells (ST.31-38-44-)
GATGGAGAGCATAGGC-2	C_GATGGAGAGCATAGGC	1644	1128	C	mouse	C	1	0.00790754257907543	NA	NA	0	0.309090909090909	Singlet	6	5	5	6	Endothelial cells	Endothelial cells (LEC)	Endothelial cells	Endothelial_cells	Endothelial cells (LEC)	Endothelial cells (LEC)
GATGTTGAGCCACTCG-2	C_GATGTTGAGCCACTCG	1513	975	C	mouse	C	1	0.00330469266358229	NA	NA	0	0	Singlet	3	2	2	3	Endothelial cells	Stromal cells (ST.31-38-44-)	Endothelial cells	Endothelial_cells	Stromal cells (ST.31-38-44-)	Stromal cells (ST.31-38-44-)
GATGTTGGTCCAACGC-2	C_GATGTTGGTCCAACGC	3327	1711	C	mouse	C	1	0.00631199278629396	NA	NA	0	0.0181818181818182	Singlet	3	2	2	3	Endothelial cells	Stromal cells (ST.31-38-44-)	Endothelial cells	Endothelial_cells	Macrophages (MF.480INT.NAIVE)	Stromal cells (ST.31-38-44-)
GCAACATTCAGGTAAA-2	C_GCAACATTCAGGTAAA	4437	2242	C	mouse	C	1	0.0148749154834348	NA	NA	0	0.163636363636364	Singlet	4	3	3	4	Endothelial cells	Stromal cells (ST.31-38-44-)	Endothelial cells	Endothelial_cells	Endothelial cells (BEC)	Stromal cells (ST.31-38-44-)
GCACATACATCTGTTT-2	C_GCACATACATCTGTTT	1302	849	C	mouse	C	1	0.00921658986175115	NA	NA	0	0.0727272727272727	Singlet	4	3	3	4	Endothelial cells	Stromal cells (ST.31-38-44-)	Endothelial cells	Endothelial_cells	Stromal cells (ST.31-38-44-)	Stromal cells (ST.31-38-44-)
GCACATAGTAGCTTTG-2	C_GCACATAGTAGCTTTG	2269	1354	C	mouse	C	1	0.00572939620978405	NA	NA	0	0.0545454545454545	Singlet	4	3	3	4	Endothelial cells	Stromal cells (ST.31-38-44-)	Endothelial cells	Endothelial_cells	Stromal cells (ST.31-38-44-)	Stromal cells (ST.31-38-44-)
GCACATAGTCGTGGTC-2	C_GCACATAGTCGTGGTC	1069	728	C	mouse	C	1	0.0374181478016838	NA	NA	0	0.0181818181818182	Singlet	1	0	0	1	Endothelial cells	Stromal cells (ST.31-38-44-)	Endothelial cells	Endothelial_cells	Stromal cells (ST.31-38-44-)	Stromal cells (ST.31-38-44-)
GCACATATCTCAGTCC-2	C_GCACATATCTCAGTCC	2597	1550	C	mouse	C	1	0.00269541778975741	NA	NA	0	0.145454545454545	Singlet	4	3	3	4	Endothelial cells	Stromal cells (ST.31-38-44-)	Endothelial cells	Endothelial_cells	Endothelial cells (BEC)	Stromal cells (ST.31-38-44-)
GCACGGTTCATCTCTA-2	C_GCACGGTTCATCTCTA	2440	1408	C	mouse	C	1	0.0155737704918033	NA	NA	0	0	Singlet	3	2	2	3	Endothelial cells	Stromal cells (ST.31-38-44-)	Endothelial cells	Endothelial_cells	Stromal cells (ST.31-38-44-)	Stromal cells (ST.31-38-44-)
GCACTAAAGCCGGAAT-2	C_GCACTAAAGCCGGAAT	923	683	C	mouse	C	1	0.00650054171180932	NA	NA	0	0.0363636363636364	Singlet	4	3	3	4	Endothelial cells	Stromal cells (ST.31-38-44-)	Endothelial cells	Endothelial_cells	Endothelial cells (LEC)	Stromal cells (ST.31-38-44-)
GCAGCCACACGAAAGC-2	C_GCAGCCACACGAAAGC	2392	1485	C	mouse	C	1	0.00501672240802676	NA	NA	0	0	Singlet	3	2	2	3	Endothelial cells	Stromal cells (ST.31-38-44-)	Endothelial cells	Endothelial_cells	Endothelial cells (BEC)	Stromal cells (ST.31-38-44-)
GCATTAGTCTACAGGT-2	C_GCATTAGTCTACAGGT	625	459	C	mouse	C	1	0.0176	NA	NA	0	0	Singlet	1	0	0	1	Endothelial cells	Stromal cells (ST.31-38-44-)	Endothelial cells	Endothelial_cells	Stromal cells (ST.31-38-44-)	Stromal cells (ST.31-38-44-)
GCCATGGCAAACTAAG-2	C_GCCATGGCAAACTAAG	2495	1456	C	mouse	C	1	0.00440881763527054	NA	NA	0	0	Singlet	3	2	2	3	Endothelial cells	Stromal cells (ST.31-38-44-)	Endothelial cells	Endothelial_cells	Endothelial cells (LEC.CFA)	Stromal cells (ST.31-38-44-)
GCCCAGACAAAGTATG-2	C_GCCCAGACAAAGTATG	703	526	C	mouse	C	1	0.00711237553342817	NA	NA	0	0	Singlet	1	0	0	1	Endothelial cells	Stromal cells (ST.31-38-44-)	Endothelial cells	Endothelial_cells	Macrophages (MF.480HI.NAIVE)	Stromal cells (ST.31-38-44-)
GCCGTGAAGAATCTAG-2	C_GCCGTGAAGAATCTAG	1125	750	C	mouse	C	1	0.0151111111111111	NA	NA	0	0.0727272727272727	Singlet	4	3	3	4	Endothelial cells	Stromal cells (ST.31-38-44-)	Endothelial cells	Endothelial_cells	Stromal cells (ST.31-38-44-)	Stromal cells (ST.31-38-44-)
GCGAGAAGTCATAACC-2	C_GCGAGAAGTCATAACC	1569	1043	C	mouse	C	1	0.00573613766730402	NA	NA	0	0.0363636363636364	Singlet	3	2	2	3	Endothelial cells	Stromal cells (ST.31-38-44-)	Endothelial cells	Endothelial_cells	Stromal cells (ST.31-38-44-)	Stromal cells (ST.31-38-44-)
GCGATCGGTTTGGAAA-2	C_GCGATCGGTTTGGAAA	1261	805	C	mouse	C	1	0.0182394924662966	NA	NA	0	0.0727272727272727	Singlet	4	3	3	4	Endothelial cells	Stromal cells (ST.31-38-44-)	Endothelial cells	Endothelial_cells	Endothelial cells (LEC.CFA)	Stromal cells (ST.31-38-44-)
GCGGATCCACTGGCGT-2	C_GCGGATCCACTGGCGT	1778	1146	C	mouse	C	1	0.00337457817772778	NA	NA	0	0.0545454545454545	Singlet	4	3	3	4	Endothelial cells	Stromal cells (ST.31-38-44-)	Endothelial cells	Endothelial_cells	Stromal cells (ST.31-38-44-)	Stromal cells (ST.31-38-44-)
GCGTGCATCATCTCTA-2	C_GCGTGCATCATCTCTA	1110	810	C	mouse	C	1	0.0036036036036036	NA	NA	0	0.145454545454545	Singlet	6	5	5	6	Endothelial cells	Endothelial cells (LEC)	Endothelial cells	Endothelial_cells	Stromal cells (ST.31-38-44-)	Endothelial cells (LEC)
GCTACCTGTCCGTTTC-2	C_GCTACCTGTCCGTTTC	1081	734	C	mouse	C	1	0.00925069380203515	NA	NA	0	0.0181818181818182	Singlet	1	0	0	1	Endothelial cells	Stromal cells (ST.31-38-44-)	Endothelial cells	Endothelial_cells	Stromal cells (ST.31-38-44-)	Stromal cells (ST.31-38-44-)
GCTACCTTCAGTGATC-2	C_GCTACCTTCAGTGATC	1716	1070	C	mouse	C	1	0.00291375291375291	NA	NA	0	0	Singlet	3	2	2	3	Endothelial cells	Stromal cells (ST.31-38-44-)	Endothelial cells	Endothelial_cells	Macrophages (MF.480HI.NAIVE)	Stromal cells (ST.31-38-44-)
GCTCAAAGTACTGACT-2	C_GCTCAAAGTACTGACT	2614	1525	C	mouse	C	1	0.00420811017597552	NA	NA	0	0.0909090909090909	Singlet	4	3	3	4	Endothelial cells	Stromal cells (ST.31-38-44-)	Endothelial cells	Endothelial_cells	Stromal cells (ST.31-38-44-)	Stromal cells (ST.31-38-44-)
GCTGAATCAAGACTGG-2	C_GCTGAATCAAGACTGG	1549	860	C	mouse	C	1	0.0342156229825694	NA	NA	0	0.0363636363636364	Singlet	1	0	0	1	Endothelial cells	Stromal cells (ST.31-38-44-)	Endothelial cells	Endothelial_cells	Stromal cells (ST.31-38-44-)	Stromal cells (ST.31-38-44-)
GCTGCAGCACCTGATA-2	C_GCTGCAGCACCTGATA	1037	687	C	mouse	C	1	0.0077145612343298	NA	NA	0	0	Singlet	1	0	0	1	Endothelial cells	Stromal cells (ST.31-38-44-)	Endothelial cells	Endothelial_cells	Stromal cells (ST.31-38-44-)	Stromal cells (ST.31-38-44-)
GCTGGGTGTACTAAGA-2	C_GCTGGGTGTACTAAGA	1595	974	C	mouse	C	1	0.0445141065830721	NA	NA	0	0.127272727272727	Singlet	1	0	0	1	Endothelial cells	Stromal cells (ST.31-38-44-)	Endothelial cells	Endothelial_cells	Stem cells (SC.STSL)	Stromal cells (ST.31-38-44-)
GCTTTCGCATGGCGCT-2	C_GCTTTCGCATGGCGCT	1238	910	C	mouse	C	1	0.00969305331179321	NA	NA	0	0.0181818181818182	Singlet	4	3	3	4	Endothelial cells	Stromal cells (ST.31-38-44-)	Endothelial cells	Endothelial_cells	Stromal cells (ST.31-38-44-)	Stromal cells (ST.31-38-44-)
GGAAGTGGTCTTCCGT-2	C_GGAAGTGGTCTTCCGT	2392	1532	C	mouse	C	1	0.00459866220735786	NA	NA	0	0.0909090909090909	Singlet	1	0	0	1	Endothelial cells	Stromal cells (ST.31-38-44-)	Endothelial cells	Endothelial_cells	Endothelial cells (BEC)	Stromal cells (ST.31-38-44-)
GGACGTCTCGTCTCAC-2	C_GGACGTCTCGTCTCAC	1080	780	C	mouse	C	1	0.00648148148148148	NA	NA	0	0	Singlet	3	2	2	3	Endothelial cells	Stromal cells (ST.31-38-44-)	Endothelial cells	Endothelial_cells	Stem cells (SC.STSL)	Stromal cells (ST.31-38-44-)
GGAGAACAGTGAATAC-2	C_GGAGAACAGTGAATAC	1469	1028	C	mouse	C	1	0.00340367597004765	NA	NA	0	0	Singlet	3	2	2	3	Endothelial cells	Stromal cells (ST.31-38-44-)	Endothelial cells	Endothelial_cells	Stromal cells (ST.31-38-44-)	Stromal cells (ST.31-38-44-)
GGAGATGTCGAGCCTG-2	C_GGAGATGTCGAGCCTG	1109	808	C	mouse	C	1	0.00901713255184851	NA	NA	0	0	Singlet	3	2	2	3	Endothelial cells	Stromal cells (ST.31-38-44-)	Endothelial cells	Endothelial_cells	Stromal cells (ST.31-38-44-)	Stromal cells (ST.31-38-44-)
GGAGGATCATTAAGCC-2	C_GGAGGATCATTAAGCC	1706	1112	C	mouse	C	1	0.00468933177022274	NA	NA	0	0.0181818181818182	Singlet	3	2	2	3	Endothelial cells	Stromal cells (ST.31-38-44-)	Endothelial cells	Endothelial_cells	Macrophages (MF.480INT.NAIVE)	Stromal cells (ST.31-38-44-)
GGAGGATGTCCAAAGG-2	C_GGAGGATGTCCAAAGG	967	654	C	mouse	C	1	0.0341261633919338	NA	NA	0	0.0545454545454545	Singlet	1	0	0	1	Endothelial cells	Stromal cells (ST.31-38-44-)	Endothelial cells	Endothelial_cells	Stromal cells (ST.31-38-44-)	Stromal cells (ST.31-38-44-)
GGAGGATTCCATCACC-2	C_GGAGGATTCCATCACC	1217	821	C	mouse	C	1	0.0057518488085456	NA	NA	0	0	Singlet	3	2	2	3	Endothelial cells	Stromal cells (ST.31-38-44-)	Endothelial cells	Endothelial_cells	Endothelial cells (LEC.CFA)	Stromal cells (ST.31-38-44-)
GGAGGATTCTTGAACG-2	C_GGAGGATTCTTGAACG	1486	987	C	mouse	C	1	0.00471063257065949	NA	NA	0	0.290909090909091	Singlet	6	5	5	6	Endothelial cells	Endothelial cells (LEC)	Endothelial cells	Endothelial_cells	Endothelial cells (LEC.CFA)	Endothelial cells (LEC)
GGAGGTACAAATAAGC-2	C_GGAGGTACAAATAAGC	2600	1484	C	mouse	C	1	0.01	NA	NA	0	0.0363636363636364	Singlet	4	3	3	4	Endothelial cells	Stromal cells (ST.31-38-44-)	Endothelial cells	Endothelial_cells	Endothelial cells (BEC)	Stromal cells (ST.31-38-44-)
GGATCTATCAAGTCGT-2	C_GGATCTATCAAGTCGT	951	662	C	mouse	C	1	0.00525762355415352	NA	NA	0	0.0363636363636364	Singlet	1	0	0	1	Endothelial cells	Stromal cells (ST.31-38-44-)	Endothelial cells	Endothelial_cells	DC (DC.103-11B+24+)	Stromal cells (ST.31-38-44-)
GGATGTTCAAATCAAG-2	C_GGATGTTCAAATCAAG	996	774	C	mouse	C	1	0.00301204819277108	NA	NA	0	0.0909090909090909	Singlet	1	0	0	1	Stromal cells	Stromal cells (ST.31-38-44-)	Endothelial cells	Endothelial_cells	Stromal cells (ST.31-38-44-)	Stromal cells (ST.31-38-44-)
GGATGTTGTCGTCTCT-2	C_GGATGTTGTCGTCTCT	819	604	C	mouse	C	1	0.00854700854700855	NA	NA	0	0.0181818181818182	Singlet	1	0	0	1	Endothelial cells	Stromal cells (ST.31-38-44-)	Endothelial cells	Endothelial_cells	Stromal cells (ST.31-38-44-)	Stromal cells (ST.31-38-44-)
GGCAGTCTCATGGAGG-2	C_GGCAGTCTCATGGAGG	1098	804	C	mouse	C	1	0.00364298724954463	NA	NA	0	0.0545454545454545	Singlet	4	3	3	4	Endothelial cells	Stromal cells (ST.31-38-44-)	Endothelial cells	Endothelial_cells	Stem cells (SC.STSL)	Stromal cells (ST.31-38-44-)
GGCTTGGAGCATCCCG-2	C_GGCTTGGAGCATCCCG	1151	788	C	mouse	C	1	0.00347523892267593	NA	NA	0	0.0363636363636364	Singlet	1	0	0	1	Endothelial cells	Stromal cells (ST.31-38-44-)	Endothelial cells	Endothelial_cells	Stromal cells (ST.31-38-44-)	Stromal cells (ST.31-38-44-)
GGCTTGGGTGTGGACA-2	C_GGCTTGGGTGTGGACA	1171	817	C	mouse	C	1	0.00683176771989752	NA	NA	0	0	Singlet	3	2	2	3	Endothelial cells	Stromal cells (ST.31-38-44-)	Endothelial cells	Endothelial_cells	Stromal cells (ST.31-38-44-)	Stromal cells (ST.31-38-44-)
GGGACAAGTTGCTAGT-2	C_GGGACAAGTTGCTAGT	1314	917	C	mouse	C	1	0.0076103500761035	NA	NA	0	0	Singlet	3	2	2	3	Endothelial cells	Stromal cells (ST.31-38-44-)	Endothelial cells	Endothelial_cells	Stromal cells (ST.31-38-44-)	Stromal cells (ST.31-38-44-)
GGGACCTCAGATGCGA-2	C_GGGACCTCAGATGCGA	2000	1219	C	mouse	C	1	0.006	NA	NA	0	0.0363636363636364	Singlet	4	3	3	4	Endothelial cells	Stromal cells (ST.31-38-44-)	Endothelial cells	Endothelial_cells	Fibroblasts (FI.MTS15+)	Stromal cells (ST.31-38-44-)
GGGAGTACAGCCATTA-2	C_GGGAGTACAGCCATTA	1474	968	C	mouse	C	1	0.0128900949796472	NA	NA	0	0.0363636363636364	Singlet	3	2	2	3	Endothelial cells	Stromal cells (ST.31-38-44-)	Endothelial cells	Endothelial_cells	Macrophages (MF.480HI.NAIVE)	Stromal cells (ST.31-38-44-)
GGGATGAAGCCTAGGA-2	C_GGGATGAAGCCTAGGA	1329	904	C	mouse	C	1	0.00601956358164033	NA	NA	0	0	Singlet	3	2	2	3	Endothelial cells	Stromal cells (ST.31-38-44-)	Endothelial cells	Endothelial_cells	Macrophages (MF.480HI.NAIVE)	Stromal cells (ST.31-38-44-)
GGGATGAAGCTCGAAG-2	C_GGGATGAAGCTCGAAG	1928	1292	C	mouse	C	1	0.00570539419087137	NA	NA	0	0.127272727272727	Singlet	1	0	0	1	Neutrophils	Stromal cells (ST.31-38-44-)	Endothelial cells	Endothelial_cells	Macrophages (MF)	Stromal cells (ST.31-38-44-)
GGGCCATGTGTCTTCC-2	C_GGGCCATGTGTCTTCC	640	472	C	mouse	C	1	0.003125	NA	NA	0	0	Singlet	1	0	0	1	Endothelial cells	Stromal cells (ST.31-38-44-)	Endothelial cells	Endothelial_cells	Fibroblasts (FI.MTS15+)	Stromal cells (ST.31-38-44-)
GGGCCATTCAGCTTGA-2	C_GGGCCATTCAGCTTGA	1803	1126	C	mouse	C	1	0.00166389351081531	NA	NA	0	0	Singlet	3	2	2	3	Endothelial cells	Stromal cells (ST.31-38-44-)	Endothelial cells	Endothelial_cells	Stromal cells (ST.31-38-44-)	Stromal cells (ST.31-38-44-)
GGGCTACAGTCCCAAT-2	C_GGGCTACAGTCCCAAT	3009	1866	C	mouse	C	1	0.0069790628115653	NA	NA	0	0.145454545454545	Singlet	4	3	3	4	Endothelial cells	Stromal cells (ST.31-38-44-)	Endothelial cells	Endothelial_cells	Stromal cells (ST.31-38-44-)	Stromal cells (ST.31-38-44-)
GGGCTACGTGCTCCGA-2	C_GGGCTACGTGCTCCGA	1058	744	C	mouse	C	1	0.00472589792060491	NA	NA	0	0.0363636363636364	Singlet	4	3	3	4	Endothelial cells	Stromal cells (ST.31-38-44-)	Endothelial cells	Endothelial_cells	Stromal cells (ST.31-38-44-)	Stromal cells (ST.31-38-44-)
GGGCTCAGTTTGGGAG-2	C_GGGCTCAGTTTGGGAG	2752	1511	C	mouse	C	1	0.0737645348837209	NA	NA	0	0.145454545454545	Singlet	3	2	2	3	Endothelial cells	Stromal cells (ST.31-38-44-)	Endothelial cells	Endothelial_cells	Stromal cells (ST.31-38-44-)	Stromal cells (ST.31-38-44-)
GGGTATTAGCTGACCC-2	C_GGGTATTAGCTGACCC	1541	995	C	mouse	C	1	0.00324464633354964	NA	NA	0	0	Singlet	3	2	2	3	Endothelial cells	Stromal cells (ST.31-38-44-)	Endothelial cells	Endothelial_cells	Fibroblasts (FI.MTS15+)	Stromal cells (ST.31-38-44-)
GGGTCACAGACGCCCT-2	C_GGGTCACAGACGCCCT	1524	987	C	mouse	C	1	0.00328083989501312	NA	NA	0	0	Singlet	3	2	2	3	Endothelial cells	Stromal cells (ST.31-38-44-)	Endothelial cells	Endothelial_cells	Stromal cells (ST.31-38-44-)	Stromal cells (ST.31-38-44-)
GGGTCACGTTGCTAGT-2	C_GGGTCACGTTGCTAGT	1477	959	C	mouse	C	1	0.017603249830738	NA	NA	0	0	Singlet	3	2	2	3	Endothelial cells	Stromal cells (ST.31-38-44-)	Endothelial cells	Endothelial_cells	Stromal cells (ST.31-38-44-)	Stromal cells (ST.31-38-44-)
GGGTCTGAGATGTTCC-2	C_GGGTCTGAGATGTTCC	1493	998	C	mouse	C	1	0.0120562625586068	NA	NA	0	0	Singlet	4	3	3	4	Endothelial cells	Stromal cells (ST.31-38-44-)	Endothelial cells	Endothelial_cells	Stromal cells (ST.31-38-44-)	Stromal cells (ST.31-38-44-)
GGGTTATAGCAAGGAA-2	C_GGGTTATAGCAAGGAA	1239	865	C	mouse	C	1	0.00887812752219532	NA	NA	0	0.0181818181818182	Singlet	3	2	2	3	Endothelial cells	Stromal cells (ST.31-38-44-)	Endothelial cells	Endothelial_cells	Stem cells (SC.STSL)	Stromal cells (ST.31-38-44-)
GGGTTATAGTGTAGAT-2	C_GGGTTATAGTGTAGAT	1492	1003	C	mouse	C	1	0.0113941018766756	NA	NA	0	0.2	Singlet	1	0	0	1	Endothelial cells	Stromal cells (ST.31-38-44-)	Endothelial cells	Endothelial_cells	Stromal cells (ST.31-38-44-)	Stromal cells (ST.31-38-44-)
GGTAACTCAGCTATTG-2	C_GGTAACTCAGCTATTG	2962	1644	C	mouse	C	1	0.00405131667792032	NA	NA	0	0.0727272727272727	Singlet	4	3	3	4	Endothelial cells	Stromal cells (ST.31-38-44-)	Endothelial cells	Endothelial_cells	Endothelial cells (LEC.CFA)	Stromal cells (ST.31-38-44-)
GGTAACTTCTGGGCGT-2	C_GGTAACTTCTGGGCGT	1202	796	C	mouse	C	1	0.00415973377703827	NA	NA	0	0	Singlet	1	0	0	1	Endothelial cells	Stromal cells (ST.31-38-44-)	Endothelial cells	Endothelial_cells	Stromal cells (ST.31-38-44-)	Stromal cells (ST.31-38-44-)
GGTAATCGTGTTCAGT-2	C_GGTAATCGTGTTCAGT	667	501	C	mouse	C	1	0.00599700149925037	NA	NA	0	0	Singlet	1	0	0	1	Endothelial cells	Stromal cells (ST.31-38-44-)	Endothelial cells	Endothelial_cells	Stromal cells (ST.31-38-44-)	Stromal cells (ST.31-38-44-)
GGTCACGTCAAGTCTG-2	C_GGTCACGTCAAGTCTG	1515	1038	C	mouse	C	1	0.00396039603960396	NA	NA	0	0.309090909090909	Singlet	6	5	5	6	Endothelial cells	Endothelial cells (LEC)	Endothelial cells	Endothelial_cells	Endothelial cells (LEC)	Endothelial cells (LEC)
GGTCTGGCAACCGACC-2	C_GGTCTGGCAACCGACC	1674	1001	C	mouse	C	1	0.0041816009557945	NA	NA	0	0.0181818181818182	Singlet	3	2	2	3	Endothelial cells	Stromal cells (ST.31-38-44-)	Endothelial cells	Endothelial_cells	Stromal cells (ST.31-38-44-)	Stromal cells (ST.31-38-44-)
GGTGAAGGTGCCCAGT-2	C_GGTGAAGGTGCCCAGT	3102	1806	C	mouse	C	1	0.0125725338491296	NA	NA	0	0.127272727272727	Singlet	3	2	2	3	Endothelial cells	Stromal cells (ST.31-38-44-)	Endothelial cells	Endothelial_cells	Endothelial cells (LEC.CFA)	Stromal cells (ST.31-38-44-)
GGTGATTGTTGCCGCA-2	C_GGTGATTGTTGCCGCA	3425	2248	C	mouse	C	1	0.00116788321167883	NA	NA	0	0.472727272727273	Singlet	3	2	2	3	Endothelial cells	Stromal cells (ST.31-38-44-)	Endothelial cells	Endothelial_cells	Endothelial cells (LEC.CFA)	Stromal cells (ST.31-38-44-)
GGTGGCTGTTGGGTAG-2	C_GGTGGCTGTTGGGTAG	1317	889	C	mouse	C	1	0.0106302201974184	NA	NA	0	0	Singlet	3	2	2	3	Endothelial cells	Stromal cells (ST.31-38-44-)	Endothelial cells	Endothelial_cells	Macrophages (MF.480INT.NAIVE)	Stromal cells (ST.31-38-44-)
GGTGTTAAGAAGAGCA-2	C_GGTGTTAAGAAGAGCA	1195	824	C	mouse	C	1	0.00334728033472803	NA	NA	0	0.0727272727272727	Singlet	4	3	3	4	Endothelial cells	Stromal cells (ST.31-38-44-)	Endothelial cells	Endothelial_cells	Stromal cells (ST.31-38-44-)	Stromal cells (ST.31-38-44-)
GGTGTTAAGATCACTC-2	C_GGTGTTAAGATCACTC	2047	1279	C	mouse	C	1	0.0205178309721544	NA	NA	0	0.0363636363636364	Singlet	4	3	3	4	Endothelial cells	Stromal cells (ST.31-38-44-)	Endothelial cells	Endothelial_cells	Stromal cells (ST.31-38-44-)	Stromal cells (ST.31-38-44-)
GGTGTTAAGTGGTTCT-2	C_GGTGTTAAGTGGTTCT	1251	879	C	mouse	C	1	0.00559552358113509	NA	NA	0	0	Singlet	3	2	2	3	Endothelial cells	Stromal cells (ST.31-38-44-)	Endothelial cells	Endothelial_cells	Stromal cells (ST.31-38-44-)	Stromal cells (ST.31-38-44-)
GGTTAACAGGGAGATA-2	C_GGTTAACAGGGAGATA	1085	769	C	mouse	C	1	0.00368663594470046	NA	NA	0	0.0545454545454545	Singlet	3	2	2	3	Endothelial cells	Stromal cells (ST.31-38-44-)	Endothelial cells	Endothelial_cells	Stromal cells (ST.31-38-44-)	Stromal cells (ST.31-38-44-)
GGTTCTCAGTTAGAAC-2	C_GGTTCTCAGTTAGAAC	1485	984	C	mouse	C	1	0.00269360269360269	NA	NA	0	0	Singlet	3	2	2	3	Endothelial cells	Stromal cells (ST.31-38-44-)	Endothelial cells	Endothelial_cells	Endothelial cells (BEC)	Stromal cells (ST.31-38-44-)
GGTTGTAGTTCACCGG-2	C_GGTTGTAGTTCACCGG	1436	965	C	mouse	C	1	0.00417827298050139	NA	NA	0	0	Singlet	3	2	2	3	Endothelial cells	Stromal cells (ST.31-38-44-)	Endothelial cells	Endothelial_cells	Stromal cells (ST.31-38-44-)	Stromal cells (ST.31-38-44-)
GTAACCAAGATCCTAC-2	C_GTAACCAAGATCCTAC	4068	1905	C	mouse	C	1	0.0307276302851524	NA	NA	0	0.418181818181818	Singlet	4	3	3	4	Endothelial cells	Stromal cells (ST.31-38-44-)	Endothelial cells	Endothelial_cells	Stromal cells (ST.31-38-44-)	Stromal cells (ST.31-38-44-)
GTAATCGCAGCTGTTA-2	C_GTAATCGCAGCTGTTA	1462	985	C	mouse	C	1	0.00205198358413133	NA	NA	0	0	Singlet	3	2	2	3	Endothelial cells	Stromal cells (ST.31-38-44-)	Endothelial cells	Endothelial_cells	Stromal cells (ST.31-38-44-)	Stromal cells (ST.31-38-44-)
GTACAACTCAGTCACA-2	C_GTACAACTCAGTCACA	2035	1256	C	mouse	C	1	0.0216216216216216	NA	NA	0	0.0545454545454545	Singlet	4	3	3	4	Endothelial cells	Stromal cells (ST.31-38-44-)	Endothelial cells	Endothelial_cells	Endothelial cells (BEC)	Stromal cells (ST.31-38-44-)
GTAGCTAAGTGGTTAA-2	C_GTAGCTAAGTGGTTAA	1104	868	C	mouse	C	1	0.00634057971014493	NA	NA	0	0.0909090909090909	Singlet	1	0	0	1	Endothelial cells	Stromal cells (ST.31-38-44-)	Endothelial cells	Endothelial_cells	Stromal cells (ST.31-38-44-)	Stromal cells (ST.31-38-44-)
GTAGGTTCAGGCACAA-2	C_GTAGGTTCAGGCACAA	1761	1129	C	mouse	C	1	0.00170357751277683	NA	NA	0	0	Singlet	3	2	2	3	Endothelial cells	Stromal cells (ST.31-38-44-)	Endothelial cells	Endothelial_cells	Macrophages (MF.480INT.NAIVE)	Stromal cells (ST.31-38-44-)
GTAGTACAGACATAAC-2	C_GTAGTACAGACATAAC	1459	978	C	mouse	C	1	0.00959561343385881	NA	NA	0	0.236363636363636	Singlet	6	5	5	6	Endothelial cells	Endothelial cells (LEC)	Endothelial cells	Endothelial_cells	Endothelial cells (LEC)	Endothelial cells (LEC)
GTAGTACGTGTCACAT-2	C_GTAGTACGTGTCACAT	2151	1375	C	mouse	C	1	0.0130172013017201	NA	NA	0	0.0727272727272727	Singlet	4	3	3	4	Endothelial cells	Stromal cells (ST.31-38-44-)	Endothelial cells	Endothelial_cells	Stem cells (SC.STSL)	Stromal cells (ST.31-38-44-)
GTATTGGGTCAGGTGA-2	C_GTATTGGGTCAGGTGA	4309	2381	C	mouse	C	1	0.00951496867022511	NA	NA	0	0.4	Singlet	5	4	4	5	Endothelial cells	Stem cells (SC.STSL)	Endothelial cells	Endothelial_cells	Stem cells (SC.STSL)	Stem cells (SC.STSL)
GTATTTCCAGGTTACT-2	C_GTATTTCCAGGTTACT	2249	1417	C	mouse	C	1	0.00400177856825256	NA	NA	0	0.0909090909090909	Singlet	4	3	3	4	Endothelial cells	Stromal cells (ST.31-38-44-)	Endothelial cells	Endothelial_cells	Stromal cells (ST.31-38-44-)	Stromal cells (ST.31-38-44-)
GTCATCCTCGACGCGT-2	C_GTCATCCTCGACGCGT	1399	945	C	mouse	C	1	0.00357398141529664	NA	NA	0	0	Singlet	1	0	0	1	Endothelial cells	Stromal cells (ST.31-38-44-)	Endothelial cells	Endothelial_cells	Stem cells (SC.STSL)	Stromal cells (ST.31-38-44-)
GTCATCCTCGCATTGA-2	C_GTCATCCTCGCATTGA	2015	1239	C	mouse	C	1	0.0163771712158809	NA	NA	0	0.0545454545454545	Singlet	4	3	3	4	Endothelial cells	Stromal cells (ST.31-38-44-)	Endothelial cells	Endothelial_cells	Stromal cells (ST.31-38-44-)	Stromal cells (ST.31-38-44-)
GTCATGACACGTTCGG-2	C_GTCATGACACGTTCGG	1386	910	C	mouse	C	1	0.00577200577200577	NA	NA	0	0	Singlet	3	2	2	3	Endothelial cells	Stromal cells (ST.31-38-44-)	Endothelial cells	Endothelial_cells	Stromal cells (ST.31-38-44-)	Stromal cells (ST.31-38-44-)
GTCCACTCACTGTCCT-2	C_GTCCACTCACTGTCCT	1646	1058	C	mouse	C	1	0.00972053462940462	NA	NA	0	0.0545454545454545	Singlet	3	2	2	3	Endothelial cells	Stromal cells (ST.31-38-44-)	Endothelial cells	Endothelial_cells	Stromal cells (ST.31-38-44-)	Stromal cells (ST.31-38-44-)
GTCCCATTCAGCACCG-2	C_GTCCCATTCAGCACCG	3136	1810	C	mouse	C	1	0.00573979591836735	NA	NA	0	0.145454545454545	Singlet	3	2	2	3	Endothelial cells	Stromal cells (ST.31-38-44-)	Endothelial cells	Endothelial_cells	Stromal cells (ST.31-38-44-)	Stromal cells (ST.31-38-44-)
GTCCTCATCCATGCAA-2	C_GTCCTCATCCATGCAA	1618	1088	C	mouse	C	1	0.00432632880098887	NA	NA	0	0.290909090909091	Singlet	6	5	5	6	Endothelial cells	Endothelial cells (LEC)	Endothelial cells	Endothelial_cells	Endothelial cells (LEC)	Endothelial cells (LEC)
GTCTGTCCAGCAGAAC-2	C_GTCTGTCCAGCAGAAC	1465	1005	C	mouse	C	1	0.00477815699658703	NA	NA	0	0	Singlet	3	2	2	3	Endothelial cells	Stromal cells (ST.31-38-44-)	Endothelial cells	Endothelial_cells	Macrophages (MF.480INT.NAIVE)	Stromal cells (ST.31-38-44-)
GTGACGCGTTGTCTAG-2	C_GTGACGCGTTGTCTAG	2175	1461	C	mouse	C	1	0.00275862068965517	NA	NA	0	0.363636363636364	Singlet	1	0	0	1	Fibroblasts	Stromal cells (ST.31-38-44-)	Endothelial cells	Endothelial_cells	DC (DC.103-11B+24+)	Stromal cells (ST.31-38-44-)
GTGAGTTAGACGCCCT-2	C_GTGAGTTAGACGCCCT	1232	832	C	mouse	C	1	0.00487012987012987	NA	NA	0	0.0181818181818182	Singlet	3	2	2	3	Endothelial cells	Stromal cells (ST.31-38-44-)	Endothelial cells	Endothelial_cells	Endothelial cells (LEC)	Stromal cells (ST.31-38-44-)
GTGCACGAGTTGCCTA-2	C_GTGCACGAGTTGCCTA	1291	868	C	mouse	C	1	0.00387296669248644	NA	NA	0	0.0181818181818182	Singlet	1	0	0	1	Endothelial cells	Stromal cells (ST.31-38-44-)	Endothelial cells	Endothelial_cells	Stromal cells (ST.31-38-44-)	Stromal cells (ST.31-38-44-)
GTGCACGTCGCACGGT-2	C_GTGCACGTCGCACGGT	1694	1117	C	mouse	C	1	0.00590318772136954	NA	NA	0	0.0909090909090909	Singlet	1	0	0	1	Endothelial cells	Stromal cells (ST.31-38-44-)	Endothelial cells	Endothelial_cells	Endothelial cells (BEC)	Stromal cells (ST.31-38-44-)
GTGCGTGTCGCATTGA-2	C_GTGCGTGTCGCATTGA	1205	848	C	mouse	C	1	0.0024896265560166	NA	NA	0	0.0545454545454545	Singlet	4	3	3	4	Endothelial cells	Stromal cells (ST.31-38-44-)	Endothelial cells	Endothelial_cells	Stromal cells (ST.31-38-44-)	Stromal cells (ST.31-38-44-)
GTGCTTCAGGGATCTG-2	C_GTGCTTCAGGGATCTG	1395	988	C	mouse	C	1	0.0028673835125448	NA	NA	0	0.0363636363636364	Singlet	3	2	2	3	Endothelial cells	Stromal cells (ST.31-38-44-)	Endothelial cells	Endothelial_cells	Stem cells (SC.STSL)	Stromal cells (ST.31-38-44-)
GTGGAAGAGATGAAGG-2	C_GTGGAAGAGATGAAGG	1269	896	C	mouse	C	1	0.00472813238770686	NA	NA	0	0.290909090909091	Singlet	6	5	5	6	Endothelial cells	Endothelial cells (LEC)	Endothelial cells	Endothelial_cells	Endothelial cells (LEC)	Endothelial cells (LEC)
GTGGAGACACCTATCC-2	C_GTGGAGACACCTATCC	1660	1099	C	mouse	C	1	0.00662650602409639	NA	NA	0	0.0727272727272727	Singlet	2	1	1	2	Endothelial cells	Stromal cells (ST.31-38-44-)	Endothelial cells	Endothelial_cells	Stromal cells (ST.31-38-44-)	Stromal cells (ST.31-38-44-)
GTGGCGTGTCCTGAAT-2	C_GTGGCGTGTCCTGAAT	900	651	C	mouse	C	1	0.00444444444444444	NA	NA	0	0	Singlet	3	2	2	3	Endothelial cells	Stromal cells (ST.31-38-44-)	Endothelial cells	Endothelial_cells	Stromal cells (ST.31-38-44-)	Stromal cells (ST.31-38-44-)
GTGGTTAGTAGCTTTG-2	C_GTGGTTAGTAGCTTTG	3205	1928	C	mouse	C	1	0.00592823712948518	NA	NA	0	0.236363636363636	Singlet	3	2	2	3	Endothelial cells	Stromal cells (ST.31-38-44-)	Endothelial cells	Endothelial_cells	Fibroblasts (FI.MTS15+)	Stromal cells (ST.31-38-44-)
GTGTGATCATGCACTA-2	C_GTGTGATCATGCACTA	2168	1422	C	mouse	C	1	0.0018450184501845	NA	NA	0	0.363636363636364	Singlet	1	0	0	1	Fibroblasts	Stromal cells (ST.31-38-44-)	Endothelial cells	Endothelial_cells	Fibroblasts (FI.MTS15+)	Stromal cells (ST.31-38-44-)
GTGTGATGTGACCGAA-2	C_GTGTGATGTGACCGAA	1119	777	C	mouse	C	1	0.00625558534405719	NA	NA	0	0.0181818181818182	Singlet	3	2	2	3	Endothelial cells	Stromal cells (ST.31-38-44-)	Endothelial cells	Endothelial_cells	Macrophages (MF.480INT.NAIVE)	Stromal cells (ST.31-38-44-)
GTTACAGTCGCAGTTA-2	C_GTTACAGTCGCAGTTA	2779	1672	C	mouse	C	1	0.00251889168765743	NA	NA	0	0.2	Singlet	1	0	0	1	Endothelial cells	Stromal cells (ST.31-38-44-)	Endothelial cells	Endothelial_cells	Stromal cells (ST.31-38-44-)	Stromal cells (ST.31-38-44-)
GTTACAGTCTTGGTCC-2	C_GTTACAGTCTTGGTCC	1384	937	C	mouse	C	1	0.0101156069364162	NA	NA	0	0.109090909090909	Singlet	4	3	3	4	Endothelial cells	Stromal cells (ST.31-38-44-)	Endothelial cells	Endothelial_cells	Stem cells (SC.STSL)	Stromal cells (ST.31-38-44-)
GTTACCCTCCTTCTTC-2	C_GTTACCCTCCTTCTTC	1861	1135	C	mouse	C	1	0.00967221923696937	NA	NA	0	0	Singlet	3	2	2	3	Endothelial cells	Stromal cells (ST.31-38-44-)	Endothelial cells	Endothelial_cells	Stromal cells (ST.31-38-44-)	Stromal cells (ST.31-38-44-)
GTTAGTGAGGAAAGGT-2	C_GTTAGTGAGGAAAGGT	1687	1148	C	mouse	C	1	0.00533491404860699	NA	NA	0	0	Singlet	3	2	2	3	Endothelial cells	Stromal cells (ST.31-38-44-)	Endothelial cells	Endothelial_cells	Endothelial cells (BEC)	Stromal cells (ST.31-38-44-)
GTTAGTGAGGATGAGA-2	C_GTTAGTGAGGATGAGA	1430	983	C	mouse	C	1	0.00559440559440559	NA	NA	0	0	Singlet	3	2	2	3	Endothelial cells	Stromal cells (ST.31-38-44-)	Endothelial cells	Endothelial_cells	Stem cells (SC.STSL)	Stromal cells (ST.31-38-44-)
GTTAGTGGTATAGCTC-2	C_GTTAGTGGTATAGCTC	1355	915	C	mouse	C	1	0.00516605166051661	NA	NA	0	0	Singlet	3	2	2	3	Endothelial cells	Stromal cells (ST.31-38-44-)	Endothelial cells	Endothelial_cells	Stromal cells (ST.31-38-44-)	Stromal cells (ST.31-38-44-)
GTTAGTGGTGCCCAGT-2	C_GTTAGTGGTGCCCAGT	958	689	C	mouse	C	1	0.011482254697286	NA	NA	0	0.0727272727272727	Singlet	7	6	6	7	Endothelial cells	Stromal cells (ST.31-38-44-)	Endothelial cells	Endothelial_cells	Macrophages (MF.480INT.NAIVE)	Stromal cells (ST.31-38-44-)
GTTCATTCAATTCACG-2	C_GTTCATTCAATTCACG	1911	1191	C	mouse	C	1	0.00784929356357928	NA	NA	0	0.0545454545454545	Singlet	3	2	2	3	Endothelial cells	Stromal cells (ST.31-38-44-)	Endothelial cells	Endothelial_cells	Stromal cells (ST.31-38-44-)	Stromal cells (ST.31-38-44-)
GTTGAACTCATTTGTC-2	C_GTTGAACTCATTTGTC	2613	1508	C	mouse	C	1	0.012246460007654	NA	NA	0	0.127272727272727	Singlet	7	6	6	7	Endothelial cells	Stromal cells (ST.31-38-44-)	Endothelial cells	Endothelial_cells	Stromal cells (ST.31-38-44-)	Stromal cells (ST.31-38-44-)
GTTGTAGTCAATCTCT-2	C_GTTGTAGTCAATCTCT	1595	1031	C	mouse	C	1	0.00689655172413793	NA	NA	0	0.0545454545454545	Singlet	7	6	6	7	Endothelial cells	Stromal cells (ST.31-38-44-)	Endothelial cells	Endothelial_cells	Endothelial cells (LEC)	Stromal cells (ST.31-38-44-)
GTTGTAGTCCCTCGAT-2	C_GTTGTAGTCCCTCGAT	2355	1444	C	mouse	C	1	0.043312101910828	NA	NA	0	0.181818181818182	Singlet	1	0	0	1	Endothelial cells	Stromal cells (ST.31-38-44-)	Endothelial cells	Endothelial_cells	Stromal cells (ST.31-38-44-)	Stromal cells (ST.31-38-44-)
GTTGTCCAGACCATAA-2	C_GTTGTCCAGACCATAA	1386	953	C	mouse	C	1	0.00360750360750361	NA	NA	0	0.0181818181818182	Singlet	4	3	3	4	Endothelial cells	Stromal cells (ST.31-38-44-)	Endothelial cells	Endothelial_cells	Stromal cells (ST.31-38-44-)	Stromal cells (ST.31-38-44-)
GTTGTCCGTAAGATCA-2	C_GTTGTCCGTAAGATCA	2659	1526	C	mouse	C	1	0.00639338097028958	NA	NA	0	0	Singlet	3	2	2	3	Endothelial cells	Stromal cells (ST.31-38-44-)	Endothelial cells	Endothelial_cells	Endothelial cells (BEC)	Stromal cells (ST.31-38-44-)
GTTGTGAAGCAATAGT-2	C_GTTGTGAAGCAATAGT	1688	1071	C	mouse	C	1	0.0254739336492891	NA	NA	0	0.0545454545454545	Singlet	4	3	3	4	Endothelial cells	Stromal cells (ST.31-38-44-)	Endothelial cells	Endothelial_cells	Stromal cells (ST.31-38-44-)	Stromal cells (ST.31-38-44-)
GTTGTGAGTCCCTAAA-2	C_GTTGTGAGTCCCTAAA	1686	1095	C	mouse	C	1	0.00415183867141162	NA	NA	0	0	Singlet	3	2	2	3	Endothelial cells	Stromal cells (ST.31-38-44-)	Endothelial cells	Endothelial_cells	Fibroblasts (FI.MTS15+)	Stromal cells (ST.31-38-44-)
GTTTACTGTACGAGCA-2	C_GTTTACTGTACGAGCA	834	565	C	mouse	C	1	0.0443645083932854	NA	NA	0	0.0363636363636364	Singlet	1	0	0	1	Endothelial cells	Stromal cells (ST.31-38-44-)	Endothelial cells	Endothelial_cells	Stromal cells (ST.31-38-44-)	Stromal cells (ST.31-38-44-)
GTTTACTTCGCTAGCG-2	C_GTTTACTTCGCTAGCG	1309	876	C	mouse	C	1	0.00381970970206264	NA	NA	0	0	Singlet	3	2	2	3	Endothelial cells	Stromal cells (ST.31-38-44-)	Endothelial cells	Endothelial_cells	Stromal cells (ST.31-38-44-)	Stromal cells (ST.31-38-44-)
TAACACGGTACGTGTT-2	C_TAACACGGTACGTGTT	1746	1137	C	mouse	C	1	0.00343642611683849	NA	NA	0	0	Singlet	3	2	2	3	Endothelial cells	Stromal cells (ST.31-38-44-)	Endothelial cells	Endothelial_cells	Stromal cells (ST.31-38-44-)	Stromal cells (ST.31-38-44-)
TAACCAGGTTCACGAT-2	C_TAACCAGGTTCACGAT	2145	1223	C	mouse	C	1	0.0214452214452214	NA	NA	0	0.0727272727272727	Singlet	4	3	3	4	Endothelial cells	Stromal cells (ST.31-38-44-)	Endothelial cells	Endothelial_cells	Stromal cells (ST.31-38-44-)	Stromal cells (ST.31-38-44-)
TAAGCCACATGGGTCC-2	C_TAAGCCACATGGGTCC	5752	2663	C	mouse	C	1	0.0561543810848401	NA	NA	0	0.472727272727273	Singlet	1	0	0	1	Stromal cells	Stromal cells (ST.31-38-44-)	Endothelial cells	Endothelial_cells	DC (DC.103+11B-)	Stromal cells (ST.31-38-44-)
TAAGCCAGTTAAGCAA-2	C_TAAGCCAGTTAAGCAA	1094	786	C	mouse	C	1	0.0137111517367459	NA	NA	0	0.0181818181818182	Singlet	4	3	3	4	Endothelial cells	Stromal cells (ST.31-38-44-)	Endothelial cells	Endothelial_cells	Stromal cells (ST.31-38-44-)	Stromal cells (ST.31-38-44-)
TAAGCGTAGCATTGAA-2	C_TAAGCGTAGCATTGAA	1913	1177	C	mouse	C	1	0.00627286983795086	NA	NA	0	0.236363636363636	Singlet	1	0	0	1	Endothelial cells	Stromal cells (ST.31-38-44-)	Endothelial cells	Endothelial_cells	Stromal cells (ST.31-38-44-)	Stromal cells (ST.31-38-44-)
TAAGTCGAGTGGTGAC-2	C_TAAGTCGAGTGGTGAC	780	600	C	mouse	C	1	0.00256410256410256	NA	NA	0	0	Singlet	1	0	0	1	Endothelial cells	Stromal cells (ST.31-38-44-)	Endothelial cells	Endothelial_cells	Endothelial cells (BEC)	Stromal cells (ST.31-38-44-)
TAATCTCAGGTGCCTC-2	C_TAATCTCAGGTGCCTC	1739	1137	C	mouse	C	1	0.00862564692351926	NA	NA	0	0.0545454545454545	Singlet	3	2	2	3	Endothelial cells	Stromal cells (ST.31-38-44-)	Endothelial cells	Endothelial_cells	Stromal cells (ST.31-38-44-)	Stromal cells (ST.31-38-44-)
TAATCTCGTAGAAACT-2	C_TAATCTCGTAGAAACT	1430	945	C	mouse	C	1	0.0048951048951049	NA	NA	0	0	Singlet	3	2	2	3	Endothelial cells	Stromal cells (ST.31-38-44-)	Endothelial cells	Endothelial_cells	Stromal cells (ST.31-38-44-)	Stromal cells (ST.31-38-44-)
TAATTCCGTTGTGGAG-2	C_TAATTCCGTTGTGGAG	1811	1250	C	mouse	C	1	0.00552181115405853	NA	NA	0	0.0363636363636364	Singlet	4	3	3	4	Endothelial cells	Stromal cells (ST.31-38-44-)	Endothelial cells	Endothelial_cells	Fibroblasts (FI.MTS15+)	Stromal cells (ST.31-38-44-)
TAATTCCTCTCTTGCG-2	C_TAATTCCTCTCTTGCG	1540	1025	C	mouse	C	1	0.00324675324675325	NA	NA	0	0	Singlet	3	2	2	3	Endothelial cells	Stromal cells (ST.31-38-44-)	Endothelial cells	Endothelial_cells	Stromal cells (ST.31-38-44-)	Stromal cells (ST.31-38-44-)
TACAACGAGACAAGCC-2	C_TACAACGAGACAAGCC	1490	992	C	mouse	C	1	0.0100671140939597	NA	NA	0	0.0363636363636364	Singlet	3	2	2	3	Endothelial cells	Stromal cells (ST.31-38-44-)	Endothelial cells	Endothelial_cells	Stromal cells (ST.31-38-44-)	Stromal cells (ST.31-38-44-)
TACAGGTTCAAACCCA-2	C_TACAGGTTCAAACCCA	3476	2049	C	mouse	C	1	0.00575373993095512	NA	NA	0	0.181818181818182	Singlet	7	6	6	7	Endothelial cells	Stromal cells (ST.31-38-44-)	Endothelial cells	Endothelial_cells	Stem cells (SC.STSL)	Stromal cells (ST.31-38-44-)
TACATTCGTTACACAC-2	C_TACATTCGTTACACAC	2309	1324	C	mouse	C	1	0.00173235166738848	NA	NA	0	0.0181818181818182	Singlet	3	2	2	3	Endothelial cells	Stromal cells (ST.31-38-44-)	Endothelial cells	Endothelial_cells	Stromal cells (ST.31-38-44-)	Stromal cells (ST.31-38-44-)
TACCCACGTAAGATAC-2	C_TACCCACGTAAGATAC	1255	902	C	mouse	C	1	0.00956175298804781	NA	NA	0	0	Singlet	3	2	2	3	Endothelial cells	Stromal cells (ST.31-38-44-)	Endothelial cells	Endothelial_cells	Endothelial cells (LEC.CFA)	Stromal cells (ST.31-38-44-)
TACCGAATCAGACAAA-2	C_TACCGAATCAGACAAA	2146	1303	C	mouse	C	1	0.01071761416589	NA	NA	0	0.0545454545454545	Singlet	4	3	3	4	Endothelial cells	Stromal cells (ST.31-38-44-)	Endothelial cells	Endothelial_cells	Stromal cells (ST.31-38-44-)	Stromal cells (ST.31-38-44-)
TACCTCGAGTCTGGTT-2	C_TACCTCGAGTCTGGTT	1276	872	C	mouse	C	1	0.0054858934169279	NA	NA	0	0.0909090909090909	Singlet	1	0	0	1	Endothelial cells	Stromal cells (ST.31-38-44-)	Endothelial cells	Endothelial_cells	Stromal cells (ST.31-38-44-)	Stromal cells (ST.31-38-44-)
TACCTCGAGTGATGGC-2	C_TACCTCGAGTGATGGC	1744	1144	C	mouse	C	1	0.00114678899082569	NA	NA	0	0	Singlet	3	2	2	3	Endothelial cells	Stromal cells (ST.31-38-44-)	Endothelial cells	Endothelial_cells	Stromal cells (ST.31-38-44-)	Stromal cells (ST.31-38-44-)
TACGGGCAGCATGATA-2	C_TACGGGCAGCATGATA	782	559	C	mouse	C	1	0.00895140664961637	NA	NA	0	0.0181818181818182	Singlet	1	0	0	1	Endothelial cells	Stromal cells (ST.31-38-44-)	Endothelial cells	Endothelial_cells	Stromal cells (ST.31-38-44-)	Stromal cells (ST.31-38-44-)
TACGGTATCCACTGAA-2	C_TACGGTATCCACTGAA	766	567	C	mouse	C	1	0.00652741514360313	NA	NA	0	0	Singlet	1	0	0	1	Endothelial cells	Stromal cells (ST.31-38-44-)	Endothelial cells	Endothelial_cells	Endothelial cells (BEC)	Stromal cells (ST.31-38-44-)
TACTGCCAGATGGCAC-2	C_TACTGCCAGATGGCAC	1118	756	C	mouse	C	1	0.0232558139534884	NA	NA	0	0.0545454545454545	Singlet	4	3	3	4	Endothelial cells	Stromal cells (ST.31-38-44-)	Endothelial cells	Endothelial_cells	Stromal cells (ST.31-38-44-)	Stromal cells (ST.31-38-44-)
TACTTACTCGAGAGCA-2	C_TACTTACTCGAGAGCA	2435	1432	C	mouse	C	1	0.0123203285420945	NA	NA	0	0.0909090909090909	Singlet	7	6	6	7	Endothelial cells	Stromal cells (ST.31-38-44-)	Endothelial cells	Endothelial_cells	Endothelial cells (BEC)	Stromal cells (ST.31-38-44-)
TACTTACTCTGTAAGC-2	C_TACTTACTCTGTAAGC	1642	1024	C	mouse	C	1	0.00243605359317905	NA	NA	0	0	Singlet	3	2	2	3	Endothelial cells	Stromal cells (ST.31-38-44-)	Endothelial cells	Endothelial_cells	Endothelial cells (BEC)	Stromal cells (ST.31-38-44-)
TAGACTGAGAAATCCA-2	C_TAGACTGAGAAATCCA	731	546	C	mouse	C	1	0.00820793433652531	NA	NA	0	0.0909090909090909	Singlet	4	3	3	4	Endothelial cells	Stromal cells (ST.31-38-44-)	Endothelial cells	Endothelial_cells	Stromal cells (ST.31-38-44-)	Stromal cells (ST.31-38-44-)
TAGCACATCTCTATAC-2	C_TAGCACATCTCTATAC	856	637	C	mouse	C	1	0.00700934579439252	NA	NA	0	0.0181818181818182	Singlet	1	0	0	1	Epithelial cells	Stromal cells (ST.31-38-44-)	Endothelial cells	Endothelial_cells	Stem cells (LTHSC)	Stromal cells (ST.31-38-44-)
TAGGGTTTCGAGAGCA-2	C_TAGGGTTTCGAGAGCA	1286	904	C	mouse	C	1	0.00233281493001555	NA	NA	0	0	Singlet	3	2	2	3	Endothelial cells	Stromal cells (ST.31-38-44-)	Endothelial cells	Endothelial_cells	Stromal cells (ST.31-38-44-)	Stromal cells (ST.31-38-44-)
TAGGTTGTCAGTCACA-2	C_TAGGTTGTCAGTCACA	1633	1045	C	mouse	C	1	0.00244947948560931	NA	NA	0	0	Singlet	3	2	2	3	Endothelial cells	Stromal cells (ST.31-38-44-)	Endothelial cells	Endothelial_cells	Macrophages (MF.480INT.NAIVE)	Stromal cells (ST.31-38-44-)
TAGTGCAGTGGCGCTT-2	C_TAGTGCAGTGGCGCTT	1283	884	C	mouse	C	1	0.00701480904130943	NA	NA	0	0	Singlet	3	2	2	3	Endothelial cells	Stromal cells (ST.31-38-44-)	Endothelial cells	Endothelial_cells	Stromal cells (ST.31-38-44-)	Stromal cells (ST.31-38-44-)
TATCAGGTCATCACAG-2	C_TATCAGGTCATCACAG	2046	1216	C	mouse	C	1	0.00244379276637341	NA	NA	0	0	Singlet	3	2	2	3	Endothelial cells	Stromal cells (ST.31-38-44-)	Endothelial cells	Endothelial_cells	Endothelial cells (LEC)	Stromal cells (ST.31-38-44-)
TATCGCCTCATGGATC-2	C_TATCGCCTCATGGATC	1408	1043	C	mouse	C	1	0.00852272727272727	NA	NA	0	0.290909090909091	Singlet	4	3	3	4	Endothelial cells	Stromal cells (ST.31-38-44-)	Endothelial cells	Endothelial_cells	DC (DC.103+11B-)	Stromal cells (ST.31-38-44-)
TATCTGTGTACACGTT-2	C_TATCTGTGTACACGTT	1172	828	C	mouse	C	1	0.0127986348122867	NA	NA	0	0	Singlet	1	0	0	1	Endothelial cells	Stromal cells (ST.31-38-44-)	Endothelial cells	Endothelial_cells	Stem cells (SC.STSL)	Stromal cells (ST.31-38-44-)
TATCTTGCATAGAATG-2	C_TATCTTGCATAGAATG	826	619	C	mouse	C	1	0.0036319612590799	NA	NA	0	0	Singlet	1	0	0	1	Endothelial cells	Stromal cells (ST.31-38-44-)	Endothelial cells	Endothelial_cells	Endothelial cells (LEC)	Stromal cells (ST.31-38-44-)
TATTCCATCATCTACT-2	C_TATTCCATCATCTACT	2106	1227	C	mouse	C	1	0.00427350427350427	NA	NA	0	0.0363636363636364	Singlet	3	2	2	3	Endothelial cells	Stromal cells (ST.31-38-44-)	Endothelial cells	Endothelial_cells	Endothelial cells (BEC)	Stromal cells (ST.31-38-44-)
TATTGCTAGCCTAACT-2	C_TATTGCTAGCCTAACT	3537	1524	C	mouse	C	1	0.0480633305060786	NA	NA	0	0.2	Singlet	3	2	2	3	Endothelial cells	Stromal cells (ST.31-38-44-)	Endothelial cells	Endothelial_cells	Stromal cells (ST.31-38-44-)	Stromal cells (ST.31-38-44-)
TATTGGGAGCCTCAGC-2	C_TATTGGGAGCCTCAGC	2045	1205	C	mouse	C	1	0.0449877750611247	NA	NA	0	0.127272727272727	Singlet	4	3	3	4	Endothelial cells	Stromal cells (ST.31-38-44-)	Endothelial cells	Endothelial_cells	Stromal cells (ST.31-38-44-)	Stromal cells (ST.31-38-44-)
TCAAGTGTCTCGGTCT-2	C_TCAAGTGTCTCGGTCT	1347	906	C	mouse	C	1	0.00519673348181143	NA	NA	0	0	Singlet	3	2	2	3	Endothelial cells	Stromal cells (ST.31-38-44-)	Endothelial cells	Endothelial_cells	Endothelial cells (BEC)	Stromal cells (ST.31-38-44-)
TCACACCCATAACAGA-2	C_TCACACCCATAACAGA	2429	1416	C	mouse	C	1	0.0127624536846439	NA	NA	0	0.0545454545454545	Singlet	4	3	3	4	Endothelial cells	Stromal cells (ST.31-38-44-)	Endothelial cells	Endothelial_cells	Stromal cells (ST.31-38-44-)	Stromal cells (ST.31-38-44-)
TCACACCGTCCAGCGT-2	C_TCACACCGTCCAGCGT	1739	1110	C	mouse	C	1	0.00345025876940771	NA	NA	0	0.0363636363636364	Singlet	1	0	0	1	Endothelial cells	Stromal cells (ST.31-38-44-)	Endothelial cells	Endothelial_cells	Stromal cells (ST.31-38-44-)	Stromal cells (ST.31-38-44-)
TCACGCTGTGCTAGCC-2	C_TCACGCTGTGCTAGCC	1996	1363	C	mouse	C	1	0.0030060120240481	NA	NA	0	0.127272727272727	Singlet	4	3	3	4	Macrophages	Stromal cells (ST.31-38-44-)	Endothelial cells	Endothelial_cells	Macrophages (MF.11C-11B+)	Stromal cells (ST.31-38-44-)
TCACGCTGTGGCGTAA-2	C_TCACGCTGTGGCGTAA	842	684	C	mouse	C	1	0.00118764845605701	NA	NA	0	0.0181818181818182	Singlet	4	3	3	4	Endothelial cells	Stromal cells (ST.31-38-44-)	Endothelial cells	Endothelial_cells	Stem cells (SC.STSL)	Stromal cells (ST.31-38-44-)
TCACGGGTCGCCACTT-2	C_TCACGGGTCGCCACTT	1408	900	C	mouse	C	1	0.00568181818181818	NA	NA	0	0	Singlet	3	2	2	3	Endothelial cells	Stromal cells (ST.31-38-44-)	Endothelial cells	Endothelial_cells	Macrophages (MF.480INT.NAIVE)	Stromal cells (ST.31-38-44-)
TCACTCGCACCTAAAC-2	C_TCACTCGCACCTAAAC	2879	1632	C	mouse	C	1	0.00138937130948246	NA	NA	0	0.109090909090909	Singlet	4	3	3	4	Endothelial cells	Stromal cells (ST.31-38-44-)	Endothelial cells	Endothelial_cells	Stromal cells (ST.31-38-44-)	Stromal cells (ST.31-38-44-)
TCACTCGGTGCCTAAT-2	C_TCACTCGGTGCCTAAT	2864	1654	C	mouse	C	1	0.00488826815642458	NA	NA	0	0.0545454545454545	Singlet	4	3	3	4	Endothelial cells	Stromal cells (ST.31-38-44-)	Endothelial cells	Endothelial_cells	Stromal cells (ST.31-38-44-)	Stromal cells (ST.31-38-44-)
TCACTCGGTTAATGAG-2	C_TCACTCGGTTAATGAG	2277	1335	C	mouse	C	1	0.0215195432586737	NA	NA	0	0.0363636363636364	Singlet	4	3	3	4	Endothelial cells	Stromal cells (ST.31-38-44-)	Endothelial cells	Endothelial_cells	Stromal cells (ST.31-38-44-)	Stromal cells (ST.31-38-44-)
TCAGCAACAAACTCTG-2	C_TCAGCAACAAACTCTG	4583	2363	C	mouse	C	1	0.00436395374209033	NA	NA	0	0.454545454545455	Singlet	4	3	3	4	Fibroblasts	Stromal cells (ST.31-38-44-)	Endothelial cells	Endothelial_cells	Fibroblasts (FI.MTS15+)	Stromal cells (ST.31-38-44-)
TCAGCCTCAGCGTTTA-2	C_TCAGCCTCAGCGTTTA	2716	1519	C	mouse	C	1	0.0158321060382916	NA	NA	0	0.109090909090909	Singlet	7	6	6	7	Endothelial cells	Stromal cells (ST.31-38-44-)	Endothelial cells	Endothelial_cells	Stromal cells (ST.31-38-44-)	Stromal cells (ST.31-38-44-)
TCAGGTAAGCTGTCCG-2	C_TCAGGTAAGCTGTCCG	1183	823	C	mouse	C	1	0.00676246830092984	NA	NA	0	0	Singlet	1	0	0	1	Endothelial cells	Stromal cells (ST.31-38-44-)	Endothelial cells	Endothelial_cells	Stromal cells (ST.31-38-44-)	Stromal cells (ST.31-38-44-)
TCAGTTTCACTGCGAC-2	C_TCAGTTTCACTGCGAC	2680	1572	C	mouse	C	1	0.00485074626865672	NA	NA	0	0.0727272727272727	Singlet	7	6	6	7	Endothelial cells	Stromal cells (ST.31-38-44-)	Endothelial cells	Endothelial_cells	Endothelial cells (BEC)	Stromal cells (ST.31-38-44-)
TCAGTTTGTCTCTCTG-2	C_TCAGTTTGTCTCTCTG	1549	1046	C	mouse	C	1	0.00322788896061975	NA	NA	0	0	Singlet	3	2	2	3	Endothelial cells	Stromal cells (ST.31-38-44-)	Endothelial cells	Endothelial_cells	Stromal cells (ST.31-38-44-)	Stromal cells (ST.31-38-44-)
TCATACTGTCCGAAGA-2	C_TCATACTGTCCGAAGA	1443	1031	C	mouse	C	1	0.00207900207900208	NA	NA	0	0.0727272727272727	Singlet	4	3	3	4	Endothelial cells	Stromal cells (ST.31-38-44-)	Endothelial cells	Endothelial_cells	Stromal cells (ST.31-38-44-)	Stromal cells (ST.31-38-44-)
TCATATCCAGCCTATA-2	C_TCATATCCAGCCTATA	1969	1249	C	mouse	C	1	0.00203148806500762	NA	NA	0	0.0727272727272727	Singlet	3	2	2	3	Endothelial cells	Stromal cells (ST.31-38-44-)	Endothelial cells	Endothelial_cells	Endothelial cells (BEC)	Stromal cells (ST.31-38-44-)
TCATATCGTAAGCGGT-2	C_TCATATCGTAAGCGGT	3032	1689	C	mouse	C	1	0.0596965699208443	NA	NA	0	0.127272727272727	Singlet	1	0	0	1	Endothelial cells	Stromal cells (ST.31-38-44-)	Endothelial cells	Endothelial_cells	Macrophages (MF)	Stromal cells (ST.31-38-44-)
TCATGAGAGTTCACTG-2	C_TCATGAGAGTTCACTG	1226	832	C	mouse	C	1	0.00244698205546493	NA	NA	0	0.0181818181818182	Singlet	1	0	0	1	Endothelial cells	Stromal cells (ST.31-38-44-)	Endothelial cells	Endothelial_cells	Stromal cells (ST.31-38-44-)	Stromal cells (ST.31-38-44-)
TCATGTTCACTGAGTT-2	C_TCATGTTCACTGAGTT	769	563	C	mouse	C	1	0.00910273081924577	NA	NA	0	0.0181818181818182	Singlet	1	0	0	1	Endothelial cells	Stromal cells (ST.31-38-44-)	Endothelial cells	Endothelial_cells	Stromal cells (ST.31-38-44-)	Stromal cells (ST.31-38-44-)
TCATGTTGTCCGCAGT-2	C_TCATGTTGTCCGCAGT	1888	1165	C	mouse	C	1	0.0190677966101695	NA	NA	0	0.0363636363636364	Singlet	3	2	2	3	Endothelial cells	Stromal cells (ST.31-38-44-)	Endothelial cells	Endothelial_cells	Stromal cells (ST.31-38-44-)	Stromal cells (ST.31-38-44-)
TCATTACCAAATGGCG-2	C_TCATTACCAAATGGCG	3955	2190	C	mouse	C	1	0.002275600505689	NA	NA	0	0.345454545454545	Singlet	2	1	1	2	Endothelial cells	Stromal cells (ST.31-38-44-)	Endothelial cells	Endothelial_cells	Stromal cells (ST.31-38-44-)	Stromal cells (ST.31-38-44-)
TCATTCACACCGCTAG-2	C_TCATTCACACCGCTAG	1797	1198	C	mouse	C	1	0	NA	NA	0	0.145454545454545	Singlet	4	3	3	4	Endothelial cells	Stromal cells (ST.31-38-44-)	Endothelial cells	Endothelial_cells	Stromal cells (ST.31-38-44-)	Stromal cells (ST.31-38-44-)
TCCACCAGTTGTGGAG-2	C_TCCACCAGTTGTGGAG	2323	1319	C	mouse	C	1	0.0396039603960396	NA	NA	0	0.0545454545454545	Singlet	4	3	3	4	Endothelial cells	Stromal cells (ST.31-38-44-)	Endothelial cells	Endothelial_cells	Endothelial cells (BEC)	Stromal cells (ST.31-38-44-)
TCCACGTTCCTCGCAT-2	C_TCCACGTTCCTCGCAT	2602	1635	C	mouse	C	1	0.00730207532667179	NA	NA	0	0.236363636363636	Singlet	5	4	4	5	Neutrophils	Stem cells (SC.STSL)	Endothelial cells	Endothelial_cells	Neutrophils (GN)	Stem cells (SC.STSL)
TCCAGAATCAAGTGTC-2	C_TCCAGAATCAAGTGTC	1486	1002	C	mouse	C	1	0.00605652759084791	NA	NA	0	0	Singlet	3	2	2	3	Endothelial cells	Stromal cells (ST.31-38-44-)	Endothelial cells	Endothelial_cells	Stromal cells (ST.31-38-44-)	Stromal cells (ST.31-38-44-)
TCCATGCCAGAGTGAC-2	C_TCCATGCCAGAGTGAC	3365	1902	C	mouse	C	1	0.00356612184249629	NA	NA	0	0.436363636363636	Singlet	2	1	1	2	Fibroblasts	Stromal cells (ST.31-38-44-)	Endothelial cells	Endothelial_cells	Stromal cells (ST.31-38-44-)	Stromal cells (ST.31-38-44-)
TCCCAGTTCACCCTGT-2	C_TCCCAGTTCACCCTGT	1921	1215	C	mouse	C	1	0.00884955752212389	NA	NA	0	0	Singlet	3	2	2	3	Endothelial cells	Stromal cells (ST.31-38-44-)	Endothelial cells	Endothelial_cells	Stromal cells (ST.31-38-44-)	Stromal cells (ST.31-38-44-)
TCCCATGCATTCTGTT-2	C_TCCCATGCATTCTGTT	3083	1485	C	mouse	C	1	0.0885501135257866	NA	NA	0	0.145454545454545	Singlet	1	0	0	1	Endothelial cells	Stromal cells (ST.31-38-44-)	Endothelial cells	Endothelial_cells	Stromal cells (ST.31-38-44-)	Stromal cells (ST.31-38-44-)
TCCCATGTCCACCTGT-2	C_TCCCATGTCCACCTGT	828	633	C	mouse	C	1	0.0072463768115942	NA	NA	0	0	Singlet	1	0	0	1	Endothelial cells	Stromal cells (ST.31-38-44-)	Endothelial cells	Endothelial_cells	Stromal cells (ST.31-38-44-)	Stromal cells (ST.31-38-44-)
TCCCATGTCTACGCAA-2	C_TCCCATGTCTACGCAA	1261	852	C	mouse	C	1	0.00555114988104679	NA	NA	0	0	Singlet	3	2	2	3	Endothelial cells	Stromal cells (ST.31-38-44-)	Endothelial cells	Endothelial_cells	Endothelial cells (LEC)	Stromal cells (ST.31-38-44-)
TCCGATCTCCACGTCT-2	C_TCCGATCTCCACGTCT	1640	1025	C	mouse	C	1	0.00182926829268293	NA	NA	0	0.0181818181818182	Singlet	3	2	2	3	Endothelial cells	Stromal cells (ST.31-38-44-)	Endothelial cells	Endothelial_cells	Stromal cells (ST.31-38-44-)	Stromal cells (ST.31-38-44-)
TCCGGGATCCACCCTA-2	C_TCCGGGATCCACCCTA	2633	1469	C	mouse	C	1	0.0167109760729206	NA	NA	0	0.0545454545454545	Singlet	4	3	3	4	Endothelial cells	Stromal cells (ST.31-38-44-)	Endothelial cells	Endothelial_cells	Endothelial cells (LEC.CFA)	Stromal cells (ST.31-38-44-)
TCCGTGTCAATCGAAA-2	C_TCCGTGTCAATCGAAA	1402	935	C	mouse	C	1	0.00713266761768902	NA	NA	0	0	Singlet	3	2	2	3	Endothelial cells	Stromal cells (ST.31-38-44-)	Endothelial cells	Endothelial_cells	Macrophages (MF)	Stromal cells (ST.31-38-44-)
TCCTCCCCATTCATCT-2	C_TCCTCCCCATTCATCT	2642	1578	C	mouse	C	1	0.00719152157456472	NA	NA	0	0.0727272727272727	Singlet	4	3	3	4	Endothelial cells	Stromal cells (ST.31-38-44-)	Endothelial cells	Endothelial_cells	Macrophages (MF.480HI.NAIVE)	Stromal cells (ST.31-38-44-)
TCCTCCCTCATCGCAA-2	C_TCCTCCCTCATCGCAA	1857	1183	C	mouse	C	1	0.00484652665589661	NA	NA	0	0.0545454545454545	Singlet	4	3	3	4	Endothelial cells	Stromal cells (ST.31-38-44-)	Endothelial cells	Endothelial_cells	Stromal cells (ST.31-38-44-)	Stromal cells (ST.31-38-44-)
TCCTCGAGTGGTAATA-2	C_TCCTCGAGTGGTAATA	1076	759	C	mouse	C	1	0.0139405204460967	NA	NA	0	0	Singlet	3	2	2	3	Endothelial cells	Stromal cells (ST.31-38-44-)	Endothelial cells	Endothelial_cells	Stromal cells (ST.31-38-44-)	Stromal cells (ST.31-38-44-)
TCCTTCTTCCCGAGTG-2	C_TCCTTCTTCCCGAGTG	913	619	C	mouse	C	1	0.00219058050383352	NA	NA	0	0	Singlet	1	0	0	1	Endothelial cells	Stromal cells (ST.31-38-44-)	Endothelial cells	Endothelial_cells	Stromal cells (ST.31-38-44-)	Stromal cells (ST.31-38-44-)
TCCTTTCAGTGCGCTC-2	C_TCCTTTCAGTGCGCTC	1755	1115	C	mouse	C	1	0.00854700854700855	NA	NA	0	0.0909090909090909	Singlet	1	0	0	1	Endothelial cells	Stromal cells (ST.31-38-44-)	Endothelial cells	Endothelial_cells	Stromal cells (ST.31-38-44-)	Stromal cells (ST.31-38-44-)
TCCTTTCGTATTTCTC-2	C_TCCTTTCGTATTTCTC	1891	1294	C	mouse	C	1	0.00581702802749868	NA	NA	0	0.254545454545455	Singlet	1	0	0	1	Endothelial cells	Stromal cells (ST.31-38-44-)	Endothelial cells	Endothelial_cells	Macrophages (MF)	Stromal cells (ST.31-38-44-)
TCCTTTCGTTAGGACG-2	C_TCCTTTCGTTAGGACG	1823	1151	C	mouse	C	1	0.00274273176083379	NA	NA	0	0	Singlet	3	2	2	3	Endothelial cells	Stromal cells (ST.31-38-44-)	Endothelial cells	Endothelial_cells	Endothelial cells (LEC.CFA)	Stromal cells (ST.31-38-44-)
TCGACCTCAACCGGAA-2	C_TCGACCTCAACCGGAA	1733	1105	C	mouse	C	1	0.00288517022504328	NA	NA	0	0	Singlet	3	2	2	3	Endothelial cells	Stromal cells (ST.31-38-44-)	Endothelial cells	Endothelial_cells	Stromal cells (ST.31-38-44-)	Stromal cells (ST.31-38-44-)
TCGACGGAGGTTCCAT-2	C_TCGACGGAGGTTCCAT	1649	1098	C	mouse	C	1	0.0115221346270467	NA	NA	0	0.109090909090909	Singlet	4	3	3	4	Neutrophils	Stromal cells (ST.31-38-44-)	Endothelial cells	Endothelial_cells	B cells (proB.FrA)	Stromal cells (ST.31-38-44-)
TCGATTTGTTCGAAGG-2	C_TCGATTTGTTCGAAGG	1460	943	C	mouse	C	1	0.0143835616438356	NA	NA	0	0.0545454545454545	Singlet	4	3	3	4	Endothelial cells	Stromal cells (ST.31-38-44-)	Endothelial cells	Endothelial_cells	Stromal cells (ST.31-38-44-)	Stromal cells (ST.31-38-44-)
TCGCACTTCAGAACCT-2	C_TCGCACTTCAGAACCT	753	549	C	mouse	C	1	0.00531208499335989	NA	NA	0	0.0181818181818182	Singlet	1	0	0	1	Endothelial cells	Stromal cells (ST.31-38-44-)	Endothelial cells	Endothelial_cells	Macrophages (MF.11C-11B+)	Stromal cells (ST.31-38-44-)
TCGCAGGCACAACGCC-2	C_TCGCAGGCACAACGCC	2148	1335	C	mouse	C	1	0.0386405959031657	NA	NA	0	0.0545454545454545	Singlet	3	2	2	3	Endothelial cells	Stromal cells (ST.31-38-44-)	Endothelial cells	Endothelial_cells	Macrophages (MF.480HI.NAIVE)	Stromal cells (ST.31-38-44-)
TCGCTCAAGCCTATTG-2	C_TCGCTCAAGCCTATTG	1836	1097	C	mouse	C	1	0.00490196078431373	NA	NA	0	0.0909090909090909	Singlet	1	0	0	1	Endothelial cells	Stromal cells (ST.31-38-44-)	Endothelial cells	Endothelial_cells	Stromal cells (ST.31-38-44-)	Stromal cells (ST.31-38-44-)
TCGCTCAGTTGGGAAC-2	C_TCGCTCAGTTGGGAAC	659	464	C	mouse	C	1	0.0106221547799697	NA	NA	0	0	Singlet	1	0	0	1	Endothelial cells	Stromal cells (ST.31-38-44-)	Endothelial cells	Endothelial_cells	Stromal cells (ST.31-38-44-)	Stromal cells (ST.31-38-44-)
TCGCTCATCGGCTTCT-2	C_TCGCTCATCGGCTTCT	855	635	C	mouse	C	1	0.00584795321637427	NA	NA	0	0.0181818181818182	Singlet	1	0	0	1	Endothelial cells	Stromal cells (ST.31-38-44-)	Endothelial cells	Endothelial_cells	Stromal cells (ST.31-38-44-)	Stromal cells (ST.31-38-44-)
TCGCTTGGTTTGGAGG-2	C_TCGCTTGGTTTGGAGG	1317	901	C	mouse	C	1	0.00455580865603645	NA	NA	0	0	Singlet	3	2	2	3	Endothelial cells	Stromal cells (ST.31-38-44-)	Endothelial cells	Endothelial_cells	Stromal cells (ST.31-38-44-)	Stromal cells (ST.31-38-44-)
TCGTGGGGTAGGCAAC-2	C_TCGTGGGGTAGGCAAC	1197	819	C	mouse	C	1	0.00417710944026733	NA	NA	0	0	Singlet	3	2	2	3	Endothelial cells	Stromal cells (ST.31-38-44-)	Endothelial cells	Endothelial_cells	Stromal cells (ST.31-38-44-)	Stromal cells (ST.31-38-44-)
TCTAACTCAGACAATA-2	C_TCTAACTCAGACAATA	627	480	C	mouse	C	1	0.0127591706539075	NA	NA	0	0	Singlet	1	0	0	1	Endothelial cells	Stromal cells (ST.31-38-44-)	Endothelial cells	Endothelial_cells	Stromal cells (ST.31-38-44-)	Stromal cells (ST.31-38-44-)
TCTAACTGTGCTGATT-2	C_TCTAACTGTGCTGATT	2857	1621	C	mouse	C	1	0.00385019250962548	NA	NA	0	0.0363636363636364	Singlet	3	2	2	3	Endothelial cells	Stromal cells (ST.31-38-44-)	Endothelial cells	Endothelial_cells	Endothelial cells (BEC)	Stromal cells (ST.31-38-44-)
TCTACCGTCCACTTCG-2	C_TCTACCGTCCACTTCG	681	479	C	mouse	C	1	0.00734214390602056	NA	NA	0	0	Singlet	1	0	0	1	Endothelial cells	Stromal cells (ST.31-38-44-)	Endothelial cells	Endothelial_cells	Stromal cells (ST.31-38-44-)	Stromal cells (ST.31-38-44-)
TCTATACTCGCTAATG-2	C_TCTATACTCGCTAATG	1930	1242	C	mouse	C	1	0.00259067357512953	NA	NA	0	0.2	Singlet	1	0	0	1	Endothelial cells	Stromal cells (ST.31-38-44-)	Endothelial cells	Endothelial_cells	Stromal cells (ST.31-38-44-)	Stromal cells (ST.31-38-44-)
TCTATCAAGCATGGGT-2	C_TCTATCAAGCATGGGT	1150	783	C	mouse	C	1	0.0130434782608696	NA	NA	0	0.0727272727272727	Singlet	4	3	3	4	Endothelial cells	Stromal cells (ST.31-38-44-)	Endothelial cells	Endothelial_cells	Stromal cells (ST.31-38-44-)	Stromal cells (ST.31-38-44-)
TCTGCCAAGCATAGGC-2	C_TCTGCCAAGCATAGGC	1165	811	C	mouse	C	1	0.00600858369098712	NA	NA	0	0.0181818181818182	Singlet	1	0	0	1	Endothelial cells	Stromal cells (ST.31-38-44-)	Endothelial cells	Endothelial_cells	Endothelial cells (BEC)	Stromal cells (ST.31-38-44-)
TCTGTCGGTGCACATT-2	C_TCTGTCGGTGCACATT	1251	856	C	mouse	C	1	0.00399680255795364	NA	NA	0	0	Singlet	3	2	2	3	Endothelial cells	Stromal cells (ST.31-38-44-)	Endothelial cells	Endothelial_cells	Macrophages (MF.480INT.NAIVE)	Stromal cells (ST.31-38-44-)
TCTTAGTTCGTCGCTT-2	C_TCTTAGTTCGTCGCTT	3731	2201	C	mouse	C	1	0.0235861699276333	NA	NA	0	0.381818181818182	Singlet	4	3	3	4	Endothelial cells	Stromal cells (ST.31-38-44-)	Endothelial cells	Endothelial_cells	Macrophages (MF.ALV)	Stromal cells (ST.31-38-44-)
TGAACGTTCACCTGTC-2	C_TGAACGTTCACCTGTC	1947	1285	C	mouse	C	1	0.00410888546481767	NA	NA	0	0.0181818181818182	Singlet	3	2	2	3	Endothelial cells	Stromal cells (ST.31-38-44-)	Endothelial cells	Endothelial_cells	Stem cells (SC.STSL)	Stromal cells (ST.31-38-44-)
TGAATCGAGCAACAAT-2	C_TGAATCGAGCAACAAT	1637	1091	C	mouse	C	1	0.00549786194257789	NA	NA	0	0.0181818181818182	Singlet	3	2	2	3	Endothelial cells	Stromal cells (ST.31-38-44-)	Endothelial cells	Endothelial_cells	Stromal cells (ST.31-38-44-)	Stromal cells (ST.31-38-44-)
TGAATGCAGTGCAAAT-2	C_TGAATGCAGTGCAAAT	1189	807	C	mouse	C	1	0.00588730025231287	NA	NA	0	0.0363636363636364	Singlet	3	2	2	3	Endothelial cells	Stromal cells (ST.31-38-44-)	Endothelial cells	Endothelial_cells	Macrophages (MF.480INT.NAIVE)	Stromal cells (ST.31-38-44-)
TGACAGTGTCCCTAAA-2	C_TGACAGTGTCCCTAAA	1563	1073	C	mouse	C	1	0.00703774792066539	NA	NA	0	0.345454545454545	Singlet	6	5	5	6	Endothelial cells	Endothelial cells (LEC)	Endothelial cells	Endothelial_cells	Endothelial cells (LEC)	Endothelial cells (LEC)
TGACAGTTCGCGTTTC-2	C_TGACAGTTCGCGTTTC	1481	955	C	mouse	C	1	0.0317353139770425	NA	NA	0	0.0181818181818182	Singlet	1	0	0	1	Endothelial cells	Stromal cells (ST.31-38-44-)	Endothelial cells	Endothelial_cells	Stromal cells (ST.31-38-44-)	Stromal cells (ST.31-38-44-)
TGAGCATTCACAACCA-2	C_TGAGCATTCACAACCA	1722	1108	C	mouse	C	1	0.0116144018583043	NA	NA	0	0.0181818181818182	Singlet	3	2	2	3	Endothelial cells	Stromal cells (ST.31-38-44-)	Endothelial cells	Endothelial_cells	Stromal cells (ST.31-38-44-)	Stromal cells (ST.31-38-44-)
TGAGGGATCGAAGCAG-2	C_TGAGGGATCGAAGCAG	1301	906	C	mouse	C	1	0.00384319754035357	NA	NA	0	0	Singlet	3	2	2	3	Endothelial cells	Stromal cells (ST.31-38-44-)	Endothelial cells	Endothelial_cells	Endothelial cells (LEC.CFA)	Stromal cells (ST.31-38-44-)
TGAGGGATCGTGGACC-2	C_TGAGGGATCGTGGACC	1643	1116	C	mouse	C	1	0.0115642118076689	NA	NA	0	0.0181818181818182	Singlet	3	2	2	3	Endothelial cells	Stromal cells (ST.31-38-44-)	Endothelial cells	Endothelial_cells	Stromal cells (ST.31-38-44-)	Stromal cells (ST.31-38-44-)
TGATCTTCACGCTATA-2	C_TGATCTTCACGCTATA	1708	1087	C	mouse	C	1	0.0146370023419204	NA	NA	0	0.0363636363636364	Singlet	3	2	2	3	Endothelial cells	Stromal cells (ST.31-38-44-)	Endothelial cells	Endothelial_cells	Endothelial cells (LEC)	Stromal cells (ST.31-38-44-)
TGATGGTGTTGAAGTA-2	C_TGATGGTGTTGAAGTA	1573	1071	C	mouse	C	1	0.00508582326764145	NA	NA	0	0.127272727272727	Singlet	4	3	3	4	Endothelial cells	Stromal cells (ST.31-38-44-)	Endothelial cells	Endothelial_cells	Stromal cells (ST.31-38-44-)	Stromal cells (ST.31-38-44-)
TGATGGTTCTGACCCT-2	C_TGATGGTTCTGACCCT	1260	863	C	mouse	C	1	0.00634920634920635	NA	NA	0	0.0181818181818182	Singlet	1	0	0	1	Endothelial cells	Stromal cells (ST.31-38-44-)	Endothelial cells	Endothelial_cells	Stromal cells (ST.31-38-44-)	Stromal cells (ST.31-38-44-)
TGATTCTGTGTCCGTG-2	C_TGATTCTGTGTCCGTG	1256	851	C	mouse	C	1	0.00318471337579618	NA	NA	0	0	Singlet	3	2	2	3	Endothelial cells	Stromal cells (ST.31-38-44-)	Endothelial cells	Endothelial_cells	Stromal cells (ST.31-38-44-)	Stromal cells (ST.31-38-44-)
TGATTTCGTTTACTGG-2	C_TGATTTCGTTTACTGG	1208	820	C	mouse	C	1	0.00496688741721854	NA	NA	0	0	Singlet	1	0	0	1	Endothelial cells	Stromal cells (ST.31-38-44-)	Endothelial cells	Endothelial_cells	Stem cells (SC.STSL)	Stromal cells (ST.31-38-44-)
TGCACGGCAGTCTTCC-2	C_TGCACGGCAGTCTTCC	2058	1281	C	mouse	C	1	0.00631681243926142	NA	NA	0	0	Singlet	3	2	2	3	Endothelial cells	Stromal cells (ST.31-38-44-)	Endothelial cells	Endothelial_cells	Stromal cells (ST.31-38-44-)	Stromal cells (ST.31-38-44-)
TGCACGGTCACTGGTA-2	C_TGCACGGTCACTGGTA	1719	1108	C	mouse	C	1	0.0058173356602676	NA	NA	0	0.0545454545454545	Singlet	4	3	3	4	Endothelial cells	Stromal cells (ST.31-38-44-)	Endothelial cells	Endothelial_cells	Endothelial cells (LEC.CFA)	Stromal cells (ST.31-38-44-)
TGCAGATGTGACCGTC-2	C_TGCAGATGTGACCGTC	1614	1034	C	mouse	C	1	0.00929368029739777	NA	NA	0	0.0181818181818182	Singlet	3	2	2	3	Endothelial cells	Stromal cells (ST.31-38-44-)	Endothelial cells	Endothelial_cells	Stromal cells (ST.31-38-44-)	Stromal cells (ST.31-38-44-)
TGCATGATCGAACTCA-2	C_TGCATGATCGAACTCA	3171	1673	C	mouse	C	1	0.0126143172500788	NA	NA	0	0.127272727272727	Singlet	4	3	3	4	Endothelial cells	Stromal cells (ST.31-38-44-)	Endothelial cells	Endothelial_cells	Stromal cells (ST.31-38-44-)	Stromal cells (ST.31-38-44-)
TGCATGATCGATCCAA-2	C_TGCATGATCGATCCAA	1442	986	C	mouse	C	1	0.00832177531206657	NA	NA	0	0.290909090909091	Singlet	6	5	5	6	Endothelial cells	Endothelial cells (LEC)	Endothelial cells	Endothelial_cells	Endothelial cells (LEC)	Endothelial cells (LEC)
TGCGACGTCATGAAAG-2	C_TGCGACGTCATGAAAG	1604	1092	C	mouse	C	1	0.0480049875311721	NA	NA	0	0.0727272727272727	Singlet	3	2	2	3	Endothelial cells	Stromal cells (ST.31-38-44-)	Endothelial cells	Endothelial_cells	Stromal cells (ST.31-38-44-)	Stromal cells (ST.31-38-44-)
TGCTGAAGTCCGGATC-2	C_TGCTGAAGTCCGGATC	681	503	C	mouse	C	1	0.00587371512481645	NA	NA	0	0.0181818181818182	Singlet	1	0	0	1	Endothelial cells	Stromal cells (ST.31-38-44-)	Endothelial cells	Endothelial_cells	Endothelial cells (BEC)	Stromal cells (ST.31-38-44-)
TGCTTCGCACAGTCAT-2	C_TGCTTCGCACAGTCAT	857	586	C	mouse	C	1	0.00466744457409568	NA	NA	0	0	Singlet	1	0	0	1	Endothelial cells	Stromal cells (ST.31-38-44-)	Endothelial cells	Endothelial_cells	Stromal cells (ST.31-38-44-)	Stromal cells (ST.31-38-44-)
TGGAACTCAATGAAAC-2	C_TGGAACTCAATGAAAC	2532	1407	C	mouse	C	1	0.00671406003159558	NA	NA	0	0.0909090909090909	Singlet	4	3	3	4	Endothelial cells	Stromal cells (ST.31-38-44-)	Endothelial cells	Endothelial_cells	Macrophages (MF.480INT.NAIVE)	Stromal cells (ST.31-38-44-)
TGGAGAGTCATTGGTG-2	C_TGGAGAGTCATTGGTG	1513	1012	C	mouse	C	1	0.0165234633179114	NA	NA	0	0.0363636363636364	Singlet	4	3	3	4	Endothelial cells	Stromal cells (ST.31-38-44-)	Endothelial cells	Endothelial_cells	Stromal cells (ST.31-38-44-)	Stromal cells (ST.31-38-44-)
TGGAGAGTCTCTTCAA-2	C_TGGAGAGTCTCTTCAA	693	505	C	mouse	C	1	0.00432900432900433	NA	NA	0	0	Singlet	1	0	0	1	Endothelial cells	Stromal cells (ST.31-38-44-)	Endothelial cells	Endothelial_cells	Stromal cells (ST.31-38-44-)	Stromal cells (ST.31-38-44-)
TGGAGGAAGCGTCGAA-2	C_TGGAGGAAGCGTCGAA	1267	883	C	mouse	C	1	0.00552486187845304	NA	NA	0	0.163636363636364	Singlet	6	5	5	6	Endothelial cells	Endothelial cells (LEC)	Endothelial cells	Endothelial_cells	Endothelial cells (LEC)	Endothelial cells (LEC)
TGGATCAAGTAACCGG-2	C_TGGATCAAGTAACCGG	1001	719	C	mouse	C	1	0.00999000999000999	NA	NA	0	0.0181818181818182	Singlet	1	0	0	1	Endothelial cells	Stromal cells (ST.31-38-44-)	Endothelial cells	Endothelial_cells	Stromal cells (ST.31-38-44-)	Stromal cells (ST.31-38-44-)
TGGGAAGGTGCCGTAC-2	C_TGGGAAGGTGCCGTAC	788	560	C	mouse	C	1	0.0431472081218274	NA	NA	0	0.0545454545454545	Singlet	1	0	0	1	Endothelial cells	Stromal cells (ST.31-38-44-)	Endothelial cells	Endothelial_cells	Stromal cells (ST.31-38-44-)	Stromal cells (ST.31-38-44-)
TGGGATTTCGCCAACG-2	C_TGGGATTTCGCCAACG	1861	1158	C	mouse	C	1	0.00376141859215476	NA	NA	0	0.0181818181818182	Singlet	4	3	3	4	Endothelial cells	Stromal cells (ST.31-38-44-)	Endothelial cells	Endothelial_cells	Stromal cells (ST.31-38-44-)	Stromal cells (ST.31-38-44-)
TGGGCTGCATCCCACT-2	C_TGGGCTGCATCCCACT	704	522	C	mouse	C	1	0.00994318181818182	NA	NA	0	0	Singlet	1	0	0	1	Fibroblasts	Stromal cells (ST.31-38-44-)	Endothelial cells	Endothelial_cells	Fibroblasts (FI)	Stromal cells (ST.31-38-44-)
TGGTACAAGACTGTTC-2	C_TGGTACAAGACTGTTC	1257	888	C	mouse	C	1	0.00715990453460621	NA	NA	0	0.0545454545454545	Singlet	1	0	0	1	Endothelial cells	Stromal cells (ST.31-38-44-)	Endothelial cells	Endothelial_cells	Stromal cells (ST.31-38-44-)	Stromal cells (ST.31-38-44-)
TGGTAGTGTATCGTAC-2	C_TGGTAGTGTATCGTAC	1569	1042	C	mouse	C	1	0.0261312938177183	NA	NA	0	0.0545454545454545	Singlet	7	6	6	7	Endothelial cells	Stromal cells (ST.31-38-44-)	Endothelial cells	Endothelial_cells	Stromal cells (ST.31-38-44-)	Stromal cells (ST.31-38-44-)
TGGTGATTCTGCGAGC-2	C_TGGTGATTCTGCGAGC	1543	1023	C	mouse	C	1	0.00648088139987038	NA	NA	0	0.163636363636364	Singlet	1	0	0	1	Endothelial cells	Stromal cells (ST.31-38-44-)	Endothelial cells	Endothelial_cells	Stromal cells (ST.31-38-44-)	Stromal cells (ST.31-38-44-)
TGTAACGTCGACGACC-2	C_TGTAACGTCGACGACC	5206	2590	C	mouse	C	1	0.00518632347291587	NA	NA	0	0.0363636363636364	Singlet	3	2	2	3	Endothelial cells	Stromal cells (ST.31-38-44-)	Endothelial cells	Endothelial_cells	Macrophages (MF.480INT.NAIVE)	Stromal cells (ST.31-38-44-)
TGTACAGAGGAGCAAA-2	C_TGTACAGAGGAGCAAA	2476	1513	C	mouse	C	1	0.0173667205169628	NA	NA	0	0.2	Singlet	4	3	3	4	Endothelial cells	Stromal cells (ST.31-38-44-)	Endothelial cells	Endothelial_cells	Stromal cells (ST.31-38-44-)	Stromal cells (ST.31-38-44-)
TGTCAGAAGTAGTGCG-2	C_TGTCAGAAGTAGTGCG	1915	1247	C	mouse	C	1	0.00626631853785901	NA	NA	0	0.254545454545455	Singlet	6	5	5	6	Endothelial cells	Endothelial cells (LEC)	Endothelial cells	Endothelial_cells	Endothelial cells (LEC)	Endothelial cells (LEC)
TGTCAGATCCCGAGGT-2	C_TGTCAGATCCCGAGGT	1131	831	C	mouse	C	1	0.00972590627763042	NA	NA	0	0.0545454545454545	Singlet	3	2	2	3	Endothelial cells	Stromal cells (ST.31-38-44-)	Endothelial cells	Endothelial_cells	Stromal cells (ST.31-38-44-)	Stromal cells (ST.31-38-44-)
TGTGAGTGTGGCTTGC-2	C_TGTGAGTGTGGCTTGC	1098	769	C	mouse	C	1	0.00273224043715847	NA	NA	0	0	Singlet	3	2	2	3	Endothelial cells	Stromal cells (ST.31-38-44-)	Endothelial cells	Endothelial_cells	Stromal cells (ST.31-38-44-)	Stromal cells (ST.31-38-44-)
TGTGGCGTCCGTGACG-2	C_TGTGGCGTCCGTGACG	1746	1187	C	mouse	C	1	0.00859106529209622	NA	NA	0	0.0545454545454545	Singlet	4	3	3	4	Endothelial cells	Stromal cells (ST.31-38-44-)	Endothelial cells	Endothelial_cells	Stromal cells (ST.31-38-44-)	Stromal cells (ST.31-38-44-)
TGTGTGACAAGAGATT-2	C_TGTGTGACAAGAGATT	1682	1056	C	mouse	C	1	0.00237812128418549	NA	NA	0	0	Singlet	3	2	2	3	Endothelial cells	Stromal cells (ST.31-38-44-)	Endothelial cells	Endothelial_cells	Stromal cells (ST.31-38-44-)	Stromal cells (ST.31-38-44-)
TGTTACTGTCGTGATT-2	C_TGTTACTGTCGTGATT	1716	1132	C	mouse	C	1	0.0104895104895105	NA	NA	0	0.0545454545454545	Singlet	3	2	2	3	Endothelial cells	Stromal cells (ST.31-38-44-)	Endothelial cells	Endothelial_cells	Endothelial cells (LEC)	Stromal cells (ST.31-38-44-)
TGTTCTAAGTCTCTGA-2	C_TGTTCTAAGTCTCTGA	1322	939	C	mouse	C	1	0.0121028744326778	NA	NA	0	0.0181818181818182	Singlet	3	2	2	3	Endothelial cells	Stromal cells (ST.31-38-44-)	Endothelial cells	Endothelial_cells	Stromal cells (ST.31-38-44-)	Stromal cells (ST.31-38-44-)
TGTTGGAGTGCTCCGA-2	C_TGTTGGAGTGCTCCGA	1148	800	C	mouse	C	1	0.00609756097560976	NA	NA	0	0.0181818181818182	Singlet	3	2	2	3	Endothelial cells	Stromal cells (ST.31-38-44-)	Endothelial cells	Endothelial_cells	Stromal cells (ST.31-38-44-)	Stromal cells (ST.31-38-44-)
TTAATCCCACTCATAG-2	C_TTAATCCCACTCATAG	3709	1978	C	mouse	C	1	0.0121326503100566	NA	NA	0	0.127272727272727	Singlet	7	6	6	7	Endothelial cells	Stromal cells (ST.31-38-44-)	Endothelial cells	Endothelial_cells	Endothelial cells (LEC)	Stromal cells (ST.31-38-44-)
TTACGCCGTAGATGTA-2	C_TTACGCCGTAGATGTA	1249	949	C	mouse	C	1	0.0104083266613291	NA	NA	0	0.218181818181818	Singlet	1	0	0	1	Endothelial cells	Stromal cells (ST.31-38-44-)	Endothelial cells	Endothelial_cells	Macrophages (MF.480INT.NAIVE)	Stromal cells (ST.31-38-44-)
TTACGCCGTATCATGC-2	C_TTACGCCGTATCATGC	1580	1043	C	mouse	C	1	0.0120253164556962	NA	NA	0	0.109090909090909	Singlet	1	0	0	1	Monocytes	Stromal cells (ST.31-38-44-)	Endothelial cells	Endothelial_cells	Stromal cells (ST.31-38-44-)	Stromal cells (ST.31-38-44-)
TTACGTTCACTCCGGA-2	C_TTACGTTCACTCCGGA	1537	1002	C	mouse	C	1	0.0156148340923878	NA	NA	0	0.0363636363636364	Singlet	3	2	2	3	Endothelial cells	Stromal cells (ST.31-38-44-)	Endothelial cells	Endothelial_cells	Stromal cells (ST.31-38-44-)	Stromal cells (ST.31-38-44-)
TTAGGCACAGGTCCGT-2	C_TTAGGCACAGGTCCGT	1247	824	C	mouse	C	1	0.0112269446672013	NA	NA	0	0	Singlet	3	2	2	3	Endothelial cells	Stromal cells (ST.31-38-44-)	Endothelial cells	Endothelial_cells	Stem cells (SC.STSL)	Stromal cells (ST.31-38-44-)
TTAGTCTGTTAGAAGT-2	C_TTAGTCTGTTAGAAGT	1198	782	C	mouse	C	1	0.0550918196994992	NA	NA	0	0.109090909090909	Singlet	3	2	2	3	Endothelial cells	Stromal cells (ST.31-38-44-)	Endothelial cells	Endothelial_cells	DC (DC.103-11B+24+)	Stromal cells (ST.31-38-44-)
TTATTGCAGTTGAAGT-2	C_TTATTGCAGTTGAAGT	1291	894	C	mouse	C	1	0.00464756003098373	NA	NA	0	0	Singlet	3	2	2	3	Endothelial cells	Stromal cells (ST.31-38-44-)	Endothelial cells	Endothelial_cells	Stromal cells (ST.31-38-44-)	Stromal cells (ST.31-38-44-)
TTATTGCCAATGACCT-2	C_TTATTGCCAATGACCT	1110	766	C	mouse	C	1	0.0018018018018018	NA	NA	0	0	Singlet	1	0	0	1	Endothelial cells	Stromal cells (ST.31-38-44-)	Endothelial cells	Endothelial_cells	Endothelial cells (BEC)	Stromal cells (ST.31-38-44-)
TTCATGTAGACTAAGT-2	C_TTCATGTAGACTAAGT	861	639	C	mouse	C	1	0.00929152148664344	NA	NA	0	0.0181818181818182	Singlet	4	3	3	4	Endothelial cells	Stromal cells (ST.31-38-44-)	Endothelial cells	Endothelial_cells	Monocytes (MO.6C-IIINT)	Stromal cells (ST.31-38-44-)
TTCATGTTCATGAAAG-2	C_TTCATGTTCATGAAAG	1271	867	C	mouse	C	1	0.00550747442958301	NA	NA	0	0.0181818181818182	Singlet	1	0	0	1	Endothelial cells	Stromal cells (ST.31-38-44-)	Endothelial cells	Endothelial_cells	Macrophages (MF.480INT.NAIVE)	Stromal cells (ST.31-38-44-)
TTCCAATCAGCACAGA-2	C_TTCCAATCAGCACAGA	727	534	C	mouse	C	1	0.00137551581843191	NA	NA	0	0.0181818181818182	Singlet	1	0	0	1	Endothelial cells	Stromal cells (ST.31-38-44-)	Endothelial cells	Endothelial_cells	Stromal cells (ST.31-38-44-)	Stromal cells (ST.31-38-44-)
TTCCGTGTCTGCGGAC-2	C_TTCCGTGTCTGCGGAC	1796	1334	C	mouse	C	1	0.0244988864142539	NA	NA	0	0.272727272727273	Singlet	1	0	0	1	Endothelial cells	Stromal cells (ST.31-38-44-)	Endothelial cells	Endothelial_cells	Stem cells (SC.STSL)	Stromal cells (ST.31-38-44-)
TTCCTAAGTTGCTGAT-2	C_TTCCTAAGTTGCTGAT	2771	1652	C	mouse	C	1	0.00866113316492241	NA	NA	0	0.0727272727272727	Singlet	4	3	3	4	Endothelial cells	Stromal cells (ST.31-38-44-)	Endothelial cells	Endothelial_cells	Endothelial cells (BEC)	Stromal cells (ST.31-38-44-)
TTCCTTCTCAAAGACA-2	C_TTCCTTCTCAAAGACA	676	467	C	mouse	C	1	0.0340236686390533	NA	NA	0	0	Singlet	1	0	0	1	Endothelial cells	Stromal cells (ST.31-38-44-)	Endothelial cells	Endothelial_cells	Stromal cells (ST.31-38-44-)	Stromal cells (ST.31-38-44-)
TTCCTTCTCGACCTAA-2	C_TTCCTTCTCGACCTAA	2264	1302	C	mouse	C	1	0.00176678445229682	NA	NA	0	0.0181818181818182	Singlet	3	2	2	3	Endothelial cells	Stromal cells (ST.31-38-44-)	Endothelial cells	Endothelial_cells	Stromal cells (ST.31-38-44-)	Stromal cells (ST.31-38-44-)
TTCGCTGTCTTAGCCC-2	C_TTCGCTGTCTTAGCCC	1458	937	C	mouse	C	1	0.00548696844993141	NA	NA	0	0.0181818181818182	Singlet	3	2	2	3	Endothelial cells	Stromal cells (ST.31-38-44-)	Endothelial cells	Endothelial_cells	Endothelial cells (BEC)	Stromal cells (ST.31-38-44-)
TTCTAGTCACATTCGA-2	C_TTCTAGTCACATTCGA	859	603	C	mouse	C	1	0.00465657741559953	NA	NA	0	0.0363636363636364	Singlet	1	0	0	1	Endothelial cells	Stromal cells (ST.31-38-44-)	Endothelial cells	Endothelial_cells	Stromal cells (ST.31-38-44-)	Stromal cells (ST.31-38-44-)
TTCTAGTTCCCTATTA-2	C_TTCTAGTTCCCTATTA	1679	1103	C	mouse	C	1	0.0053603335318642	NA	NA	0	0	Singlet	3	2	2	3	Endothelial cells	Stromal cells (ST.31-38-44-)	Endothelial cells	Endothelial_cells	Endothelial cells (LEC.CFA)	Stromal cells (ST.31-38-44-)
TTCTCTCCACGCTGCA-2	C_TTCTCTCCACGCTGCA	3744	2068	C	mouse	C	1	0.0112179487179487	NA	NA	0	0.181818181818182	Singlet	4	3	3	4	Endothelial cells	Stromal cells (ST.31-38-44-)	Endothelial cells	Endothelial_cells	Stem cells (SC.STSL)	Stromal cells (ST.31-38-44-)
TTCTGTACAAGTTCGT-2	C_TTCTGTACAAGTTCGT	1075	743	C	mouse	C	1	0.0130232558139535	NA	NA	0	0	Singlet	1	0	0	1	Endothelial cells	Stromal cells (ST.31-38-44-)	Endothelial cells	Endothelial_cells	Stromal cells (ST.31-38-44-)	Stromal cells (ST.31-38-44-)
TTCTTGAGTGTAACGG-2	C_TTCTTGAGTGTAACGG	746	575	C	mouse	C	1	0.0388739946380697	NA	NA	0	0	Singlet	1	0	0	1	Endothelial cells	Stromal cells (ST.31-38-44-)	Endothelial cells	Endothelial_cells	Stem cells (SC.STSL)	Stromal cells (ST.31-38-44-)
TTGAACGCAAGGACAC-2	C_TTGAACGCAAGGACAC	1461	961	C	mouse	C	1	0.0136892539356605	NA	NA	0	0	Singlet	3	2	2	3	Endothelial cells	Stromal cells (ST.31-38-44-)	Endothelial cells	Endothelial_cells	Macrophages (MF.480INT.NAIVE)	Stromal cells (ST.31-38-44-)
TTGCATTCAACGGCCT-2	C_TTGCATTCAACGGCCT	4488	2228	C	mouse	C	1	0.0265151515151515	NA	NA	0	0.327272727272727	Singlet	4	3	3	4	Fibroblasts	Stromal cells (ST.31-38-44-)	Endothelial cells	Endothelial_cells	Fibroblasts (FI.MTS15+)	Stromal cells (ST.31-38-44-)
TTGGTTTTCCGAGATT-2	C_TTGGTTTTCCGAGATT	1138	762	C	mouse	C	1	0.0131810193321617	NA	NA	0	0.0727272727272727	Singlet	4	3	3	4	Endothelial cells	Stromal cells (ST.31-38-44-)	Endothelial cells	Endothelial_cells	Stromal cells (ST.31-38-44-)	Stromal cells (ST.31-38-44-)
TTGTGGATCGTGTTCC-2	C_TTGTGGATCGTGTTCC	1150	789	C	mouse	C	1	0.00521739130434783	NA	NA	0	0	Singlet	3	2	2	3	Endothelial cells	Stromal cells (ST.31-38-44-)	Endothelial cells	Endothelial_cells	Endothelial cells (BEC)	Stromal cells (ST.31-38-44-)
TTGTTGTCAGCCTTCT-2	C_TTGTTGTCAGCCTTCT	2080	1263	C	mouse	C	1	0.00528846153846154	NA	NA	0	0	Singlet	3	2	2	3	Endothelial cells	Stromal cells (ST.31-38-44-)	Endothelial cells	Endothelial_cells	Stromal cells (ST.31-38-44-)	Stromal cells (ST.31-38-44-)
TTTAGTCGTATGGTTC-2	C_TTTAGTCGTATGGTTC	2824	1638	C	mouse	C	1	0.00212464589235127	NA	NA	0	0.109090909090909	Singlet	2	1	1	2	Endothelial cells	Stromal cells (ST.31-38-44-)	Endothelial cells	Endothelial_cells	Endothelial cells (BEC)	Stromal cells (ST.31-38-44-)
TTTAGTCGTATGTCCA-2	C_TTTAGTCGTATGTCCA	947	684	C	mouse	C	1	0.00844772967265047	NA	NA	0	0	Singlet	1	0	0	1	Endothelial cells	Stromal cells (ST.31-38-44-)	Endothelial cells	Endothelial_cells	Stem cells (SC.STSL)	Stromal cells (ST.31-38-44-)
TTTATGCGTTAGTTCG-2	C_TTTATGCGTTAGTTCG	730	525	C	mouse	C	1	0.0123287671232877	NA	NA	0	0	Singlet	1	0	0	1	Endothelial cells	Stromal cells (ST.31-38-44-)	Endothelial cells	Endothelial_cells	Stromal cells (ST.31-38-44-)	Stromal cells (ST.31-38-44-)
TTTCACACAGGTTCGC-2	C_TTTCACACAGGTTCGC	2614	1369	C	mouse	C	1	0.0122417750573833	NA	NA	0	0	Singlet	3	2	2	3	Endothelial cells	Stromal cells (ST.31-38-44-)	Endothelial cells	Endothelial_cells	Stromal cells (ST.31-38-44-)	Stromal cells (ST.31-38-44-)
TTTCACAGTGTTGACT-2	C_TTTCACAGTGTTGACT	1775	1121	C	mouse	C	1	0.00338028169014085	NA	NA	0	0	Singlet	1	0	0	1	Endothelial cells	Stromal cells (ST.31-38-44-)	Endothelial cells	Endothelial_cells	Endothelial cells (BEC)	Stromal cells (ST.31-38-44-)
TTTCAGTAGTTGGAAT-2	C_TTTCAGTAGTTGGAAT	1393	971	C	mouse	C	1	0.00646087580760948	NA	NA	0	0.0181818181818182	Singlet	1	0	0	1	Endothelial cells	Stromal cells (ST.31-38-44-)	Endothelial cells	Endothelial_cells	Stromal cells (ST.31-38-44-)	Stromal cells (ST.31-38-44-)
TTTGACTCAATTGCGT-2	C_TTTGACTCAATTGCGT	1591	1062	C	mouse	C	1	0.00314267756128221	NA	NA	0	0.0181818181818182	Singlet	3	2	2	3	Endothelial cells	Stromal cells (ST.31-38-44-)	Endothelial cells	Endothelial_cells	Endothelial cells (BEC)	Stromal cells (ST.31-38-44-)
TTTGACTGTGTGACCC-2	C_TTTGACTGTGTGACCC	2001	1344	C	mouse	C	1	0.00449775112443778	NA	NA	0	0.290909090909091	Singlet	1	0	0	1	Endothelial cells	Stromal cells (ST.31-38-44-)	Endothelial cells	Endothelial_cells	Stromal cells (ST.31-38-44-)	Stromal cells (ST.31-38-44-)
TTTGGTTCAGAGACTG-2	C_TTTGGTTCAGAGACTG	1469	1032	C	mouse	C	1	0.0129339686861811	NA	NA	0	0.0363636363636364	Singlet	4	3	3	4	Endothelial cells	Stromal cells (ST.31-38-44-)	Endothelial cells	Endothelial_cells	Macrophages (MF.480INT.NAIVE)	Stromal cells (ST.31-38-44-)
AACGTCATCGTCAACA-1	N_AACGTCATCGTCAACA	1237	915	N	mouse	N	1	0.000808407437348424	0.216216216216216	Singlet	0	NA	NA	5	4	4	5	Endothelial cells	Stem cells (SC.STSL)	Endothelial cells	Endothelial_cells	Endothelial cells (BEC)	Stem cells (SC.STSL)
AAGTACCAGACTCTAC-1	N_AAGTACCAGACTCTAC	1153	874	N	mouse	N	1	0.00173460537727667	0.135135135135135	Singlet	0	NA	NA	5	4	4	5	Endothelial cells	Stem cells (SC.STSL)	Endothelial cells	Endothelial_cells	Stromal cells (ST.31-38-44-)	Stem cells (SC.STSL)
ACCATTTTCTATCGCC-1	N_ACCATTTTCTATCGCC	1997	1409	N	mouse	N	1	0.00500751126690035	0.459459459459459	Singlet	0	NA	NA	5	4	4	5	Endothelial cells	Stem cells (SC.STSL)	Endothelial cells	Endothelial_cells	Stromal cells (ST.31-38-44-)	Stem cells (SC.STSL)
ACGATGTTCCGCAACG-1	N_ACGATGTTCCGCAACG	1215	909	N	mouse	N	1	0.00329218106995885	0.108108108108108	Singlet	0	NA	NA	5	4	4	5	B cells	Stem cells (SC.STSL)	Endothelial cells	Endothelial_cells	Macrophages (MF.480INT.NAIVE)	Stem cells (SC.STSL)
AGCGATTTCGAGCACC-1	N_AGCGATTTCGAGCACC	1886	1337	N	mouse	N	1	0.00477200424178155	0.216216216216216	Singlet	0	NA	NA	5	4	4	5	DC	Stem cells (SC.STSL)	Endothelial cells	Endothelial_cells	DC (DC.103+11B-)	Stem cells (SC.STSL)
AGTACCAGTGATTCAC-1	N_AGTACCAGTGATTCAC	2245	1531	N	mouse	N	1	0.0115812917594655	0.351351351351351	Singlet	0	NA	NA	5	4	4	5	Endothelial cells	Stem cells (SC.STSL)	Endothelial cells	Endothelial_cells	Stem cells (SC.STSL)	Stem cells (SC.STSL)
AGTGACTCAGGTACGA-1	N_AGTGACTCAGGTACGA	868	711	N	mouse	N	1	0.0115207373271889	0.243243243243243	Singlet	0	NA	NA	5	4	4	5	Endothelial cells	Stem cells (SC.STSL)	Endothelial cells	Endothelial_cells	Endothelial cells (BEC)	Stem cells (SC.STSL)
ATCCATTTCCACTGAA-1	N_ATCCATTTCCACTGAA	1386	1042	N	mouse	N	1	0.00216450216450216	0.243243243243243	Singlet	0	NA	NA	5	4	4	5	Macrophages	Stem cells (SC.STSL)	Endothelial cells	Endothelial_cells	Stem cells (SC.STSL)	Stem cells (SC.STSL)
ATCTTCATCCCAAGCG-1	N_ATCTTCATCCCAAGCG	1040	806	N	mouse	N	1	0.00288461538461538	0.216216216216216	Singlet	0	NA	NA	5	4	4	5	Endothelial cells	Stem cells (SC.STSL)	Endothelial cells	Endothelial_cells	Endothelial cells (LEC.CFA)	Stem cells (SC.STSL)
CAAGCTATCGAACGCC-1	N_CAAGCTATCGAACGCC	2044	1446	N	mouse	N	1	0.00587084148727984	0.189189189189189	Singlet	0	NA	NA	5	4	4	5	DC	Stem cells (SC.STSL)	Endothelial cells	Endothelial_cells	DC (DC.103+11B-)	Stem cells (SC.STSL)
CAATGACAGTAAACTG-1	N_CAATGACAGTAAACTG	956	730	N	mouse	N	1	0	0.162162162162162	Singlet	0	NA	NA	5	4	4	5	T cells	Stem cells (SC.STSL)	Endothelial cells	Endothelial_cells	Macrophages (MF.480INT.NAIVE)	Stem cells (SC.STSL)
CCGGTAGAGAAATGGG-1	N_CCGGTAGAGAAATGGG	1735	1218	N	mouse	N	1	0.0219020172910663	0.108108108108108	Singlet	0	NA	NA	1	0	0	1	Endothelial cells	Stromal cells (ST.31-38-44-)	Endothelial cells	Endothelial_cells	Stromal cells (ST.31-38-44-)	Stromal cells (ST.31-38-44-)
CGTTGGGCATCCGAAT-1	N_CGTTGGGCATCCGAAT	1967	1263	N	mouse	N	1	0.012709710218607	0.135135135135135	Singlet	0	NA	NA	1	0	0	1	Endothelial cells	Stromal cells (ST.31-38-44-)	Endothelial cells	Endothelial_cells	Stem cells (SC.STSL)	Stromal cells (ST.31-38-44-)
CTAACCCAGTGAGGCT-1	N_CTAACCCAGTGAGGCT	1150	860	N	mouse	N	1	0.00956521739130435	0.162162162162162	Singlet	0	NA	NA	5	4	4	5	Endothelial cells	Stem cells (SC.STSL)	Endothelial cells	Endothelial_cells	Stem cells (SC.STSL)	Stem cells (SC.STSL)
CTATCCGGTCTTCAAG-1	N_CTATCCGGTCTTCAAG	1403	986	N	mouse	N	1	0.00285103349964362	0.27027027027027	Singlet	0	NA	NA	5	4	4	5	Endothelial cells	Stem cells (SC.STSL)	Endothelial cells	Endothelial_cells	Macrophages (MF.480INT.NAIVE)	Stem cells (SC.STSL)
CTCCAACTCCTCTCGA-1	N_CTCCAACTCCTCTCGA	1689	1190	N	mouse	N	1	0.0059206631142688	0.162162162162162	Singlet	0	NA	NA	5	4	4	5	Endothelial cells	Stem cells (SC.STSL)	Endothelial cells	Endothelial_cells	Stem cells (SC.STSL)	Stem cells (SC.STSL)
CTCTGGTAGAACGTGC-1	N_CTCTGGTAGAACGTGC	776	622	N	mouse	N	1	0.00128865979381443	0	Singlet	0	NA	NA	5	4	4	5	Endothelial cells	Stem cells (SC.STSL)	Endothelial cells	Endothelial_cells	Macrophages (MF.480INT.NAIVE)	Stem cells (SC.STSL)
CTGTGGGAGGTCCCGT-1	N_CTGTGGGAGGTCCCGT	1200	889	N	mouse	N	1	0.000833333333333333	0.216216216216216	Singlet	0	NA	NA	5	4	4	5	Endothelial cells	Stem cells (SC.STSL)	Endothelial cells	Endothelial_cells	Stem cells (SC.STSL)	Stem cells (SC.STSL)
CTTAGGACACTACACA-1	N_CTTAGGACACTACACA	1789	1240	N	mouse	N	1	0.00950251537171604	0.27027027027027	Singlet	0	NA	NA	5	4	4	5	Endothelial cells	Stem cells (SC.STSL)	Endothelial cells	Endothelial_cells	Stem cells (SC.STSL)	Stem cells (SC.STSL)
GATCATGTCTCCGCAT-1	N_GATCATGTCTCCGCAT	1820	1236	N	mouse	N	1	0.00384615384615385	0.27027027027027	Singlet	0	NA	NA	5	4	4	5	Endothelial cells	Stem cells (SC.STSL)	Endothelial cells	Endothelial_cells	Epithelial cells (Ep.8wk.CEC.Sca1+)	Stem cells (SC.STSL)
GCCGTGATCAGGAACG-1	N_GCCGTGATCAGGAACG	1310	988	N	mouse	N	1	0.00305343511450382	0.0540540540540541	Singlet	0	NA	NA	1	0	0	1	B cells	Stromal cells (ST.31-38-44-)	Endothelial cells	Endothelial_cells	Endothelial cells (BEC)	Stromal cells (ST.31-38-44-)
GCGATCGGTGTAGGAC-1	N_GCGATCGGTGTAGGAC	880	699	N	mouse	N	1	0.00113636363636364	0.0810810810810811	Singlet	0	NA	NA	5	4	4	5	T cells	Stem cells (SC.STSL)	Endothelial cells	Endothelial_cells	Tgd (Tgd)	Stem cells (SC.STSL)
GGGCGTTAGGCAGGGA-1	N_GGGCGTTAGGCAGGGA	1400	1032	N	mouse	N	1	0.005	0.243243243243243	Singlet	0	NA	NA	5	4	4	5	Endothelial cells	Stem cells (SC.STSL)	Endothelial cells	Endothelial_cells	Stem cells (SC.STSL)	Stem cells (SC.STSL)
GTAGAAACAGTTGTTG-1	N_GTAGAAACAGTTGTTG	1560	1128	N	mouse	N	1	0.00705128205128205	0.135135135135135	Singlet	0	NA	NA	1	0	0	1	Stromal cells	Stromal cells (ST.31-38-44-)	Endothelial cells	Endothelial_cells	Stem cells (SC.STSL)	Stromal cells (ST.31-38-44-)
GTGCTGGCACTAACGT-1	N_GTGCTGGCACTAACGT	1345	1000	N	mouse	N	1	0.00446096654275093	0.135135135135135	Singlet	0	NA	NA	4	3	3	4	T cells	Stromal cells (ST.31-38-44-)	Endothelial cells	Endothelial_cells	Macrophages (MF.480INT.NAIVE)	Stromal cells (ST.31-38-44-)
GTGTGGCTCAGCGGAA-1	N_GTGTGGCTCAGCGGAA	749	580	N	mouse	N	1	0.00934579439252336	0.135135135135135	Singlet	0	NA	NA	5	4	4	5	Endothelial cells	Stem cells (SC.STSL)	Endothelial cells	Endothelial_cells	Stromal cells (ST.31-38-44-)	Stem cells (SC.STSL)
GTTGTGAGTTTGGCTA-1	N_GTTGTGAGTTTGGCTA	876	676	N	mouse	N	1	0.00342465753424658	0.0810810810810811	Singlet	0	NA	NA	5	4	4	5	Endothelial cells	Stem cells (SC.STSL)	Endothelial cells	Endothelial_cells	Endothelial cells (BEC)	Stem cells (SC.STSL)
TACCCGTTCGCTCTCA-1	N_TACCCGTTCGCTCTCA	1442	1060	N	mouse	N	1	0.00346740638002774	0.135135135135135	Singlet	0	NA	NA	5	4	4	5	DC	Stem cells (SC.STSL)	Endothelial cells	Endothelial_cells	DC (DC.103+11B-)	Stem cells (SC.STSL)
TCATTGTGTCTACGTA-1	N_TCATTGTGTCTACGTA	1524	1089	N	mouse	N	1	0.00196850393700787	0.405405405405405	Singlet	0	NA	NA	5	4	4	5	Endothelial cells	Stem cells (SC.STSL)	Endothelial cells	Endothelial_cells	Endothelial cells (BEC)	Stem cells (SC.STSL)
TCCATGCTCACTCGAA-1	N_TCCATGCTCACTCGAA	1613	1138	N	mouse	N	1	0.00247985120892746	0.27027027027027	Singlet	0	NA	NA	5	4	4	5	Endothelial cells	Stem cells (SC.STSL)	Endothelial cells	Endothelial_cells	Stem cells (SC.STSL)	Stem cells (SC.STSL)
TGAGTCATCTGTCGTC-1	N_TGAGTCATCTGTCGTC	1367	896	N	mouse	N	1	0.00365764447695684	0.216216216216216	Singlet	0	NA	NA	5	4	4	5	Endothelial cells	Stem cells (SC.STSL)	Endothelial cells	Endothelial_cells	Stromal cells (ST.31-38-44-)	Stem cells (SC.STSL)
TGTCAGATCGTACACA-1	N_TGTCAGATCGTACACA	2079	1448	N	mouse	N	1	0.00240500240500241	0.189189189189189	Singlet	0	NA	NA	5	4	4	5	Endothelial cells	Stem cells (SC.STSL)	Endothelial cells	Endothelial_cells	DC (DC.103+11B-)	Stem cells (SC.STSL)
TTACTGTTCCCATTTA-1	N_TTACTGTTCCCATTTA	927	702	N	mouse	N	1	0	0.0540540540540541	Singlet	0	NA	NA	1	0	0	1	B cells	Stromal cells (ST.31-38-44-)	Endothelial cells	Endothelial_cells	Endothelial cells (BEC)	Stromal cells (ST.31-38-44-)
TTCCGGTGTAACGATA-1	N_TTCCGGTGTAACGATA	1285	934	N	mouse	N	1	0.0116731517509728	0.243243243243243	Singlet	0	NA	NA	5	4	4	5	Endothelial cells	Stem cells (SC.STSL)	Endothelial cells	Endothelial_cells	Endothelial cells (BEC)	Stem cells (SC.STSL)
TTTGGAGAGTTAGAAC-1	N_TTTGGAGAGTTAGAAC	1675	1197	N	mouse	N	1	0.00656716417910448	0.486486486486487	Singlet	0	NA	NA	5	4	4	5	Fibroblasts	Stem cells (SC.STSL)	Endothelial cells	Endothelial_cells	Fibroblasts (FI)	Stem cells (SC.STSL)
AAAGTGATCAAAGAAC-2	C_AAAGTGATCAAAGAAC	1639	1134	C	mouse	C	1	0.00305064063453325	NA	NA	0	0.109090909090909	Singlet	5	4	4	5	B cells	Stem cells (SC.STSL)	Endothelial cells	Endothelial_cells	Stem cells (SC.STSL)	Stem cells (SC.STSL)
AACAGGGGTTCGGTTA-2	C_AACAGGGGTTCGGTTA	2114	1449	C	mouse	C	1	0.00567644276253548	NA	NA	0	0.236363636363636	Singlet	5	4	4	5	T cells	Stem cells (SC.STSL)	Endothelial cells	Endothelial_cells	Tgd (Tgd)	Stem cells (SC.STSL)
AACGAAATCGTCTCAC-2	C_AACGAAATCGTCTCAC	1627	1137	C	mouse	C	1	0.00307314074984634	NA	NA	0	0.309090909090909	Singlet	5	4	4	5	Endothelial cells	Stem cells (SC.STSL)	Endothelial cells	Endothelial_cells	Stem cells (SC.STSL)	Stem cells (SC.STSL)
AATGAAGTCCATCGTC-2	C_AATGAAGTCCATCGTC	2268	1494	C	mouse	C	1	0.00529100529100529	NA	NA	0	0.327272727272727	Singlet	5	4	4	5	T cells	Stem cells (SC.STSL)	Endothelial cells	Endothelial_cells	Endothelial cells (BEC)	Stem cells (SC.STSL)
ACATGCATCTAAGCCA-2	C_ACATGCATCTAAGCCA	2534	1637	C	mouse	C	1	0.00552486187845304	NA	NA	0	0.163636363636364	Singlet	5	4	4	5	Endothelial cells	Stem cells (SC.STSL)	Endothelial cells	Endothelial_cells	Stem cells (SC.STSL)	Stem cells (SC.STSL)
ACATTTCGTACTAAGA-2	C_ACATTTCGTACTAAGA	2971	1849	C	mouse	C	1	0.00269269606193201	NA	NA	0	0.418181818181818	Singlet	5	4	4	5	Endothelial cells	Stem cells (SC.STSL)	Endothelial cells	Endothelial_cells	Stromal cells (ST.31-38-44-)	Stem cells (SC.STSL)
ACTTTCAGTTCCCACT-2	C_ACTTTCAGTTCCCACT	4176	2274	C	mouse	C	1	0.0296934865900383	NA	NA	0	0.4	Singlet	5	4	4	5	Endothelial cells	Stem cells (SC.STSL)	Endothelial cells	Endothelial_cells	Stromal cells (ST.31-38-44-)	Stem cells (SC.STSL)
AGAGCAGAGTTGGCGA-2	C_AGAGCAGAGTTGGCGA	1746	1245	C	mouse	C	1	0.0120274914089347	NA	NA	0	0.181818181818182	Singlet	5	4	4	5	T cells	Stem cells (SC.STSL)	Endothelial cells	Endothelial_cells	Macrophages (MF.480INT.NAIVE)	Stem cells (SC.STSL)
AGGAAATGTCTAGTGT-2	C_AGGAAATGTCTAGTGT	2237	1491	C	mouse	C	1	0.0183281180151989	NA	NA	0	0.309090909090909	Singlet	5	4	4	5	Endothelial cells	Stem cells (SC.STSL)	Endothelial cells	Endothelial_cells	Stem cells (SC.STSL)	Stem cells (SC.STSL)
AGGTCTAAGCGACCCT-2	C_AGGTCTAAGCGACCCT	1611	1132	C	mouse	C	1	0.00931098696461825	NA	NA	0	0.327272727272727	Singlet	5	4	4	5	T cells	Stem cells (SC.STSL)	Endothelial cells	Endothelial_cells	Macrophages (MF.480INT.NAIVE)	Stem cells (SC.STSL)
AGGTTACCAGAACTCT-2	C_AGGTTACCAGAACTCT	3629	2207	C	mouse	C	1	0.0267291264811243	NA	NA	0	0.363636363636364	Singlet	5	4	4	5	B cells	Stem cells (SC.STSL)	Endothelial cells	Endothelial_cells	Macrophages (MF)	Stem cells (SC.STSL)
AGTAACCTCACATCAG-2	C_AGTAACCTCACATCAG	4495	2611	C	mouse	C	1	0.00667408231368187	NA	NA	0	0.327272727272727	Singlet	6	5	5	6	Endothelial cells	Endothelial cells (LEC)	Endothelial cells	Endothelial_cells	Endothelial cells (LEC.CFA)	Endothelial cells (LEC)
AGTTAGCAGTGCCAGA-2	C_AGTTAGCAGTGCCAGA	3263	1981	C	mouse	C	1	0.0186944529574012	NA	NA	0	0.381818181818182	Singlet	5	4	4	5	Endothelial cells	Stem cells (SC.STSL)	Endothelial cells	Endothelial_cells	Stromal cells (ST.31-38-44-)	Stem cells (SC.STSL)
AGTTCCCAGCTCTGTA-2	C_AGTTCCCAGCTCTGTA	3804	2240	C	mouse	C	1	0.0010515247108307	NA	NA	0	0.472727272727273	Singlet	5	4	4	5	Endothelial cells	Stem cells (SC.STSL)	Endothelial cells	Endothelial_cells	Stromal cells (ST.31-38-44-)	Stem cells (SC.STSL)
ATCCATTCAGCAGTCC-2	C_ATCCATTCAGCAGTCC	1768	1240	C	mouse	C	1	0.0141402714932127	NA	NA	0	0.181818181818182	Singlet	5	4	4	5	T cells	Stem cells (SC.STSL)	Endothelial cells	Endothelial_cells	Tgd (Tgd)	Stem cells (SC.STSL)
ATGAGTCAGTCTCTGA-2	C_ATGAGTCAGTCTCTGA	1817	1227	C	mouse	C	1	0.00825536598789213	NA	NA	0	0.163636363636364	Singlet	5	4	4	5	Endothelial cells	Stem cells (SC.STSL)	Endothelial cells	Endothelial_cells	Stromal cells (ST.31-38-44-)	Stem cells (SC.STSL)
ATTATCCAGTAAACTG-2	C_ATTATCCAGTAAACTG	3584	2137	C	mouse	C	1	0.00558035714285714	NA	NA	0	0.4	Singlet	5	4	4	5	Fibroblasts	Stem cells (SC.STSL)	Endothelial cells	Endothelial_cells	Stromal cells (ST.31-38-44-)	Stem cells (SC.STSL)
CAAGGGACAGCCGTCA-2	C_CAAGGGACAGCCGTCA	4213	2424	C	mouse	C	1	0.00640873486826489	NA	NA	0	0.363636363636364	Singlet	5	4	4	5	Endothelial cells	Stem cells (SC.STSL)	Endothelial cells	Endothelial_cells	Macrophages (MF)	Stem cells (SC.STSL)
CACGAATTCACCTTAT-2	C_CACGAATTCACCTTAT	3263	1934	C	mouse	C	1	0.00735519460619062	NA	NA	0	0.327272727272727	Singlet	5	4	4	5	Endothelial cells	Stem cells (SC.STSL)	Endothelial cells	Endothelial_cells	Stromal cells (ST.31-38-44-)	Stem cells (SC.STSL)
CAGCACGAGGTCGTCC-2	C_CAGCACGAGGTCGTCC	4690	2681	C	mouse	C	1	0.00575692963752665	NA	NA	0	0.436363636363636	Singlet	5	4	4	5	Endothelial cells	Stem cells (SC.STSL)	Endothelial cells	Endothelial_cells	Stem cells (SC.STSL)	Stem cells (SC.STSL)
CATCCGTAGGGTATAT-2	C_CATCCGTAGGGTATAT	3626	2052	C	mouse	C	1	0.0347490347490347	NA	NA	0	0.381818181818182	Singlet	5	4	4	5	T cells	Stem cells (SC.STSL)	Endothelial cells	Endothelial_cells	Macrophages (MF.480INT.NAIVE)	Stem cells (SC.STSL)
CATGCCTGTGAAGCGT-2	C_CATGCCTGTGAAGCGT	2653	1658	C	mouse	C	1	0.0109310214851112	NA	NA	0	0.309090909090909	Singlet	5	4	4	5	Endothelial cells	Stem cells (SC.STSL)	Endothelial cells	Endothelial_cells	Stromal cells (ST.31-38-44-)	Stem cells (SC.STSL)
CCACAAAGTTCTGAGT-2	C_CCACAAAGTTCTGAGT	3756	2264	C	mouse	C	1	0.00585729499467519	NA	NA	0	0.363636363636364	Singlet	5	4	4	5	DC	Stem cells (SC.STSL)	Endothelial cells	Endothelial_cells	Monocytes (MO.6C-II+)	Stem cells (SC.STSL)
CCGGGTACATCCAACA-2	C_CCGGGTACATCCAACA	4207	2427	C	mouse	C	1	0.00736867126218208	NA	NA	0	0.327272727272727	Singlet	5	4	4	5	NKT	Stem cells (SC.STSL)	Endothelial cells	Endothelial_cells	Tgd (Tgd.vg2-.act)	Stem cells (SC.STSL)
CCGGTAGCATGAAGGC-2	C_CCGGTAGCATGAAGGC	4661	2664	C	mouse	C	1	0.00901094185797039	NA	NA	0	0.381818181818182	Singlet	5	4	4	5	Endothelial cells	Stem cells (SC.STSL)	Endothelial cells	Endothelial_cells	Macrophages (MF.480INT.NAIVE)	Stem cells (SC.STSL)
CCGTTCACAGGATCTT-2	C_CCGTTCACAGGATCTT	4379	2442	C	mouse	C	1	0.00548070335693081	NA	NA	0	0.454545454545455	Singlet	5	4	4	5	T cells	Stem cells (SC.STSL)	Endothelial cells	Endothelial_cells	Stem cells (SC.STSL)	Stem cells (SC.STSL)
CGCGTGATCAGTCAGT-2	C_CGCGTGATCAGTCAGT	2642	1679	C	mouse	C	1	0.00340651021953066	NA	NA	0	0.327272727272727	Singlet	5	4	4	5	Endothelial cells	Stem cells (SC.STSL)	Endothelial cells	Endothelial_cells	T cells (T.CD4TESTCJ)	Stem cells (SC.STSL)
CGTGAATGTAGGAGGG-2	C_CGTGAATGTAGGAGGG	2254	1488	C	mouse	C	1	0.00443655723158829	NA	NA	0	0.272727272727273	Singlet	5	4	4	5	DC	Stem cells (SC.STSL)	Endothelial cells	Endothelial_cells	DC (DC.103+11B-)	Stem cells (SC.STSL)
CTAACCCGTCTGCATA-2	C_CTAACCCGTCTGCATA	1838	1218	C	mouse	C	1	0.0130576713819369	NA	NA	0	0.109090909090909	Singlet	5	4	4	5	Endothelial cells	Stem cells (SC.STSL)	Endothelial cells	Endothelial_cells	Stromal cells (ST.31-38-44-)	Stem cells (SC.STSL)
CTACTATAGGGCGAGA-2	C_CTACTATAGGGCGAGA	4851	2676	C	mouse	C	1	0.00391671820243249	NA	NA	0	0.4	Singlet	5	4	4	5	Endothelial cells	Stem cells (SC.STSL)	Endothelial cells	Endothelial_cells	Stem cells (SC.STSL)	Stem cells (SC.STSL)
CTCCGATTCCACGAAT-2	C_CTCCGATTCCACGAAT	2331	1387	C	mouse	C	1	0.0304590304590305	NA	NA	0	0.254545454545455	Singlet	5	4	4	5	Endothelial cells	Stem cells (SC.STSL)	Endothelial cells	Endothelial_cells	Stem cells (SC.STSL)	Stem cells (SC.STSL)
CTGTACCAGGATCATA-2	C_CTGTACCAGGATCATA	2515	1553	C	mouse	C	1	0.00715705765407555	NA	NA	0	0.290909090909091	Singlet	5	4	4	5	Endothelial cells	Stem cells (SC.STSL)	Endothelial cells	Endothelial_cells	Stem cells (SC.STSL)	Stem cells (SC.STSL)
CTTCAATGTGAATGTA-2	C_CTTCAATGTGAATGTA	2099	1327	C	mouse	C	1	0.0171510242972844	NA	NA	0	0.309090909090909	Singlet	5	4	4	5	Endothelial cells	Stem cells (SC.STSL)	Endothelial cells	Endothelial_cells	Endothelial cells (BEC)	Stem cells (SC.STSL)
GAAATGATCCATGAGT-2	C_GAAATGATCCATGAGT	1901	1288	C	mouse	C	1	0.00157811678064177	NA	NA	0	0.0909090909090909	Singlet	5	4	4	5	Endothelial cells	Stem cells (SC.STSL)	Endothelial cells	Endothelial_cells	Macrophages (MF.480INT.NAIVE)	Stem cells (SC.STSL)
GAAGAATGTCAGACTT-2	C_GAAGAATGTCAGACTT	3553	2108	C	mouse	C	1	0.00872502110892204	NA	NA	0	0.363636363636364	Singlet	5	4	4	5	T cells	Stem cells (SC.STSL)	Endothelial cells	Endothelial_cells	Endothelial cells (BEC)	Stem cells (SC.STSL)
GACCGTGAGAAAGTCT-2	C_GACCGTGAGAAAGTCT	1629	1169	C	mouse	C	1	0.0202578268876611	NA	NA	0	0.2	Singlet	5	4	4	5	Endothelial cells	Stem cells (SC.STSL)	Endothelial cells	Endothelial_cells	Stem cells (SC.STSL)	Stem cells (SC.STSL)
GAGTCTATCTTGAACG-2	C_GAGTCTATCTTGAACG	4076	2344	C	mouse	C	1	0.00417075564278705	NA	NA	0	0.454545454545455	Singlet	5	4	4	5	Endothelial cells	Stem cells (SC.STSL)	Endothelial cells	Endothelial_cells	Macrophages (MF.480INT.NAIVE)	Stem cells (SC.STSL)
GATGAGGTCGGTCAGC-2	C_GATGAGGTCGGTCAGC	1845	1303	C	mouse	C	1	0.0102981029810298	NA	NA	0	0.254545454545455	Singlet	5	4	4	5	T cells	Stem cells (SC.STSL)	Endothelial cells	Endothelial_cells	Macrophages (MF.480INT.NAIVE)	Stem cells (SC.STSL)
GATGTTGTCCTTGGAA-2	C_GATGTTGTCCTTGGAA	2229	1428	C	mouse	C	1	0.00762673844773441	NA	NA	0	0.236363636363636	Singlet	5	4	4	5	Endothelial cells	Stem cells (SC.STSL)	Endothelial cells	Endothelial_cells	Macrophages (MF.480INT.NAIVE)	Stem cells (SC.STSL)
GATTCTTGTGCCGTAC-2	C_GATTCTTGTGCCGTAC	3165	1891	C	mouse	C	1	0.00442338072669826	NA	NA	0	0.218181818181818	Singlet	5	4	4	5	Endothelial cells	Stem cells (SC.STSL)	Endothelial cells	Endothelial_cells	Stem cells (SC.STSL)	Stem cells (SC.STSL)
GCATCTCGTCAAAGCG-2	C_GCATCTCGTCAAAGCG	2246	1478	C	mouse	C	1	0.018699910952805	NA	NA	0	0.236363636363636	Singlet	5	4	4	5	T cells	Stem cells (SC.STSL)	Endothelial cells	Endothelial_cells	Tgd (Tgd.vg2-.act)	Stem cells (SC.STSL)
GCTGGGTAGGCGATAC-2	C_GCTGGGTAGGCGATAC	1958	1371	C	mouse	C	1	0.00255362614913177	NA	NA	0	0.181818181818182	Singlet	5	4	4	5	T cells	Stem cells (SC.STSL)	Endothelial cells	Endothelial_cells	Macrophages (MF.480INT.NAIVE)	Stem cells (SC.STSL)
GGACGTCAGGTTCCAT-2	C_GGACGTCAGGTTCCAT	5346	3000	C	mouse	C	1	0.00205761316872428	NA	NA	0	0.418181818181818	Singlet	5	4	4	5	Fibroblasts	Stem cells (SC.STSL)	Endothelial cells	Endothelial_cells	Stem cells (SC.STSL)	Stem cells (SC.STSL)
GGAGATGTCCTAGCCT-2	C_GGAGATGTCCTAGCCT	4521	2457	C	mouse	C	1	0.0108383101083831	NA	NA	0	0.454545454545455	Singlet	5	4	4	5	Endothelial cells	Stem cells (SC.STSL)	Endothelial cells	Endothelial_cells	Stem cells (SC.STSL)	Stem cells (SC.STSL)
GGGACTCTCGCCAACG-2	C_GGGACTCTCGCCAACG	1949	1304	C	mouse	C	1	0.0123140071831709	NA	NA	0	0.236363636363636	Singlet	5	4	4	5	B cells	Stem cells (SC.STSL)	Endothelial cells	Endothelial_cells	B cells (B.FrF)	Stem cells (SC.STSL)
GGTAATCAGGATTCCT-2	C_GGTAATCAGGATTCCT	4507	2420	C	mouse	C	1	0.054581761704016	NA	NA	0	0.418181818181818	Singlet	5	4	4	5	Endothelial cells	Stem cells (SC.STSL)	Endothelial cells	Endothelial_cells	Stem cells (SC.STSL)	Stem cells (SC.STSL)
GGTTGTAAGGTCGCCT-2	C_GGTTGTAAGGTCGCCT	3140	1864	C	mouse	C	1	0.00955414012738853	NA	NA	0	0.472727272727273	Singlet	5	4	4	5	Endothelial cells	Stem cells (SC.STSL)	Endothelial cells	Endothelial_cells	Stromal cells (ST.31-38-44-)	Stem cells (SC.STSL)
GTATTGGAGTCGGGAT-2	C_GTATTGGAGTCGGGAT	3941	2353	C	mouse	C	1	0.00532859680284192	NA	NA	0	0.454545454545455	Singlet	5	4	4	5	Endothelial cells	Stem cells (SC.STSL)	Endothelial cells	Endothelial_cells	Stromal cells (ST.31-38-44-)	Stem cells (SC.STSL)
GTCATGAAGAGTTCGG-2	C_GTCATGAAGAGTTCGG	1307	931	C	mouse	C	1	0.0175975516449885	NA	NA	0	0.127272727272727	Singlet	5	4	4	5	T cells	Stem cells (SC.STSL)	Endothelial cells	Endothelial_cells	Macrophages (MF.480INT.NAIVE)	Stem cells (SC.STSL)
GTCCACTAGCATCTTG-2	C_GTCCACTAGCATCTTG	3316	1925	C	mouse	C	1	0.00392038600723764	NA	NA	0	0.145454545454545	Singlet	5	4	4	5	Endothelial cells	Stem cells (SC.STSL)	Endothelial cells	Endothelial_cells	Stromal cells (ST.31-38-44-)	Stem cells (SC.STSL)
GTGAGTTCAGGATTCT-2	C_GTGAGTTCAGGATTCT	6170	3106	C	mouse	C	1	0.00696920583468395	NA	NA	0	0.490909090909091	Singlet	5	4	4	5	Endothelial cells	Stem cells (SC.STSL)	Endothelial cells	Endothelial_cells	Stem cells (SC.STSL)	Stem cells (SC.STSL)
GTGGGAACAACTTGCA-2	C_GTGGGAACAACTTGCA	1746	1221	C	mouse	C	1	0.00458190148911798	NA	NA	0	0.127272727272727	Singlet	5	4	4	5	T cells	Stem cells (SC.STSL)	Endothelial cells	Endothelial_cells	T cells (T.CD4TESTCJ)	Stem cells (SC.STSL)
GTGTCCTGTAGGTTTC-2	C_GTGTCCTGTAGGTTTC	2311	1545	C	mouse	C	1	0.0186066637819126	NA	NA	0	0.381818181818182	Singlet	5	4	4	5	T cells	Stem cells (SC.STSL)	Endothelial cells	Endothelial_cells	Stromal cells (ST.31-38-44-)	Stem cells (SC.STSL)
GTTCTATCAGCACACC-2	C_GTTCTATCAGCACACC	4256	1870	C	mouse	C	1	0.0695488721804511	NA	NA	0	0.272727272727273	Singlet	5	4	4	5	Stromal cells	Stem cells (SC.STSL)	Endothelial cells	Endothelial_cells	Stromal cells (ST.31-38-44-)	Stem cells (SC.STSL)
GTTGCTCAGTGTACAA-2	C_GTTGCTCAGTGTACAA	2046	1393	C	mouse	C	1	0.00733137829912024	NA	NA	0	0.163636363636364	Singlet	5	4	4	5	T cells	Stem cells (SC.STSL)	Endothelial cells	Endothelial_cells	Stromal cells (ST.31-38-44-)	Stem cells (SC.STSL)
TACTTACAGCGCTGAA-2	C_TACTTACAGCGCTGAA	4203	2392	C	mouse	C	1	0.00642398286937901	NA	NA	0	0.472727272727273	Singlet	5	4	4	5	Endothelial cells	Stem cells (SC.STSL)	Endothelial cells	Endothelial_cells	Fibroblasts (FI.MTS15+)	Stem cells (SC.STSL)
TACTTGTTCTGCTAGA-2	C_TACTTGTTCTGCTAGA	3656	2156	C	mouse	C	1	0.0114879649890591	NA	NA	0	0.381818181818182	Singlet	5	4	4	5	Macrophages	Stem cells (SC.STSL)	Endothelial cells	Endothelial_cells	Macrophages (MFIO5.II+480INT)	Stem cells (SC.STSL)
TAGCACACACTGTTCC-2	C_TAGCACACACTGTTCC	3621	2141	C	mouse	C	1	0.00635183650925159	NA	NA	0	0.272727272727273	Singlet	4	3	3	4	Endothelial cells	Stromal cells (ST.31-38-44-)	Endothelial cells	Endothelial_cells	Stromal cells (ST.31-38-44-)	Stromal cells (ST.31-38-44-)
TAGGGTTAGTGTCATC-2	C_TAGGGTTAGTGTCATC	5111	2799	C	mouse	C	1	0.0211308941498728	NA	NA	0	0.4	Singlet	5	4	4	5	Endothelial cells	Stem cells (SC.STSL)	Endothelial cells	Endothelial_cells	Stromal cells (ST.31-38-44-)	Stem cells (SC.STSL)
TAGGTACTCCTAAGTG-2	C_TAGGTACTCCTAAGTG	4117	2458	C	mouse	C	1	0.00364342968180714	NA	NA	0	0.472727272727273	Singlet	5	4	4	5	Endothelial cells	Stem cells (SC.STSL)	Endothelial cells	Endothelial_cells	Stem cells (SC.STSL)	Stem cells (SC.STSL)
TATTCCACAGGCAATG-2	C_TATTCCACAGGCAATG	4047	2244	C	mouse	C	1	0.00197677291821102	NA	NA	0	0.272727272727273	Singlet	5	4	4	5	Endothelial cells	Stem cells (SC.STSL)	Endothelial cells	Endothelial_cells	Stromal cells (ST.31-38-44-)	Stem cells (SC.STSL)
TCAAGTGCAACGTAAA-2	C_TCAAGTGCAACGTAAA	5660	3035	C	mouse	C	1	0.00371024734982332	NA	NA	0	0.436363636363636	Singlet	5	4	4	5	Endothelial cells	Stem cells (SC.STSL)	Endothelial cells	Endothelial_cells	Stromal cells (ST.31-38-44-)	Stem cells (SC.STSL)
TCCTGCATCTAGGCAT-2	C_TCCTGCATCTAGGCAT	3083	1886	C	mouse	C	1	0.0042166720726565	NA	NA	0	0.327272727272727	Singlet	5	4	4	5	NKT	Stem cells (SC.STSL)	Endothelial cells	Endothelial_cells	Stem cells (SC.STSL)	Stem cells (SC.STSL)
TCGGGTGAGCGGGTAT-2	C_TCGGGTGAGCGGGTAT	1785	1208	C	mouse	C	1	0.0061624649859944	NA	NA	0	0.272727272727273	Singlet	5	4	4	5	B cells	Stem cells (SC.STSL)	Endothelial cells	Endothelial_cells	B cells (B.FrF)	Stem cells (SC.STSL)
TCGGTCTTCAATCGGT-2	C_TCGGTCTTCAATCGGT	2365	1431	C	mouse	C	1	0.0515856236786469	NA	NA	0	0.163636363636364	Singlet	5	4	4	5	Endothelial cells	Stem cells (SC.STSL)	Endothelial cells	Endothelial_cells	Stem cells (SC.STSL)	Stem cells (SC.STSL)
TCTATACTCACCCTCA-2	C_TCTATACTCACCCTCA	3570	2169	C	mouse	C	1	0.00532212885154062	NA	NA	0	0.290909090909091	Singlet	5	4	4	5	Endothelial cells	Stem cells (SC.STSL)	Endothelial cells	Endothelial_cells	Stromal cells (ST.31-38-44-)	Stem cells (SC.STSL)
TGAACGTAGAATACAC-2	C_TGAACGTAGAATACAC	2586	1638	C	mouse	C	1	0.00309358081979892	NA	NA	0	0.363636363636364	Singlet	5	4	4	5	Endothelial cells	Stem cells (SC.STSL)	Endothelial cells	Endothelial_cells	Stem cells (SC.STSL)	Stem cells (SC.STSL)
TGACTCCAGGAGAATG-2	C_TGACTCCAGGAGAATG	2404	1642	C	mouse	C	1	0.00582362728785358	NA	NA	0	0.4	Singlet	5	4	4	5	Endothelial cells	Stem cells (SC.STSL)	Endothelial cells	Endothelial_cells	Stromal cells (ST.31-38-44-)	Stem cells (SC.STSL)
TGAGGGAGTGCTGCAC-2	C_TGAGGGAGTGCTGCAC	3566	2194	C	mouse	C	1	0.0128996074032529	NA	NA	0	0.272727272727273	Singlet	5	4	4	5	Endothelial cells	Stem cells (SC.STSL)	Endothelial cells	Endothelial_cells	DC (DC.103+11B-)	Stem cells (SC.STSL)
TGCTTCGTCATGCCGG-2	C_TGCTTCGTCATGCCGG	2330	1429	C	mouse	C	1	0.0583690987124464	NA	NA	0	0.345454545454545	Singlet	5	4	4	5	ILC	Stem cells (SC.STSL)	Endothelial cells	Endothelial_cells	ILC (ILC2)	Stem cells (SC.STSL)
TGTAACGTCAAGCTGT-2	C_TGTAACGTCAAGCTGT	4014	2367	C	mouse	C	1	0.0308918784255107	NA	NA	0	0.418181818181818	Singlet	4	3	3	4	Endothelial cells	Stromal cells (ST.31-38-44-)	Endothelial cells	Endothelial_cells	Stromal cells (ST.31-38-44-)	Stromal cells (ST.31-38-44-)
TGTCCTGCACTCACTC-2	C_TGTCCTGCACTCACTC	1572	1088	C	mouse	C	1	0.00572519083969466	NA	NA	0	0.0363636363636364	Singlet	5	4	4	5	Endothelial cells	Stem cells (SC.STSL)	Endothelial cells	Endothelial_cells	B cells (B.FRE)	Stem cells (SC.STSL)
TGTGATGCAACAGATA-2	C_TGTGATGCAACAGATA	4050	2399	C	mouse	C	1	0.00839506172839506	NA	NA	0	0.363636363636364	Singlet	5	4	4	5	Endothelial cells	Stem cells (SC.STSL)	Endothelial cells	Endothelial_cells	Stem cells (SC.STSL)	Stem cells (SC.STSL)
TGTGTGATCTATGCCC-2	C_TGTGTGATCTATGCCC	2360	1519	C	mouse	C	1	0.0105932203389831	NA	NA	0	0.2	Singlet	5	4	4	5	T cells	Stem cells (SC.STSL)	Endothelial cells	Endothelial_cells	Endothelial cells (BEC)	Stem cells (SC.STSL)
TTACCGCTCTACGCGG-2	C_TTACCGCTCTACGCGG	3671	2220	C	mouse	C	1	0.00408608008716971	NA	NA	0	0.254545454545455	Singlet	5	4	4	5	Monocytes	Stem cells (SC.STSL)	Endothelial cells	Endothelial_cells	Monocytes (MO.6C+II+)	Stem cells (SC.STSL)
TTAGTCTTCGTAGCTA-2	C_TTAGTCTTCGTAGCTA	6367	3261	C	mouse	C	1	0.00141353855819067	NA	NA	0	0.490909090909091	Singlet	5	4	4	5	Endothelial cells	Stem cells (SC.STSL)	Endothelial cells	Endothelial_cells	Fibroblasts (FI.MTS15+)	Stem cells (SC.STSL)
TTCTAGTAGTTGTAAG-2	C_TTCTAGTAGTTGTAAG	3312	1860	C	mouse	C	1	0.0368357487922705	NA	NA	0	0.418181818181818	Singlet	5	4	4	5	Endothelial cells	Stem cells (SC.STSL)	Endothelial cells	Endothelial_cells	Macrophages (MF)	Stem cells (SC.STSL)
TTGAGTGAGCCTGTCG-2	C_TTGAGTGAGCCTGTCG	3026	1885	C	mouse	C	1	0.0330469266358229	NA	NA	0	0.418181818181818	Singlet	5	4	4	5	Endothelial cells	Stem cells (SC.STSL)	Endothelial cells	Endothelial_cells	Stromal cells (ST.31-38-44-)	Stem cells (SC.STSL)
TTTATGCAGGCATTTC-2	C_TTTATGCAGGCATTTC	1930	1320	C	mouse	C	1	0.00673575129533679	NA	NA	0	0.2	Singlet	5	4	4	5	T cells	Stem cells (SC.STSL)	Endothelial cells	Endothelial_cells	T cells (T.CD4TESTCJ)	Stem cells (SC.STSL)
TTTCAGTAGCTCGGCT-2	C_TTTCAGTAGCTCGGCT	1767	1209	C	mouse	C	1	0.00226372382569327	NA	NA	0	0.0363636363636364	Singlet	5	4	4	5	T cells	Stem cells (SC.STSL)	Endothelial cells	Endothelial_cells	T cells (T.CD4TESTCJ)	Stem cells (SC.STSL)
